# Supplementary material for: Retinal photoisomerization versus counterion protonation in light and dark-adapted bacteriorhodopsin and its primary photoproduct
Source: Nat Commun. 2024 Mar 8;15:2136. doi: 10.1038/s41467-024-46061-w (PMC10923925; doi:10.1038/s41467-024-46061-w)
Supplement: Supplementary file 3 — Source Data [file 41467_2024_46061_MOESM3_ESM.zip]

Archive with 2 entries (2 files):
- data_source_figures_SI.xlsx
- data_source_figures.xlsx
