# Supplementary material for: Retinal photoisomerization versus counterion protonation in light and dark-adapted bacteriorhodopsin and its primary photoproduct
Source: Nat Commun. 2024 Mar 8;15:2136. doi: 10.1038/s41467-024-46061-w (PMC10923925; doi:10.1038/s41467-024-46061-w)
Supplement: Supplementary file 3 — Source Data [file 41467_2024_46061_MOESM3_ESM.zip › data_source_figures_SI.xlsx]

## Sheet: Figure S2A
	Column A is the y-axis of the figure in the fs unit, and row 3 is the x-axis of the figure. FROG intensity starts from column B and row 4
	490.102	490.575	491.048	491.521	491.994	492.467	492.94	493.413	493.886	494.358	494.831	495.304	495.777	496.249	496.722	497.195	497.667	498.14	498.612	499.085	499.557	500.03	500.502	500.975	501.447	501.919	502.392	502.864	503.336	503.808	504.281	504.753	505.225	505.697	506.169	506.641	507.113	507.585	508.057	508.529	509.001	509.473	509.945	510.417	510.889	511.36	511.832	512.304	512.776
99.9999	0.47	0.8125	0.035	0.8325	-0.065	0.07	0.6525	0.15	0.3175	0.0825	0.3575	-0.0675	-0.4875	0.4725	0.3775	0.365	0.6725	0.19	0.875	0.08	-0.12	0.3825	-0.56	-0.375	-0.5675	-0.5075	0.6175	-0.2	-0.3125	-0.1275	-0.31	-0.1325	-0.8225	-0.3075	0.18	-0.3475	0.5525	0.61	-0.615	0.54	0.5075	0.56	1.2075	0.495	1.3425	1.2825	0.615	1.375	0.525
96.6666	-0.2825	0.7525	-0.0125	-0.13	-0.1525	-0.205	0.445	0.125	0.5	0.27	-0.175	-0.02	-0.4525	0.1025	-0.4425	-0.2375	-0.1025	0.0025	0.1175	-0.045	-0.2225	0.39	-0.1325	-0.1075	-0.0025	-0.5325	0.0525	-0.0325	-0.6	-0.0975	-0.585	-0.275	-1.0075	-0.3025	-0.1525	-0.0475	-0.2525	-0.38	-0.485	-0.505	0.2375	-0.1475	0.2325	-0.385	0.2325	0.115	-0.0675	-0.2225	-0.3175
93.3332	0.0725	-0.06	-0.525	-0.7475	-0.565	-0.8775	-0.215	-0.5725	-0.3125	-0.34	-0.9175	-0.47	-1.165	-0.2275	-0.3325	-1.0025	-0.435	-0.6075	0.065	-0.675	-0.1725	-0.3375	-0.4025	-0.85	-0.5275	-0.7125	-0.3725	-0.59	-0.83	-0.5075	-0.3725	-0.62	-1.645	-1.1675	-0.0875	-0.175	-0.265	-0.515	-0.805	-0.72	0.525	-0.3675	-0.105	-0.35	0.22	-0.31	-0.165	0.08	-0.0275
89.9999	-0.05	0.3625	0.0175	0.135	-0.2275	0.26	0.25	0.0175	-0.255	0.3825	-0.1875	-0.345	-0.4775	-0.06	-0.1825	-0.2875	-0.0175	-0.4925	-0.005	0.0525	-0.42	0.125	-0.34	-0.015	-0.385	0.1375	-0.15	-0.4	-0.665	-0.125	-0.0075	-0.5775	-0.5825	-0.5625	0.5025	0.3925	0.145	0.0425	-0.4675	-0.53	0.54	0.1125	0.4525	-0.6425	0.705	0.61	-0.03	1.035	0.34
86.6666	0.48	0.6025	0.66	0.0575	-0.03	0.2	0.9875	0.515	0.4975	0.6725	0.2575	-0.2675	-0.7175	0.375	0.2225	0.1775	0.08	0.13	0.2125	0.2525	0.3375	0.585	0.13	0.4125	-0.435	-0.55	0.495	0.3725	-0.2875	0.4325	0.2075	0.415	-0.55	0.6675	0.8975	1.33	0.59	0.3625	0.195	1.07	0.785	0.0075	0.905	0.655	1.44	0.895	0.815	1.425	1.0425
83.3333	1.1675	1.385	0.9325	0.76	0.4525	1.045	1.4675	1.0475	1.1175	1.2375	1.175	0.245	0.245	0.8625	0.7225	0.5925	0.715	0.4675	1.02	1.83	0.2	0.8025	1.5	1.5	0.83	0.36	1.5475	0.6275	1.01	1.22	0.775	1.025	-0.0625	0.895	1.4725	1.7675	1.64	0.9775	1.1675	1.7	1.7525	1.73	1.9	1.84	2.7875	2.1625	2.6375	3.6675	2.8275
79.9999	0.495	0.7575	0.76	0.73	-0.0725	0.25	1.1825	0.755	0.4875	0.3925	0.885	0.12	-0.1225	0.52	0.105	0.525	0.0325	0.0725	0.55	0.3625	0.6475	0.5525	0.845	0.7325	0.33	0.4325	1.585	1.145	0.435	0.9925	0.46	0.5925	-0.02	1.0875	1.0425	1.37	1.125	0.5725	0.6	1.1075	1.725	1.5275	1.875	1.885	2.3175	2.795	2.55	4.4075	4.6625
76.6666	-0.105	0.9375	0.325	-0.1675	-0.3525	-0.005	0.7425	0.29	0.3375	0.58	0.05	-0.9775	-0.7925	-0.035	0.0425	-0.1175	0.0475	-0.03	0.3625	0.29	0.14	0.3	0.23	0.6975	0.34	-0.225	0.4975	0.6025	0.6025	0.545	0.4625	-0.0525	-0.575	-0.0025	0.2375	0.6775	-0.085	-0.0725	0.1625	0.0875	0.67	0.7425	1.4675	1.5425	2.3225	2.6325	3.38	3.99	4.3925
73.3333	0.935	0.6325	0.335	0.7025	0.23	0.9775	0.525	0.9475	1.235	0.905	1.0625	0.59	-0.305	0.815	0.5375	0.67	0.9375	0.3875	0.7025	1.0775	0.9475	1.2975	1.8	1.495	1.12	0.725	1.71	1.015	1.2825	1.4	0.8475	1.3575	-0.0675	0.72	1.12	1.0325	0.7775	0.7975	0.1675	0.7325	1.2975	1.335	1.7875	2.3575	3.95	3.6725	4.5325	6.0975	6.6125
69.9999	0.18	0.4475	0.46	0.18	-0.4375	-0.42	0.695	-0.36	-0.0225	-0.15	0.1275	-0.6575	-0.4325	0.1375	-0.06	0.4375	0.2275	0.08	0.5075	0.6175	0.47	0.595	1.2575	0.9475	0.6075	0.8775	1.255	0.945	1.055	1.0975	0.215	0.4125	-0.2825	0.625	0.7225	-0.015	0.2175	-0.0375	0.045	0.1375	0.595	0.525	1.61	1.9275	3.7825	3.775	5.0575	6.1725	7.0725
66.6666	0.0325	0.26	-0.285	0.2475	-0.4525	0.085	0.5	0.655	0.165	0.6675	0.2	0.62	-0.17	0.79	0.93	0.89	0.9725	0.8125	1.24	1.44	1.4325	1.4825	1.9625	1.93	1.61	1.235	1.795	1.845	1.7025	1.41	1.235	1.215	0.3275	0.8225	1.2475	1.345	0.51	0.405	0.0525	0.3675	1.8875	1.415	1.93	3.245	4.435	5.345	6.475	7.8225	9.3975
63.3333	0.6375	0.29	-0.0075	0.0725	-0.23	-0.405	0.095	0.345	0.7125	0.29	0.235	-0.38	0.64	1.11	0.93	1.125	1.57	1.1	1.7175	1.8225	1.48	1.9575	2.385	1.745	2.1525	2.0375	2.6375	2.0025	2.0825	2.075	1.16	0.7975	0.365	0.9325	1.285	0.565	0.7525	0.575	-0.155	0.34	1.7325	2.0625	3.19	3.5375	5.86	6.6575	8.0275	10.0475	10.9025
59.9999	0.4775	0.3175	0.5225	0.11	0.1425	0.52	0.4225	0.4	1.0675	0.575	0.38	-0.0875	0.155	1.425	0.89	0.7575	1.2725	0.775	1.535	2.1825	1.7275	2.1525	2.67	2.945	2.3975	2.5275	2.79	2.09	1.6875	1.685	0.93	1.07	0.1525	1.0325	1.225	0.57	0.4825	1.0975	0.315	1.3325	1.595	2.35	3.3425	4.485	6.16	7.3225	9.0925	11.445	12.4125
56.6666	0.6125	0.8225	0.72	0.5575	0.455	0.76	0.1825	-0.025	0.9625	0.5	0.915	0.98	0.4175	1.3725	1.195	1.425	1.84	1.5675	2.5275	2.69	1.9025	2.91	2.47	2.73	2.1975	1.8575	2.7875	2.1875	1.825	2.6625	1.805	1.22	1.3825	1.4925	1.95	2.1	1.715	2.2575	2.655	3.0125	4.35	4.6225	6.1825	6.6775	9.0875	9.9175	11.875	14	15.615
53.3333	-0.265	0.0025	-0.2575	0.12	-0.3275	-0.115	0.24	-0.35	0.08	-0.27	0.04	0.005	0.1575	0.75	0.405	0.625	1.32	1.5325	1.48	1.855	1.7425	1.62	2.33	1.7775	1.425	1.8175	2.6075	2.05	2.3425	2.4	2.025	1.7875	2.0275	3.0125	2.91	4.02	4.2275	4.8325	4.8125	5.905	7.77	8.58	10.4675	11.6475	13.525	15.11	16.55	18.9625	21.0475
49.9999	-0.065	0.69	0.7425	0.2375	-0.43	-0.0175	0.23	0.28	0.785	0.5975	1.1825	0.635	0.655	1.1675	1.23	1.29	1.945	1.5225	2.475	2.7475	2.805	2.82	2.71	2.82	2.5875	3.0225	3.565	4.07	3.35	4.5075	4.305	4.7775	5.09	6.4525	7.91	8.815	9.5975	11.2975	12.665	14.1925	15.945	17.45	20.065	21.8425	23.77	26.37	27.8325	31.3175	32.485
46.6666	0.1725	1.12	1.095	1.0425	0.3725	0.4675	1.38	1.0225	1.0125	0.5425	1.1025	0.3625	0.7275	1.4725	2.005	0.955	2.08	2.27	1.885	2.17	2.59	2.5725	3.215	3.405	3.6175	3.805	4.835	4.9675	5.08	6.5725	7.45	8.525	9.03	10.985	13.3575	14.38	15.625	17.3975	19.1925	21.9575	24.7625	26.6725	29.1775	30.9775	34.16	36.48	39.05	41.7	44.0825
43.3333	0.4875	0.695	0.815	0.9575	0.7325	1.1	0.95	0.97	1.0025	1.1275	1.2575	0.78	0.5125	1.405	1.7625	1.8325	1.465	2.1125	2.815	2.9925	3.34	3.2075	4.06	4.44	4.34	5.2675	6.5575	6.9775	8.2825	9.8275	10.8775	12.87	14.37	17.2025	20.2375	22.03	25.055	27.1025	30.5125	34.0125	37.265	40.5	44.57	47.9975	52.06	54.6925	58.3175	62.205	65.58
40	0.5025	1.4075	0.695	0.85	0.48	0.6625	1.1075	0.5925	0.9325	1.315	1.465	1.18	0.995	2.085	1.77	1.8225	2.3725	2.7875	3.62	4.4675	4.8675	5.905	5.8975	7.2075	7.93	8.6575	10.56	11.97	14.275	16.4875	18.705	21.4975	24.3725	28.415	32.395	36.8	40.955	44.765	49.6325	55.165	61.16	65.0925	71.1875	76.2475	82.4375	87.08	93.1775	98.38	103.32
36.6666	0.255	0.9625	0.305	1.1775	0.3175	0.8525	1.355	1.3825	1.4275	1.695	2.145	1.645	1.7625	2.4675	2.7025	2.965	3.425	4.43	5.74	5.8925	6.9675	7.6975	9.2875	10.5	11.9425	13.8625	17.0325	18.9975	21.6675	25.56	29.2925	33.3925	37.225	43.035	49.44	55.215	61.2725	68.16	75.0875	82.62	90.1975	97.7	106.478	114.028	122.513	130.613	138.067	146.53	153.845
33.3333	0.82	1.4175	1.56	1.0925	1.7675	1.4275	2.1625	1.615	2.0125	2.6175	3.2875	2.645	2.425	3.8175	4.83	4.8675	5.9275	6.2475	7.4125	8.6625	9.8025	11.735	13.235	15.3825	17.2675	20.0475	23.965	27.0875	31.0625	35.78	40.4075	45.4875	51.1575	58.8775	65.785	74.34	82.0125	90.7575	99.325	109.558	120.285	129.577	140.74	151.545	162.982	172.948	184.34	195.635	206
30	1.9825	2.54	2.925	2.48	2.3725	2.745	3.6325	3.585	4.1925	4.84	5.185	5.6525	5.8225	7.195	7.945	9.045	10.2225	10.7875	12.825	14.675	16.6475	18.625	21.2225	24.8575	27.4575	31.3175	36.7525	40.9875	46.655	53.4975	59.9775	67.76	76.5875	86.165	96.375	107.18	118.692	131.1	143.847	158.428	172.772	187.22	202.72	218.287	234.785	250.37	265.845	282.015	298.41
26.6666	2.185	2.635	2.09	2.3225	2.83	3.5225	3.9575	4.5675	5.2725	5.325	5.525	7.1	7.6975	9.135	10.0925	11.8175	13.11	14.9725	16.9525	20.1175	22.315	25.99	29.615	32.945	36.5125	42.39	48.495	54.825	61.8275	70.3675	78.94	88.925	99.355	112.252	125.455	139.11	154	169.62	186.252	204.7	222.938	241.905	261.022	281.915	303.79	323.9	346.02	367.41	389.442
23.3333	2.8825	3.39	3.0825	3.84	3.365	4.0925	4.49	5.305	5.67	6.8425	7.12	8.1875	8.285	9.905	12.0625	13.1475	15.44	17.0925	20.0825	22.22	25.3775	28.6425	32.4825	36.0075	40.8375	46.035	52.9125	59.545	67.6375	75.3825	85.015	94.2375	105.593	118.587	132.355	146.58	161.69	178.452	195.317	213.762	233.705	252.682	274.137	295.902	318.933	340.75	364.415	387.828	411.533
20	2.87	3.245	3.9375	4.22	4.08	4.725	5.76	7.2825	7.555	8.91	9.835	11.0975	12.395	15.235	16.8625	18.945	22.1425	25.355	28.91	32.3675	36.265	40.745	45.91	52.295	57.795	65.7025	74.5875	82.6325	93.225	103.805	116.085	129.14	144.102	161.385	178.69	197.572	216.882	237.583	260.458	284.63	310.758	336.217	363.533	392.04	422.4	451.875	483.123	516.2	548.77
16.6667	3.1675	3.765	3.315	4.04	4.5875	5.405	6.5625	7.14	8.56	10.185	11.4075	11.6525	14.0825	16.8675	19.3075	21.2475	25.195	28.0675	32.175	35.9325	39.86	46.045	51.4925	57.6725	64.8775	72.7325	82.175	91.93	102.392	114.09	127.048	141.518	156.925	174.982	194.15	213.235	234.58	256.948	281.002	307.147	334.888	361.745	391.365	423.043	454.935	487.815	521.6	557.48	593.122
13.3333	4.1725	4.765	4.85	5.9075	5.985	7.185	8.58	9.2275	10.75	12.7675	14.1375	15.9425	17.78	21.35	23.64	27.0425	30.8725	34.6275	39.48	43.9625	49.6425	55.7425	61.655	69.685	77.52	86.725	97.355	108.543	120.377	133.565	148.718	165.357	182.21	201.72	222.748	245.295	267.448	292.74	319.96	349.405	379.03	408.538	443.495	478.453	514.287	551.462	591.145	631.677	672.575
9.99999	4.9825	6.005	5.925	7.0225	7.5975	8.71	10.085	11.06	13.3475	14.8575	17.1825	19.3925	21.49	25.8525	28.9075	31.645	36.1475	40.41	45.2025	50.9675	56.5875	63.48	70.755	79.065	87.745	97.4125	109.125	121.61	134.268	149.157	163.65	180.24	198.873	218.85	240.005	263.548	287.368	313.595	341.603	371.165	402.918	434.148	469.192	504.385	542.782	581.357	622.47	665.645	708.477
6.66666	5.17	5.4475	6.305	6.8775	7.385	9.0975	10.5075	11.2525	13.1275	14.23	17.2625	18.41	20.505	24.7325	27.9925	31.1175	35.0075	39.0625	43.715	48.77	54.3325	61.205	68.8125	76.255	84.0825	93.4575	104.733	115.368	127.487	140.817	155	170.457	187.465	205.938	226.395	247.92	269.38	293.82	319.208	346.772	375.152	404.923	436.805	470.543	506.805	542.17	580.42	621.61	661.975
3.33333	5.465	5.8875	6.6275	7.8625	8.37	9.7875	11.05	12.8825	14.3375	15.9475	18.3575	20.2375	23.27	26.53	30.175	33.5175	38.1175	42.9025	48.08	53.765	59.8175	66.9325	73.9975	82.1375	90.5575	100.192	111.395	122.725	134.772	148.64	162.613	179.295	195.295	214.26	233.637	254.863	276.88	300.832	326.463	353.478	381.86	410.418	442.555	475.883	511.008	546.875	585.168	624.992	667.058
0	5.095	5.83	6.5125	7.035	7.4675	8.985	10.115	11.415	13.0475	14.6175	16.3275	18.455	21.205	24.3875	27.7825	31.4775	36.01	39.225	44.65	49.42	55.0225	62.2325	69.105	76.1325	83.4975	92.3925	102.903	112.987	123.87	135.765	148.692	162.808	177.21	194.47	211.407	230.202	249.212	269.425	291.798	315.425	340.17	365.025	392.83	421.783	452.538	482.717	516.545	552.263	588.157
-3.33333	4.4575	5.5825	6.38	7.16	7.2	8.5	9.7475	11.0525	13.23	14.3225	16.9575	18.445	21.5525	24.745	27.7375	31.7275	35.7975	39.5175	44.3075	50.035	55.58	62.365	68.11	75.35	82.555	91.31	101	110.267	120.428	131.51	143.407	156.29	168.577	183.617	199.227	216.195	232.93	249.748	269.273	289.78	311.098	333.305	357.327	382.025	409.36	435.498	464.808	495.87	527.982
-6.66666	3.4725	4.3525	5.2825	5.8475	6.225	7.2375	8.925	10.1675	11.95	14.09	15.825	17.79	20.35	24.09	27.0425	31.21	35.5375	39.0025	43.75	48.705	54.3	60.7125	67.1025	74.0725	80.605	88.5525	98.2225	107.16	116.433	126.86	137.915	148.102	159.873	173.175	187.363	201.287	215.782	230.86	246.5	263.867	281.418	299.905	319.927	340.663	363.552	385.067	409.525	434.9	461.51
-9.99999	3.4625	4.1975	4.9925	5.66	6.155	7.175	8.1525	9.485	11.5225	13.135	14.82	16.5625	19.32	22.4675	25.865	28.9675	32.605	36.49	41.8325	46.1425	51.0025	56.7	62.1875	68.965	74.715	82.5875	90.4925	98.5925	106.228	114.84	123.863	133.837	143.028	154.17	165.512	176.862	187.903	199.947	212.018	224.545	238.517	251.645	266.147	280.923	298.595	314.53	332.55	351.985	371.29
-13.3333	2.865	3.935	4.1125	5.315	4.85	6.37	7.675	8.46	10.18	11.4425	13.045	15.615	16.99	20.3175	23.25	26.6275	30.2575	34.4125	38.985	43.2225	48.0625	52.9425	58.6825	64.44	70.455	76.8525	84.88	92.2075	99.27	107.597	114.248	122.52	130.697	140.537	149.393	159.29	168.29	177.572	187.54	197.137	207.545	218.035	228.362	239.675	251.877	264.647	277.588	293.148	307.795
-16.6667	2.4925	3.505	3.2025	3.9	4.055	5.53	6.8225	7.62	9.25	9.9525	12.14	13.55	15.805	18.965	21.4475	23.885	28.0275	31.735	35.42	39.9825	44.83	49.45	54.5025	59.7475	65.0775	70.85	78.6625	84.44	90.3075	98.1275	104.115	111.55	117.795	125.138	132.71	139.673	146.675	153.05	160.042	167.377	174.78	181.037	188.115	195.712	204.188	211.588	220.235	229.772	239.765
-20	2.9175	3.7675	3.82	4.8175	5.3025	6.4725	7.275	7.8325	9.965	10.94	12.3175	14.295	16.0175	19.3625	22.09	24.98	28.61	31.875	35.895	40.6	44.6025	49.4425	54.1825	59.585	64.5125	70.655	77.135	82.04	88.71	95.195	100.39	106.965	112.332	119.498	125.332	131.76	137.412	142.83	147.218	153.023	158.607	162.355	167.562	172.25	178.367	182.702	188.238	194.02	201.075
-23.3333	2.3625	2.8	3.02	3.9575	3.9425	4.54	6.2425	7.3225	8.38	9.0525	10.2825	11.82	13.8575	16.5025	18.615	21.42	24.89	26.845	30.9875	35.1075	38.7075	42.7425	47.57	51.1675	55.0875	60.065	65.595	69.93	74.9375	81.1675	85.29	90.105	94.235	99.9925	104.463	108.892	112.825	116.925	119.743	123.638	126.975	129.18	132.025	134.627	137.14	140.088	142.545	146.13	149.028
-26.6666	2.6575	3.07	4.125	4.51	4.3775	6.0475	6.335	7.74	9.2825	10.3	11.3525	12.27	13.9725	17.7775	19.14	22.3725	24.81	27.835	31.965	34.6425	38.1825	42.3225	46.875	50.9175	54.24	59.1825	64.46	68.7775	72.9	77.9525	81.805	86.6675	90.1725	95.0075	99.695	102.96	105.653	107.665	110.15	112.67	114.79	115.345	117.16	117.205	118.295	118.585	119.67	121.043	121.15
-30	2.75	3.46	3.7825	4.81	4.365	5.4775	7.1	7.6425	8.885	9.88	11.6575	12.76	14.7825	17.5025	19.3	21.56	24.855	27.605	30.9175	34.55	37.94	42.06	45.3575	49.1425	52.6325	56.82	62.365	66.015	69.8125	74.2325	77.6375	81.865	84.5975	88.555	92.7825	95.2175	97.7425	99.7825	101.01	103.153	104.245	104.483	105.407	104.427	105.447	104.668	104.135	104.062	103.522
-33.3333	2.675	3.7825	4.1525	4.4875	5.13	5.58	7.24	7.775	9.0025	9.9	11.725	12.7525	13.9875	16.78	18.5275	20.6925	23.9175	26.4625	29.9975	32.3275	36.095	39.4525	41.9725	46.1275	48.735	52.05	57.1075	60.0225	63.855	66.6475	70.275	73.7275	76.1875	79.57	82.8575	84.9475	86.8425	88.3625	89.1025	91.2	92.1975	92.2075	92.4875	91.855	92.3	90.995	90.42	89.805	88.715
-36.6666	3.1575	3.7225	3.6975	4.4275	4.39	5.4225	6.375	6.3575	8.2725	8.8275	10.1125	10.6675	12.1225	14.31	16.3125	17.85	20.3675	21.77	24.97	26.49	29.53	32.1775	34.4725	37.67	39.8675	42.2225	46.3475	48.0925	50.74	53.8525	55.7725	58.8375	60.2925	63.2425	65.6275	67.43	69.04	69.715	70.4225	71.4475	72.6725	72.4375	72.9125	72.3975	72.825	71.505	71.025	70.785	69.325
-40	2.8175	3.8975	4.04	4.5275	4.555	5.66	6.535	7.235	7.825	9.565	10.395	10.8225	12.385	14.1825	15.94	17.4625	20.025	21.3025	23.9325	26.2575	28.9225	30.6925	34.07	35.9825	38.395	40.7675	44.345	45.8825	48.0975	51.195	52.885	55.15	56.375	58.97	61.115	62.38	63.62	64.96	65.4425	66.5625	67.1775	66.815	67.3875	66.5475	67.1	66.2475	65.33	65.53	64.9925
-43.3333	3.435	3.9525	5.0575	4.7175	5.1125	6.4575	7.1275	7.5325	8.8425	9.5075	11.0875	11.8875	12.12	15.2775	15.7875	17.62	19.32	21.0875	23.785	26.0075	27.9725	30.2475	32.38	34.46	36.4475	38.96	41.895	42.8675	45.005	46.5175	48.87	50.5175	51.735	53.9	55.6575	56.535	57.8575	58.145	58.83	59.7475	60.6175	60.2975	60.5625	60.2725	61.095	60.21	59.33	59.2175	58.305
-46.6666	3.12	3.9	3.765	4.23	5.155	5.74	6.485	7.5375	8.665	9.3875	10.2125	11.2875	12.1	14.505	15.21	17.3725	19.7975	20.27	22.9925	24.2775	26.2575	28.845	30.7875	33.0625	34.46	37.0475	39.77	40.805	41.9875	43.7175	45.3425	46.73	47.575	49.3975	50.7125	51.705	52.53	52.5925	53.0775	54.4225	54.8275	54.5075	54.415	54.1475	54.0475	53.19	52.9775	51.885	51.1975
-49.9999	2.455	2.88	2.91	3.64	3.3025	4.2825	5.44	5.955	6.75	7.7525	7.7425	8.6975	9.2225	11.12	12.625	13.3725	14.8575	16.765	17.9525	19.9	20.6175	22.52	24.0475	25.5775	27.3475	28.8525	30.97	32.005	33.43	35.0225	35.8875	36.9275	37.635	39.4275	40.4825	41.1175	41.77	41.5775	41.9625	42.385	42.87	42.24	42.4575	41.8825	42.2275	41.4225	41.2475	40.94	39.4175
-53.3333	2.1825	2.505	2.7325	3.1025	3.1925	4.455	4.41	5.61	6.595	7.2	7.5325	8.125	8.9	10.625	11.5425	12.55	14.2	15.5275	17.0675	18.0075	19.36	21.215	22.46	24.1	25.1825	26.4625	28.695	29.645	31.11	31.7375	32.9225	34.1475	34.17	35.6075	36.6175	36.655	37.4025	37.325	37.3425	37.265	37.4375	36.6625	36.1975	36.3225	36.1175	35.4925	34.5325	34.18	33.6775
-56.6666	1.345	1.8625	2.565	2.3375	2.3825	3.525	4.1125	4.5675	5.4525	5.77	6.875	6.8675	7.5125	9.6625	10.365	10.6625	12.2875	13.3325	14.5025	15.7975	16.7	18.6125	18.435	20.9625	21.475	22.7375	24.52	24.99	26.2375	27.1475	27.485	28.495	28.5125	29.7975	30.6175	30.79	30.82	30.4275	30.2025	30.265	30.335	29.44	29.35	28.205	28.915	27.565	26.9375	26.3825	25.5675
-59.9999	1.4075	1.9825	2.255	2.5975	2.6925	3.3475	4.0275	4.5025	4.51	5.87	6.5275	6.5475	6.995	9.1125	9.6025	10.285	11.6025	12.865	13.76	14.7375	15.865	17.06	18.3625	19.31	19.575	20.66	22.175	22.455	23.16	24.7525	25.7	25.1075	25.37	26.86	27.125	27.08	27.0925	26.7725	26.1875	26	26.1075	25.2425	24.87	24.09	24.03	22.405	21.8625	21.0875	20.0825
-63.3333	1.0675	1.5325	1.7175	1.5925	1.855	2.53	3.3025	3.35	4.3675	4.7	5.515	5.7175	6.4225	7.615	7.8225	9.07	10.0775	10.33	11.905	12.3575	13.92	14.5175	15.2975	16.4625	16.565	18.0525	19.5525	19.6925	20.7375	21.515	21.76	21.7375	21.445	23.095	23.385	23.295	23.2075	22.9375	22.08	22.37	22.12	20.665	20.885	19.3175	18.955	17.65	17.1325	16.64	15.7025
-66.6666	1.7775	1.9575	2.1175	2.66	1.92	2.59	3.35	3.7225	3.745	5.22	4.86	4.8125	5.3525	6.44	6.88	7.8925	8.86	8.99	9.73	10.7475	12.02	12.095	13.21	14.3875	14.5075	14.8525	15.925	16.52	17.1125	17.7475	18.0975	18.095	18.07	18.495	18.98	19.3375	18.525	17.775	17.59	17.2275	17.4075	16.1425	15.755	14.7275	14.6525	13.405	12.5175	11.7775	10.5025
-69.9999	1.5975	1.715	1.45	1.8925	1.95	2.54	2.9275	2.86	3.53	3.855	4.555	4.2075	4.4475	5.6825	6.1225	6.485	7.04	8.18	8.87	9.0775	9.8625	10.1025	11.0425	11.6425	11.805	12.42	13.48	13.975	14.6975	15.52	14.9075	15.495	14.605	15.59	16.265	16.51	15.4275	14.89	14.5475	14.485	14.24	13.08	12.5925	11.7325	12.1325	10.2725	8.99	8.9225	7.7775
-73.3333	1.24	1.63	1.1675	1.8975	1.605	2.3575	2.5575	2.6175	3.2575	2.835	3.75	2.475	4.0225	4.765	5.045	5.0625	6.1525	6.0675	7.0225	7.2875	7.82	8.96	8.5575	9.5475	9.7	9.8075	11.3775	11.085	11.3075	12.13	11.4975	12.4575	11.7975	12.485	12.4125	12.7575	12.255	11.82	11.71	11.4275	11.01	10.6775	9.9325	9.005	8.4325	7.575	6.845	6.495	6.06
-76.6666	0.3975	0.73	1.1625	1.06	1.275	1.5425	1.45	1.7775	1.93	2.0375	1.9625	2.31	2.35	3.345	3.6025	3.9975	4.3825	4.5625	5.235	5.7375	5.6025	6.09	6.76	7.03	6.89	7.7825	8.5225	9.3125	9.38	9.38	9.595	9.5625	8.94	9.88	9.9075	9.7125	10.2675	9.6225	8.7125	8.475	8.7725	7.9125	7.8	6.5325	6.87	6.22	5.2275	4.7675	4.205
-79.9999	0.935	1.12	1.2175	1.0625	0.815	0.525	1.3325	0.84	2.04	1.7925	2.1075	2.0225	1.71	2.6	2.815	2.69	3.59	3.655	3.9175	4.1875	4.2425	4.99	5.05	4.72	5.4	5.765	6.285	6.46	6.58	7.1225	6.7025	6.475	6.08	7.295	8.12	7.79	6.77	7.0425	6.365	5.8775	6.535	5.675	5.9875	5.15	5.115	4.3225	3.415	3.4	2.6075
-83.3333	0.4	1.3425	0.2275	0.795	0.495	1.025	0.5775	0.9575	0.9725	1.215	1.15	0.72	1.17	1.5375	2.1425	1.9075	2.1675	2.1725	3.0225	3.415	3.675	3.8575	3.46	4.2025	4.08	3.91	5.2825	4.41	4.155	5.485	4.585	5.395	5.0175	5.1175	5.9925	6.085	5.1975	5.265	4.6	4.9175	5.3175	4.5875	4.35	4.0975	4.17	3.16	3.135	2.7275	2.0625
-86.6666	0.3675	0.655	0.5275	0.915	0.2825	0.3825	1.355	0.785	1.0875	0.945	1.24	1.2	0.99	1.7925	2.1575	1.7275	1.945	1.8675	2.335	3.0025	3.55	3.4075	3.4175	3.4125	3.5725	3.585	4.645	4.375	4.96	4.9025	4.865	4.5	3.8975	5.16	5.6325	6.045	5.38	4.865	4.755	4.8125	4.795	4.15	4.3025	3.6575	4.0075	3.3875	2.16	2.3075	1.6875
-89.9999	0.9225	0.8225	0.3725	0.765	0.2575	0.6575	0.6575	1.44	1.2575	1.3325	1.735	0.91	0.6925	1.71	1.28	2.0225	2.225	1.5175	2.0925	2.4775	2.5525	2.8075	2.625	3.0625	2.0875	2.335	3.15	3.06	3.5625	3.995	3.2125	3.3125	2.7925	3.7275	3.9925	4.6	3.88	3.915	3.35	3.9625	4.1175	3.1275	3.9625	3.04	3.675	2.43	1.95	2.07	1.375
-93.3332	-0.2	0.3175	0.5675	0.0325	0.2575	0.395	0.34	0.415	1.075	0.1625	0.2975	-0.075	-0.005	0.935	0.6725	0.1575	0.725	0.4875	0.7925	1.8425	1.1125	1.085	0.6975	1.26	0.65	1.0025	1.8025	1.45	0.8675	2.0775	1.015	1.285	1.1875	1.34	2.2625	1.425	1.7	1.82	0.9875	1.805	1.905	1.5625	1.3825	1.26	1.615	0.865	0.98	0.8525	-0.2325
-96.6666	-0.28	0.2025	0.6175	0.48	-0.37	0.3075	0.275	0.6	0.305	0.0075	0.7775	-0.165	-0.2325	0.515	0.5325	0.0325	0.6425	0.595	0.5975	0.375	0.105	0.365	0.3525	0.6925	0.75	0.4375	1.11	0.94	0.7875	1.25	0.4425	1.21	1.0975	1.7075	1.5125	1.2325	1.565	1.86	1.415	1.225	1.8475	1.585	1.475	1.155	1.8675	1.2325	0.6625	0.9125	0.175
[truncated: 188 more columns]

## Sheet: Figure S2B
Wavelength	Pump 1	Group delay
490.102	0.000626992	-9.7249
490.575	0.000741032	-10.467
491.048	0.000876107	-11.457
491.521	0.00104	-11.439
491.994	0.00124	-11.178
492.467	0.00147	-12.374
492.94	0.00176	-12.234
493.413	0.00211	-12.205
493.886	0.00254	-12.328
494.358	0.00305	-11.967
494.831	0.00366	-11.618
495.304	0.0044	-10.922
495.777	0.00527	-10.621
496.249	0.00629	-10.927
496.722	0.00747	-10.26
497.195	0.00883	-10.065
497.667	0.01038	-9.899
498.14	0.01212	-9.4078
498.612	0.01405	-9.1833
499.085	0.01616	-8.6626
499.557	0.01848	-8.2786
500.03	0.021	-7.689
500.502	0.02372	-7.0909
500.975	0.02663	-6.5225
501.447	0.02972	-5.7857
501.919	0.03302	-5.094
502.392	0.03652	-4.5054
502.864	0.0402	-3.5877
503.336	0.04412	-2.7911
503.808	0.0483	-2.0414
504.281	0.05274	-1.1521
504.753	0.05747	-0.37172
505.225	0.06254	0.54739
505.697	0.06799	1.3018
506.169	0.07385	2.0506
506.641	0.08016	2.8003
507.113	0.08695	3.4835
507.585	0.09426	4.1656
508.057	0.10221	4.7872
508.529	0.11077	5.3293
509.001	0.11998	5.8132
509.473	0.1299	6.2347
509.945	0.14056	6.6108
510.417	0.15203	6.9378
510.889	0.16434	7.181
511.36	0.17755	7.3982
511.832	0.19161	7.5635
512.304	0.20655	7.6794
512.776	0.22241	7.7649
513.247	0.23922	7.8086
513.719	0.25692	7.8392
514.191	0.27563	7.8317
514.662	0.29521	7.787
515.134	0.31561	7.73
515.605	0.3368	7.651
516.077	0.35869	7.5462
516.548	0.38121	7.4217
517.02	0.4044	7.2757
517.491	0.42817	7.1206
517.962	0.45232	6.9441
518.434	0.47683	6.7491
518.905	0.50155	6.5462
519.376	0.52631	6.334
519.848	0.55142	6.1105
520.319	0.57674	5.8815
520.79	0.60208	5.6512
521.261	0.62736	5.4253
521.733	0.65248	5.2022
522.204	0.67751	4.9817
522.675	0.70228	4.7783
523.146	0.72682	4.5812
523.617	0.75087	4.4037
524.088	0.77427	4.2458
524.559	0.79733	4.1135
525.03	0.81931	4.0033
525.501	0.84021	3.9166
525.972	0.86036	3.8634
526.443	0.87961	3.8445
526.914	0.8978	3.854
527.384	0.91463	3.8967
527.855	0.93019	3.9664
528.326	0.94419	4.0695
528.797	0.95669	4.2101
529.267	0.96776	4.3828
529.738	0.97688	4.5849
530.209	0.98468	4.8158
530.679	0.99111	5.0619
531.15	0.99577	5.3255
531.621	0.99862	5.6052
532.091	1	5.8914
532.562	0.99996	6.1938
533.032	0.9982	6.4897
533.503	0.99488	6.7768
533.973	0.99041	7.0618
534.443	0.98498	7.3335
534.914	0.97821	7.5927
535.384	0.97032	7.8338
535.854	0.96176	8.0549
536.325	0.95249	8.2562
536.795	0.94224	8.4393
537.265	0.93101	8.5946
537.735	0.91918	8.7267
538.206	0.90724	8.8359
538.676	0.89533	8.9216
539.146	0.88302	8.9828
539.616	0.87018	9.0179
540.086	0.85752	9.0271
540.556	0.84456	9.0169
541.026	0.83087	8.9919
541.496	0.81687	8.9347
541.966	0.8029	8.853
542.436	0.78859	8.744
542.906	0.77375	8.6228
543.376	0.75845	8.4842
543.846	0.74286	8.331
544.315	0.72698	8.1504
544.785	0.71097	7.9542
545.255	0.69473	7.7481
545.725	0.67838	7.5225
546.194	0.66203	7.283
546.664	0.64546	7.0303
547.134	0.62875	6.7663
547.603	0.61237	6.4926
548.073	0.59644	6.2163
548.542	0.58088	5.9304
549.012	0.56557	5.6439
549.481	0.55044	5.3483
549.951	0.53559	5.0474
550.42	0.52103	4.7473
550.89	0.50676	4.4479
551.359	0.49288	4.1455
551.829	0.47951	3.8515
552.298	0.46666	3.5506
552.767	0.45415	3.2501
553.237	0.44198	2.9568
553.706	0.42997	2.6538
554.175	0.41814	2.3544
554.644	0.40658	2.0503
555.113	0.39518	1.7505
555.582	0.38408	1.4449
556.052	0.37327	1.14
556.521	0.36254	0.81768
556.99	0.35199	0.49422
557.459	0.34174	0.16782
557.928	0.33171	-0.1672
558.397	0.32179	-0.52536
558.866	0.31206	-0.87983
559.335	0.30259	-1.2456
559.803	0.2934	-1.649
560.272	0.28458	-2.054
560.741	0.27597	-2.4765
561.21	0.26762	-2.906
561.679	0.25957	-3.3465
562.147	0.25174	-3.8196
562.616	0.24417	-4.3085
563.085	0.23683	-4.8079
563.553	0.22965	-5.3257
564.022	0.22275	-5.8626
564.491	0.21597	-6.4102
564.959	0.20938	-6.9789
565.428	0.203	-7.5534
565.896	0.19668	-8.1477
566.365	0.19055	-8.7479
566.833	0.18461	-9.3436
567.302	0.17877	-9.9604
567.77	0.17296	-10.577
568.238	0.16729	-11.187
568.707	0.16177	-11.789
569.175	0.15628	-12.406
569.643	0.15095	-13.009
570.112	0.14573	-13.62
570.58	0.14061	-14.215
571.048	0.13563	-14.819
571.516	0.13074	-15.399
571.984	0.12602	-15.986
572.453	0.12144	-16.562
572.921	0.11703	-17.157
573.389	0.1128	-17.704
573.857	0.10872	-18.286
574.325	0.10484	-18.857
574.793	0.10115	-19.417
575.261	0.0976	-19.982
575.729	0.09423	-20.562
576.197	0.09106	-21.166
576.664	0.08807	-21.774
577.132	0.08522	-22.356
577.6	0.08251	-22.981
578.068	0.07999	-23.604
578.536	0.07759	-24.269
579.003	0.07531	-24.938
579.471	0.07316	-25.653
579.939	0.07104	-26.366
580.406	0.06901	-27.105
580.874	0.06708	-27.852
581.342	0.06524	-28.653
581.809	0.06344	-29.441
582.277	0.06167	-30.246
582.744	0.05992	-31.104
583.212	0.05818	-31.936
583.679	0.05646	-32.768
584.146	0.05474	-33.639
584.614	0.05303	-34.509
585.081	0.05135	-35.357
585.549	0.04969	-36.198
586.016	0.048	-37.035
586.483	0.04634	-37.866
586.95	0.04471	-38.677
587.418	0.04311	-39.476
587.885	0.04155	-40.252
588.352	0.04002	-41.066
588.819	0.03852	-41.799
589.286	0.03706	-42.518
589.753	0.03564	-43.215
590.22	0.0343	-43.961
590.687	0.03302	-44.638
591.154	0.0318	-45.293
591.621	0.03063	-45.934
592.088	0.02949	-46.571
592.555	0.02841	-47.191
593.022	0.02739	-47.845
593.489	0.02641	-48.407
593.956	0.02547	-49.01
594.422	0.02457	-49.63
594.889	0.02372	-50.19
595.356	0.02289	-50.79
595.823	0.02209	-51.411
596.289	0.0213	-52.001
596.756	0.02055	-52.568
597.223	0.01981	-53.204
597.689	0.01909	-53.831
598.156	0.01837	-54.5
598.622	0.01767	-55.209
599.089	0.01699	-55.865
599.555	0.01632	-56.681
600.022	0.01566	-57.438
600.488	0.015	-58.17
600.955	0.01435	-59.097

## Sheet: Figure S3A
	Column A is the y-axis of the figure in the fs unit, and row 3 is the x-axis of the figure. Absorption difference starts from column B and row 4
	440.28	440.75	441.23	441.7	442.18	442.66	443.13	443.61	444.08	444.56	445.04	445.51	445.99	446.46	446.94	447.41	447.89	448.36	448.84	449.32	449.79	450.27	450.74	451.22	451.69	452.17	452.64	453.12	453.59	454.07	454.55	455.02	455.49	455.97	456.44	456.92	457.4	457.87	458.35	458.82	459.3	459.77	460.24	460.72	461.19	461.67	462.14	462.62	463.09
-616.62	0	0	0	0	0	0	0	0	0	0	0	0	0	0	0	0	0	0	0	0	0	0	0	0	0	0	0	0	0	0	0	0	0	0	0	0	0	0	0	0	0	0	0	0	0	0	0	0	0
-609.96	0	0	0	0	0	0	0	0	0	0	0	0	0	0	0	0	0	0	0	0	0	0	0	0	0	0	0	0	0	0	0	0	0	0	0	0	0	0	0	0	0	0	0	0	0	0	0	0	0
-603.29	0	0	0	0	0	0	0	0	0	0	0	0	0	0	0	0	0	0	0	0	0	0	0	0	0	0	0	0	0	0	0	0	0	0	0	0	0	0	0	0	0	0	0	0	0	0	0	0	0
-596.62	0	0	0	0	0	0	0	0	0	0	0	0	0	0	0	0	0	0	0	0	0	0	0	0	0	0	0	0	0	0	0	0	0	0	0	0	0	0	0	0	0	0	0	0	0	0	0	0	0
-589.96	0	0	0	0	0	0	0	0	0	0	0	0	0	0	0	0	0	0	0	0	0	0	0	0	0	0	0	0	0	0	0	0	0	0	0	0	0	0	0	0	0	0	0	0	0	0	0	0	0
-583.29	0	0	0	0	0	0	0	0	0	0	0	0	0	0	0	0	0	0	0	0	0	0	0	0	0	0	0	0	0	0	0	0	0	0	0	0	0	0	0	0	0	0	0	0	0	0	0	0	0
-576.62	0	0	0	0	0	0	0	0	0	0	0	0	0	0	0	0	0	0	0	0	0	0	0	0	0	0	0	0	0	0	0	0	0	0	0	0	0	0	0	0	0	0	0	0	0	0	0	0	0
-569.96	0	0	0	0	0	0	0	0	0	0	0	0	0	0	0	0	0	0	0	0	0	0	0	0	0	0	0	0	0	0	0	0	0	0	0	0	0	0	0	0	0	0	0	0	0	0	0	0	0
-563.29	0	0	0	0	0	0	0	0	0	0	0	0	0	0	0	0	0	0	0	0	0	0	0	0	0	0	0	0	0	0	0	0	0	0	0	0	0	0	0	0	0	0	0	0	0	0	0	0	0
-556.62	0	0	0	0	0	0	0	0	0	0	0	0	0	0	0	0	0	0	0	0	0	0	0	0	0	0	0	0	0	0	0	0	0	0	0	0	0	0	0	0	0	0	0	0	0	0	0	0	0
-549.96	0	0	0	0	0	0	0	0	0	0	0	0	0	0	0	0	0	0	0	0	0	0	0	0	0	0	0	0	0	0	0	0	0	0	0	0	0	0	0	0	0	0	0	0	0	0	0	0	0
-543.29	0	0	0	0	0	0	0	0	0	0	0	0	0	0	0	0	0	0	0	0	0	0	0	0	0	0	0	0	0	0	0	0	0	0	0	0	0	0	0	0	0	0	0	0	0	0	0	0	0
-536.62	0	0	0	0	0	0	0	0	0	0	0	0	0	0	0	0	0	0	0	0	0	0	0	0	0	0	0	0	0	0	0	0	0	0	0	0	0	0	0	0	0	0	0	0	0	0	0	0	0
-529.96	0	0	0	0	0	0	0	0	0	0	0	0	0	0	0	0	0	0	0	0	0	0	0	0	0	0	0	0	0	0	0	0	0	0	0	0	0	0	0	0	0	0	0	0	0	0	0	0	0
-523.29	0	0	0	0	0	0	0	0	0	0	0	0	0	0	0	0	0	0	0	0	0	0	0	0	0	0	0	0	0	0	0	0	0	0	0	0	0	0	0	0	0	0	0	0	0	0	0	0	0
-516.62	0	0	0	0	0	0	0	0	0	0	0	0	0	0	0	0	0	0	0	0	0	0	0	0	0	0	0	0	0	0	0	0	0	0	0	0	0	0	0	0	0	0	0	0	0	0	0	0	0
-509.96	0	0	0	0	0	0	0	0	0	0	0	0	0	0	0	0	0	0	0	0	0	0	0	0	0	0	0	0	0	0	0	0	0	0	0	0	0	0	0	0	0	0	0	0	0	0	0	0	0
-503.29	0	0	0	0	0	0	0	0	0	0	0	0	0	0	0	0	0	0	0	0	0	0	0	0	0	0	0	0	0	0	0	0	0	0	0	0	0	0	0	0	0	0	0	0	0	0	0	0	0
-496.62	0	0	0	0	0	0	0	0	0	0	0	0	0	0	0	0	0	0	0	0	0	0	0	0	0	0	0	0	0	0	0	0	0	0	0	0	0	0	0	0	0	0	0	0	0	0	0	0	0
-489.96	0	0	0	0	0	0	0	0	0	0	0	0	0	0	0	0	0	0	0	0	0	0	0	0	0	0	0	0	0	0	0	0	0	0	0	0	0	0	0	0	0	0	0	0	0	0	0	0	0
-483.29	0	0	0	0	0	0	0	0	0	0	0	0	0	0	0	0	0	0	0	0	0	0	0	0	0	0	0	0	0	0	0	0	0	0	0	0	0	0	0	0	0	0	0	0	0	0	0	0	0
-476.62	0	0	0	0	0	0	0	0	0	0	0	0	0	0	0	0	0	0	0	0	0	0	0	0	0	0	0	0	0	0	0	0	0	0	0	0	0	0	0	0	0	0	0	0	0	0	0	0	0
-469.96	0	0	0	0	0	0	0	0	0	0	0	0	0	0	0	0	0	0	0	0	0	0	0	0	0	0	0	0	0	0	0	0	0	0	0	0	0	0	0	0	0	0	0	0	0	0	0	0	0
-463.29	0	0	0	0	0	0	0	0	0	0	0	0	0	0	0	0	0	0	0	0	0	0	0	0	0	0	0	0	0	0	0	0	0	0	0	0	0	0	0	0	0	0	0	0	0	0	0	0	0
-456.62	0	0	0	0	0	0	0	0	0	0	0	0	0	0	0	0	0	0	0	0	0	0	0	0	0	0	0	0	0	0	0	0	0	0	0	0	0	0	0	0	0	0	0	0	0	0	0	0	0
-449.96	0	0	0	0	0	0	0	0	0	0	0	0	0	0	0	0	0	0	0	0	0	0	0	0	0	0	0	0	0	0	0	0	0	0	0	0	0	0	0	0	0	0	0	0	0	0	0	0	0
-443.29	0	0	0	0	0	0	0	0	0	0	0	0	0	0	0	0	0	0	0	0	0	0	0	0	0	0	0	0	0	0	0	0	0	0	0	0	0	0	0	0	0	0	0	0	0	0	0	0	0
-436.62	0	0	0	0	0	0	0	0	0	0	0	0	0	0	0	0	0	0	0	0	0	0	0	0	0	0	0	0	0	0	0	0	0	0	0	0	0	0	0	0	0	0	0	0	0	0	0	0	0
-429.96	0	0	0	0	0	0	0	0	0	0	0	0	0	0	0	0	0	0	0	0	0	0	0	0	0	0	0	0	0	0	0	0	0	0	0	0	0	0	0	0	0	0	0	0	0	0	0	0	0
-423.29	0	0	0	0	0	0	0	0	0	0	0	0	0	0	0	0	0	0	0	0	0	0	0	0	0	0	0	0	0	0	0	0	0	0	0	0	0	0	0	0	0	0	0	0	0	0	0	0	0
-416.62	0	0	0	0	0	0	0	0	0	0	0	0	0	0	0	0	0	0	0	0	0	0	0	0	0	0	0	0	0	0	0	0	0	0	0	0	0	0	0	0	0	0	0	0	0	0	0	0	0
-409.96	0	0	0	0	0	0	0	0	0	0	0	0	0	0	0	0	0	0	0	0	0	0	0	0	0	0	0	0	0	0	0	0	0	0	0	0	0	0	0	0	0	0	0	0	0	0	0	0	0
-403.29	0	0	0	0	0	0	0	0	0	0	0	0	0	0	0	0	0	0	0	0	0	0	0	0	0	0	0	0	0	0	0	0	0	0	0	0	0	0	0	0	0	0	0	0	0	0	0	0	0
-396.62	0	0	0	0	0	0	0	0	0	0	0	0	0	0	0	0	0	0	0	0	0	0	0	0	0	0	0	0	0	0	0	0	0	0	0	0	0	0	0	0	0	0	0	0	0	0	0	0	0
-389.96	0	0	0	0	0	0	0	0	0	0	0	0	0	0	0	0	0	0	0	0	0	0	0	0	0	0	0	0	0	0	0	0	0	0	0	0	0	0	0	0	0	0	0	0	0	0	0	0	0
-383.29	0	0	0	0	0	0	0	0	0	0	0	0	0	0	0	0	0	0	0	0	0	0	0	0	0	0	0	0	0	0	0	0	0	0	0	0	0	0	0	0	0	0	0	0	0	0	0	0	0
-376.62	0	0	0	0	0	0	0	0	0	0	0	0	0	0	0	0	0	0	0	0	0	0	0	0	0	0	0	0	0	0	0	0	0	0	0	0	0	0	0	0	0	0	0	0	0	0	0	0	0
-369.96	0	0	0	0	0	0	0	0	0	0	0	0	0	0	0	0	0	0	0	0	0	0	0	0	0	0	0	0	0	0	0	0	0	0	0	0	0	0	0	0	0	0	0	0	0	0	0	0	0
-363.29	0	0	0	0	0	0	0	0	0	0	0	0	0	0	0	0	0	0	0	0	0	0	0	0	0	0	0	0	0	0	0	0	0	0	0	0	0	0	0	0	0	0	0	0	0	0	0	0	0
-356.62	0	0	0	0	0	0	0	0	0	0	0	0	0	0	0	0	0	0	0	0	0	0	0	0	0	0	0	0	0	0	0	0	0	0	0	0	0	0	0	0	0	0	0	0	0	0	0	0	0
-349.96	0	0	0	0	0	0	0	0	0	0	0	0	0	0	0	0	0	0	0	0	0	0	0	0	0	0	0	0	0	0	0	0	0	0	0	0	0	0	0	0	0	0	0	0	0	0	0	0	0
-343.29	0	0	0	0	0	0	0	0	0	0	0	0	0	0	0	0	0	0	0	0	0	0	0	0	0	0	0	0	0	0	0	0	0	0	0	0	0	0	0	0	0	0	0	0	0	0	0	0	0
-336.62	0	0	0	0	0	0	0	0	0	0	0	0	0	0	0	0	0	0	0	0	0	0	0	0	0	0	0	0	0	0	0	0	0	0	0	0	0	0	0	0	0	0	0	0	0	0	0	0	0
-329.96	0	0	0	0	0	0	0	0	0	0	0	0	0	0	0	0	0	0	0	0	0	0	0	0	0	0	0	0	0	0	0	0	0	0	0	0	0	0	0	0	0	0	0	0	0	0	0	0	0
-323.29	0	0	0	0	0	0	0	0	0	0	0	0	0	0	0	0	0	0	0	0	0	0	0	0	0	0	0	0	0	0	0	0	0	0	0	0	0	0	0	0	0	0	0	0	0	0	0	0	0
-316.62	0	0	0	0	0	0	0	0	0	0	0	0	0	0	0	0	0	0	0	0	0	0	0	0	0	0	0	0	0	0	0	0	0	0	0	0	0	0	0	0	0	0	0	0	0	0	0	0	0
-309.96	0	0	0	0	0	0	0	0	0	0	0	0	0	0	0	0	0	0	0	0	0	0	0	0	0	0	0	0	0	0	0	0	0	0	0	0	0	0	0	0	0	0	0	0	0	0	0	0	0
-303.29	0	0	0	0	0	0	0	0	0	0	0	0	0	0	0	0	0	0	0	0	0	0	0	0	0	0	0	0	0	0	0	0	0	0	0	0	0	0	0	0	0	0	0	0	0	0	0	0	0
-296.62	0	0	0	0	0	0	0	0	0	0	0	0	0	0	0	0	0	0	0	0	0	0	0	0	0	0	0	0	0	0	0	0	0	0	0	0	0	0	0	0	0	0	0	0	0	0	0	0	0
-289.96	0	0	0	0	0	0	0	0	0	0	0	0	0	0	0	0	0	0	0	0	0	0	0	0	0	0	0	0	0	0	0	0	0	0	0	0	0	0	0	0	0	0	0	0	0	0	0	0	0
-283.29	0	0	0	0	0	0	0	0	0	0	0	0	0	0	0	0	0	0	0	0	0	0	0	0	0	0	0	0	0	0	0	0	0	0	0	0	0	0	0	0	0	0	0	0	0	0	0	0	0
-276.62	0	0	0	0	0	0	0	0	0	0	0	0	0	0	0	0	0	0	0	0	0	0	0	0	0	0	0	0	0	0	0	0	0	0	0	0	0	0	0	0	0	0	0	0	0	0	0	0	0
-269.96	0	0	0	0	0	0	0	0	0	0	0	0	0	0	0	0	0	0	0	0	0	0	0	0	0	0	0	0	0	0	0	0	0	0	0	0	0	0	0	0	0	0	0	0	0	0	0	0	0
-263.29	0	0	0	0	0	0	0	0	0	0	0	0	0	0	0	0	0	0	0	0	0	0	0	0	0	0	0	0	0	0	0	0	0	0	0	0	0	0	0	0	0	0	0	0	0	0	0	0	0
-256.62	0	0	0	0	0	0	0	0	0	0	0	0	0	0	0	0	0	0	0	0	0	0	0	0	0	0	0	0	0	0	0	0	0	0	0	0	0	0	0	0	0	0	0	0	0	0	0	0	0
-249.96	0	0	0	0	0	0	0	0	0	0	0	0	0	0	0	0	0	0	0	0	0	0	0	0	0	0	0	0	0	0	0	0	0	0	0	0	0	0	0	0	0	0	0	0	0	0	0	0	0
-243.29	0	0	0	0	0	0	0	0	0	0	0	0	0	0	0	0	0	0	0	0	0	0	0	0	0	0	0	0	0	0	0	0	0	0	0	0	0	0	0	0	0	0	0	0	0	0	0	0	0
-236.62	0	0	0	0	0	0	0	0	0	0	0	0	0	0	0	0	0	0	0	0	0	0	0	0	0	0	0	0	0	0	0	0	0	0	0	0	0	0	0	0	0	0	0	0	0	0	0	0	0
-229.96	0	0	0	0	0	0	0	0	0	0	0	0	0	0	0	0	0	0	0	0	0	0	0	0	0	0	0	0	0	0	0	0	0	0	0	0	0	0	0	0	0	0	0	0	0	0	0	0	0
-223.29	0	0	0	0	0	0	0	0	0	0	0	0	0	0	0	0	0	0	0	0	0	0	0	0	0	0	0	0	0	0	0	0	0	0	0	0	0	0	0	0	0	0	0	0	0	0	0	0	0
-216.62	0	0	0	0	0	0	0	0	0	0	0	0	0	0	0	0	0	0	0	0	0	0	0	0	0	0	0	0	0	0	0	0	0	0	0	0	0	0	0	0	0	0	0	0	0	0	0	0	0
-209.96	0	0	0	0	0	0	0	0	0	0	0	0	0	0	0	0	0	0	0	0	0	0	0	0	0	0	0	0	0	0	0	0	0	0	0	0	0	0	0	0	0	0	0	0	0	-2.6351e-06	-5.1558e-06	-4.5126e-06	-6.7585e-06
-203.29	0	0	0	0	0	0	0	0	0	0	0	0	0	0	0	0	0	0	0	0	0	0	0	0	0	0	0	0	0	0	0	0	0	0	0	0	0	0	0	0	0	-8.6217e-06	-1.8839e-05	-3.122e-05	-3.9524e-05	-4.4976e-05	-4.4616e-05	-4.455e-05	-4.1362e-05
-196.62	0	0	0	0	0	0	0	0	0	0	0	0	0	0	0	0	0	0	0	0	0	0	0	0	0	0	0	0	0	0	0	0	0	0	0	0	0	-3.2983e-06	-8.2863e-06	-1.4037e-05	-2.0259e-05	-3.1123e-05	-4.0243e-05	-4.695e-05	-4.6337e-05	-4.1078e-05	-3.1705e-05	-2.3328e-05	-1.2541e-05
-189.96	0	0	0	0	0	0	0	0	0	0	0	0	0	0	0	0	0	0	0	0	0	0	0	0	0	0	0	0	0	0	0	0	0	-1.0093e-05	-1.5476e-05	-1.9144e-05	-2.5098e-05	-3.2736e-05	-3.5744e-05	-3.4745e-05	-3.5247e-05	-3.8555e-05	-2.9432e-05	-2.5012e-05	-2.0087e-05	-9.1848e-06	2.1744e-06	7.5058e-06	4.317e-06
-183.29	0	0	0	0	0	0	0	0	0	0	0	0	0	0	0	0	0	0	0	0	0	0	0	0	0	0	0	0	0	1.6817e-06	-9.44e-07	-1.0244e-05	-1.9192e-05	-2.5648e-05	-2.679e-05	-3.0511e-05	-3.3039e-05	-3.2231e-05	-3.1814e-05	-2.4938e-05	-1.424e-05	-3.9142e-06	2.6988e-06	-9.1613e-07	-2.6161e-06	-3.3987e-06	-4.9576e-06	-4.785e-06	-4.3631e-06
-176.62	0	0	0	0	0	0	0	0	0	0	0	0	0	0	0	0	0	0	0	0	0	0	0	0	0	-1.3801e-05	-2.5641e-05	-3.2751e-05	-3.2381e-05	-3.0954e-05	-3.2351e-05	-3.5104e-05	-3.175e-05	-2.8332e-05	-1.1476e-05	-8.0063e-07	3.2376e-06	1.3227e-06	-2.0604e-06	-2.0903e-06	-1.5997e-06	-5.593e-06	-8.1295e-06	-7.4191e-06	-7.4057e-07	7.5905e-06	1.4098e-05	2.0581e-05	2.7167e-05
-169.96	0	0	0	0	0	0	0	0	0	0	0	0	0	0	0	0	0	0	0	0	0	-1.0223e-05	-2.6317e-05	-4.3895e-05	-6.594e-05	-8.5654e-05	-9.5343e-05	-9.292e-05	-8.6573e-05	-8.0368e-05	-6.5141e-05	-4.5445e-05	-2.5287e-05	1.5781e-06	2.2498e-05	2.7853e-05	1.7256e-05	3.3944e-06	-4.4147e-06	-6.8927e-06	-3.8543e-06	1.5027e-06	4.9871e-06	1.4889e-05	2.8706e-05	4.1947e-05	5.2956e-05	5.4664e-05	5.1249e-05
-163.29	0	0	0	0	0	0	0	0	0	0	0	0	0	0	0	0	0	1.6447e-05	3.3078e-05	3.4205e-05	2.1808e-05	4.8082e-06	-9.3351e-06	-2.3284e-05	-3.503e-05	-4.2282e-05	-5.8838e-05	-6.9243e-05	-6.2337e-05	-4.013e-05	-1.8689e-05	-3.4666e-06	7.8142e-06	1.7776e-05	2.2074e-05	1.9855e-05	1.7859e-05	1.7637e-05	1.4222e-05	1.5142e-05	1.7522e-05	2.3356e-05	2.7155e-05	3.3302e-05	3.6426e-05	3.1779e-05	2.249e-05	1.2285e-05	2.5769e-06
-156.62	0	0	0	0	0	0	0	0	0	0	0	0	0	0	1.4543e-05	3.1571e-05	4.8563e-05	6.6109e-05	7.5744e-05	7.6833e-05	7.8162e-05	7.8607e-05	7.4767e-05	5.3144e-05	3.0988e-05	5.4899e-06	-1.7229e-05	-2.8268e-05	-2.919e-05	-3.1829e-05	-2.9683e-05	-1.9329e-05	-6.3639e-06	2.5362e-06	1.0558e-05	1.6454e-05	1.9571e-05	2.0857e-05	2.4956e-05	2.2049e-05	1.4384e-05	4.0971e-06	-6.1904e-06	-9.6797e-06	-1.3593e-05	-1.8855e-05	-2.3644e-05	-2.8046e-05	-2.7875e-05
-149.96	0	0	0	0	0	0	0	0	0	0	1.1524e-05	2.4646e-05	3.8764e-05	4.9077e-05	6.4672e-05	8.2206e-05	0.00010121	0.00011544	0.00012739	0.0001225	0.00011502	0.00010109	8.7658e-05	6.5156e-05	3.8456e-05	1.1699e-05	-4.6968e-06	-1.5886e-05	-2.3263e-05	-2.8931e-05	-2.3971e-05	-1.2747e-05	1.9798e-06	1.9241e-05	2.9595e-05	3.2144e-05	3.1651e-05	2.9402e-05	2.7901e-05	1.466e-05	-1.8902e-06	-1.8577e-05	-3.5053e-05	-4.306e-05	-4.7079e-05	-4.8671e-05	-4.6797e-05	-4.4632e-05	-3.4039e-05
-143.29	0	0	0	0	0	0	0	2.7646e-05	4.1242e-05	5.1049e-05	5.9876e-05	8.2706e-05	0.00010801	0.00012882	0.00015435	0.00017764	0.00017345	0.00018295	0.00018764	0.00018619	0.00016742	0.00014075	0.00012024	9.3896e-05	7.7949e-05	6.4884e-05	5.1428e-05	4.2285e-05	3.815e-05	3.5605e-05	3.8783e-05	4.0318e-05	4.604e-05	4.4387e-05	3.7263e-05	2.8343e-05	2.114e-05	1.2476e-05	7.1127e-06	-9.1548e-07	-9.4487e-06	-1.7227e-05	-2.39e-05	-2.5611e-05	-2.3727e-05	-2.1065e-05	-1.4831e-05	-1.2559e-05	-5.141e-06
-136.62	0	0	0	0	7.7464e-05	0.00011772	0.00014583	0.00016701	0.00018467	0.00021218	0.00024533	0.00028364	0.00028197	0.00027336	0.00025973	0.00025117	0.0002482	0.00024585	0.00022939	0.00020993	0.00019052	0.00017006	0.00015062	0.00012867	0.00011344	0.00010211	9.144e-05	8.1531e-05	6.6555e-05	4.5747e-05	2.5717e-05	1.1366e-05	8.2617e-06	6.1272e-06	1.1426e-06	-9.4244e-07	8.3456e-07	6.0802e-06	1.1234e-05	1.7534e-05	2.4602e-05	2.9291e-05	3.3922e-05	4.0103e-05	4.2586e-05	4.0485e-05	3.8449e-05	3.6361e-05	3.7209e-05
-129.96	0	0	4.7974e-05	0.00012342	0.00016669	0.0002014	0.00023207	0.00025812	0.00029039	0.00029793	0.00030142	0.00029984	0.00029071	0.00027458	0.0002552	0.00023944	0.00022594	0.00020343	0.00017891	0.0001565	0.00013551	0.00011863	0.00010819	9.2591e-05	7.3417e-05	5.5529e-05	3.8867e-05	2.1138e-05	-3.9619e-06	-2.8739e-05	-4.9493e-05	-6.3784e-05	-6.6282e-05	-6.4447e-05	-6.1898e-05	-5.3116e-05	-3.9577e-05	-2.0794e-05	-3.179e-06	1.1693e-05	2.235e-05	3.2483e-05	4.3575e-05	5.4136e-05	5.4838e-05	4.9869e-05	4.1414e-05	3.3491e-05	2.2622e-05
-123.29	0	-0.00010023	2.354e-07	8.049e-05	0.0001306	0.00016457	0.00022027	0.0002684	0.00029372	0.00029655	0.00029338	0.00028726	0.00027387	0.00025687	0.00024137	0.00022267	0.00019699	0.00016772	0.00013937	0.00011568	9.2391e-05	6.9922e-05	4.8137e-05	2.2527e-05	-5.994e-06	-3.0583e-05	-4.7208e-05	-5.9793e-05	-8.039e-05	-9.8577e-05	-0.00010969	-0.00011436	-0.00011343	-0.0001094	-0.00010399	-9.5879e-05	-8.4532e-05	-6.4515e-05	-4.6809e-05	-3.061e-05	-1.598e-05	-2.5944e-06	1.1303e-05	1.999e-05	1.9293e-05	1.1862e-05	6.7e-07	-7.3383e-06	-1.5757e-05
-116.62	-0.00030845	-0.00019447	2.8295e-06	0.00010892	0.00015792	0.00022563	0.00029462	0.00033435	0.00035363	0.00036417	0.00037178	0.00036186	0.00035307	0.00034006	0.00032692	0.00030611	0.00027611	0.00023669	0.00018831	0.00013763	9.9753e-05	6.2253e-05	3.2506e-05	8.2605e-06	-1.395e-05	-2.9235e-05	-4.2474e-05	-5.065e-05	-6.2441e-05	-7.165e-05	-7.5969e-05	-7.7804e-05	-8.5412e-05	-9.1841e-05	-9.3894e-05	-8.6994e-05	-7.5633e-05	-5.974e-05	-4.9618e-05	-3.9822e-05	-3.2485e-05	-2.335e-05	-1.1197e-05	-2.8754e-06	-2.3787e-06	-4.559e-06	-1.1438e-05	-1.3827e-05	-1.9267e-05
-109.96	-7.9699e-05	6.3735e-05	0.00021139	0.0002648	0.00027726	0.00032352	0.00036374	0.00039506	0.00040688	0.0004155	0.00042505	0.00042349	0.00042148	0.00040578	0.00039024	0.00036394	0.00032624	0.00027914	0.00023002	0.00017388	0.00013947	0.0001122	9.3762e-05	8.1534e-05	7.1039e-05	6.9031e-05	6.3882e-05	5.8063e-05	5.1484e-05	3.9573e-05	3.3158e-05	3.0057e-05	1.7397e-05	4.278e-06	-7.0782e-06	-1.3438e-05	-2.0291e-05	-2.2582e-05	-1.7986e-05	-1.3028e-05	-8.0338e-06	6.0104e-06	1.977e-05	2.994e-05	3.6036e-05	4.1354e-05	4.2093e-05	3.9848e-05	3.3263e-05
-103.29	0.00018883	0.0002149	0.00026241	0.00027783	0.00029645	0.00031653	0.00034682	0.00036447	0.00037932	0.00038916	0.0003952	0.00039283	0.00038243	0.00037024	0.00035975	0.00033864	0.00031243	0.00028033	0.00024632	0.00021844	0.00020485	0.00020042	0.00019055	0.00018159	0.000176	0.00017567	0.00017215	0.00016668	0.00016257	0.00015284	0.0001377	0.00012145	0.0001018	8.2892e-05	6.7164e-05	6.0318e-05	6.0157e-05	6.0796e-05	6.2157e-05	6.3626e-05	7.0674e-05	8.3754e-05	9.6686e-05	0.00010845	0.00011588	0.00011432	0.00011131	0.00010518	0.00010177
-96.62	0.00019011	0.00025763	0.00028838	0.00029818	0.00031848	0.00034711	0.00038342	0.00038373	0.00038098	0.00037615	0.0003701	0.00036184	0.00035087	0.00034561	0.00033085	0.00030112	0.00027229	0.00024785	0.00023138	0.00022209	0.00021427	0.00020953	0.00019909	0.00019324	0.00020114	0.00020739	0.00020785	0.00020209	0.00019359	0.00018178	0.00016355	0.0001491	0.00013542	0.00011529	9.8659e-05	9.1232e-05	9.5363e-05	9.9423e-05	0.00010169	9.8307e-05	9.4953e-05	9.3638e-05	9.7956e-05	0.00011442	0.00013471	0.00014398	0.00014392	0.00013959	0.00014363
-89.96	0.00038324	0.00039373	0.00039203	0.00035277	0.00036018	0.00035728	0.00034354	0.00032223	0.00029449	0.00027466	0.00027381	0.00026506	0.00024697	0.00022834	0.00020921	0.0001875	0.00016672	0.000144	0.00013381	0.00012418	0.00011883	0.00011321	0.00010282	9.7912e-05	0.00010101	0.00010627	0.00011305	0.00010996	0.00010346	9.6963e-05	8.5903e-05	7.734e-05	6.3421e-05	4.2925e-05	2.4144e-05	7.9168e-06	-1.109e-06	-1.1857e-05	-2.205e-05	-3.0454e-05	-3.9438e-05	-3.7719e-05	-2.0595e-05	4.2336e-06	2.9374e-05	4.3014e-05	5.0681e-05	5.5664e-05	6.7451e-05
-83.29	6.5113e-05	9.217e-05	5.144e-05	6.5733e-05	9.0527e-05	9.5774e-05	8.5611e-05	7.9115e-05	8.5406e-05	0.00010023	0.00010572	9.1658e-05	6.7272e-05	4.232e-05	2.0383e-05	6.3632e-06	-8.2616e-06	-1.8238e-05	-3.4841e-05	-5.6818e-05	-7.7247e-05	-9.0389e-05	-9.6583e-05	-9.4803e-05	-9.0551e-05	-8.6009e-05	-9.2405e-05	-0.00010515	-0.00011701	-0.00012632	-0.0001329	-0.00014168	-0.00016006	-0.00018456	-0.00021472	-0.00024638	-0.0002609	-0.00026758	-0.00026878	-0.00027433	-0.00028445	-0.00028437	-0.00027179	-0.00024795	-0.00021994	-0.00020116	-0.00018724	-0.0001776	-0.00016339
-76.62	-0.0003325	-0.00035015	-0.00032662	-0.00027613	-0.00025089	-0.00024071	-0.00022773	-0.00021237	-0.00019168	-0.00017021	-0.00016756	-0.00018373	-0.00020945	-0.00021808	-0.0002353	-0.00025312	-0.00028177	-0.00032421	-0.00037044	-0.00040622	-0.00043054	-0.00044289	-0.00045779	-0.00046075	-0.00045677	-0.00044808	-0.00043841	-0.0004433	-0.00045358	-0.00046734	-0.00048736	-0.00050296	-0.00052304	-0.000554	-0.00059763	-0.00063939	-0.00066654	-0.00068437	-0.00069878	-0.00071193	-0.00072845	-0.00073628	-0.0007351	-0.00072376	-0.00071246	-0.00070132	-0.00069935	-0.00070176	-0.0007055
-69.96	-0.00074121	-0.00070064	-0.00063901	-0.00061834	-0.00061182	-0.00059556	-0.00057409	-0.00055436	-0.00054267	-0.00054357	-0.00055737	-0.0005687	-0.00058471	-0.00060185	-0.00063077	-0.00066589	-0.00071073	-0.00075441	-0.000797	-0.00082696	-0.00085287	-0.00087259	-0.00089298	-0.00090542	-0.00091782	-0.00092909	-0.00094011	-0.00095079	-0.00097	-0.00099831	-0.0010323	-0.0010583	-0.0010912	-0.0011303	-0.0011805	-0.0012327	-0.0012758	-0.0013065	-0.0013378	-0.0013711	-0.0014066	-0.0014298	-0.0014465	-0.0014607	-0.0014815	-0.001504	-0.0015258	-0.0015434	-0.0015603
-63.29	-0.00084546	-0.00076299	-0.00074035	-0.00077985	-0.0007943	-0.00077655	-0.00076468	-0.00076571	-0.00078673	-0.0008138	-0.00083468	-0.00084697	-0.00085706	-0.00088195	-0.00093195	-0.0010017	-0.0010841	-0.0011622	-0.0012213	-0.0012659	-0.0013145	-0.0013704	-0.0014191	-0.001459	-0.0014843	-0.0014893	-0.0014776	-0.0014818	-0.0015091	-0.0015402	-0.0015602	-0.0015852	-0.0016171	-0.0016593	-0.0017052	-0.0017607	-0.001817	-0.0018639	-0.0019079	-0.0019608	-0.0020174	-0.0020617	-0.0020865	-0.0021114	-0.0021352	-0.0021583	-0.0021717	-0.0021882	-0.0022112
-56.62	-0.00087917	-0.00074085	-0.00076985	-0.00080036	-0.00079841	-0.00079891	-0.00083773	-0.00087693	-0.00090674	-0.00093058	-0.00095487	-0.00097131	-0.0010047	-0.0010554	-0.0011049	-0.0011503	-0.0012103	-0.0012875	-0.0013549	-0.0014104	-0.0014718	-0.0015285	-0.0015593	-0.0015839	-0.001598	-0.0015958	-0.0015655	-0.0015515	-0.00156	-0.0015693	-0.001566	-0.0015757	-0.0016016	-0.0016304	-0.0016563	-0.0016999	-0.0017527	-0.0017942	-0.0018301	-0.001871	-0.0019182	-0.0019453	-0.0019594	-0.0019765	-0.0019945	-0.0020094	-0.0020061	-0.0020113	-0.0020256
-49.96	-0.00058484	-0.00059541	-0.0007027	-0.00069224	-0.00069939	-0.00070196	-0.00071124	-0.00069874	-0.00065165	-0.0006033	-0.00058718	-0.00056436	-0.00053818	-0.0005399	-0.00055289	-0.00057132	-0.00060819	-0.0006747	-0.00074471	-0.00079379	-0.00083111	-0.00085984	-0.00086895	-0.00086501	-0.00085191	-0.00081837	-0.0007622	-0.00071669	-0.00068943	-0.00066488	-0.0006344	-0.00061785	-0.00062115	-0.00062473	-0.00062605	-0.00063457	-0.00064544	-0.00064802	-0.00065125	-0.00066059	-0.0006753	-0.00067561	-0.00066579	-0.00064948	-0.00062824	-0.00060597	-0.00058049	-0.00055935	-0.00054181
-43.29	-0.00019072	-0.00014486	-0.00013766	-3.2343e-05	4.3269e-05	0.00010395	0.00015833	0.00024429	0.00035462	0.00045021	0.00051387	0.00057371	0.00063278	0.00068355	0.00072792	0.00076559	0.00076931	0.00074158	0.00071814	0.00071561	0.00071637	0.00071456	0.00073045	0.0007594	0.00079754	0.00084795	0.00092052	0.0009912	0.0010475	0.0011036	0.001168	0.0012312	0.0012855	0.0013344	0.0013833	0.0014229	0.001451	0.0014811	0.0015108	0.0015451	0.0015766	0.0016092	0.0016485	0.0016996	0.0017547	0.0018139	0.0018728	0.0019256	0.0019669
-36.62	0.00086867	0.0010012	0.0011308	0.0012218	0.0012996	0.0014118	0.0015184	0.0016436	0.0017761	0.0019101	0.0020516	0.0021919	0.0023326	0.0024493	0.0025477	0.0026336	0.0026906	0.0027219	0.0027361	0.0027461	0.0027627	0.0027829	0.0028133	0.002855	0.0029129	0.0029868	0.0030759	0.0031724	0.0032708	0.0033684	0.0034642	0.0035578	0.003646	0.0037225	0.0037944	0.003858	0.0039173	0.0039768	0.0040358	0.0041018	0.0041722	0.0042396	0.0043033	0.004376	0.0044538	0.0045324	0.004592	0.0046453	0.0046886
-29.96	0.0023385	0.0025726	0.002703	0.0027728	0.0028976	0.0030318	0.0031498	0.0032819	0.0034244	0.0035957	0.0037784	0.0039491	0.0041006	0.0042475	0.0043827	0.0045012	0.0045859	0.0046551	0.0046879	0.0047147	0.0047443	0.004778	0.0048155	0.0048602	0.0049344	0.005022	0.0051098	0.0052143	0.0053245	0.0054347	0.0055367	0.0056351	0.0057459	0.0058369	0.0059176	0.0059953	0.0060802	0.0061581	0.0062313	0.00631	0.0063918	0.0064544	0.0065113	0.0065749	0.0066395	0.0066972	0.0067448	0.0067906	0.00683
-23.29	0.004172	0.0042447	0.004287	0.0043285	0.0044229	0.0045203	0.0046261	0.0047639	0.0049125	0.005084	0.0052608	0.0054305	0.0055893	0.0057448	0.0058717	0.0059749	0.0060514	0.006116	0.0061472	0.0061721	0.0062117	0.0062554	0.0062897	0.0063339	0.0063983	0.0064741	0.0065572	0.0066659	0.0067844	0.00689	0.0069817	0.0070773	0.0071842	0.0072832	0.0073744	0.0074571	0.0075319	0.0075998	0.0076625	0.0077255	0.0077852	0.0078359	0.0078825	0.0079305	0.00798	0.0080274	0.0080675	0.0081135	0.0081634
-16.62	0.0051624	0.0053024	0.0053865	0.0054122	0.0055158	0.005625	0.0057335	0.0058659	0.0059874	0.0061112	0.0062582	0.0064027	0.0065362	0.0066579	0.0067592	0.0068376	0.0068868	0.006935	0.006975	0.0070082	0.0070384	0.0070656	0.0070944	0.0071373	0.0071984	0.0072838	0.0073755	0.0074794	0.0075899	0.0076982	0.0077982	0.0078971	0.008	0.0080889	0.0081556	0.0082188	0.00828	0.0083347	0.0083842	0.0084328	0.0084743	0.0085108	0.0085519	0.008605	0.0086643	0.0087222	0.0087722	0.0088231	0.0088753
-9.96	0.0056363	0.0058436	0.0059031	0.0059635	0.0060938	0.0062237	0.0063382	0.0064507	0.006565	0.0066856	0.0068169	0.0069389	0.0070464	0.0071381	0.0072116	0.0072701	0.0073154	0.0073638	0.0073974	0.0074197	0.0074397	0.0074658	0.0074941	0.0075346	0.0075866	0.007659	0.0077398	0.0078438	0.0079577	0.0080605	0.0081461	0.0082313	0.0083112	0.0083856	0.0084428	0.0084963	0.0085475	0.0085926	0.0086388	0.0086876	0.0087326	0.0087815	0.0088324	0.0088912	0.0089495	0.0089975	0.0090392	0.0090842	0.0091322
-3.29	0.0059003	0.0060315	0.006101	0.0062189	0.0063672	0.0064939	0.0066153	0.0067335	0.0068537	0.0069847	0.0071126	0.0072118	0.0072845	0.0073438	0.0073959	0.0074357	0.0074725	0.0074973	0.0074967	0.0074859	0.0074912	0.0075129	0.0075429	0.0075822	0.007634	0.0077066	0.0077919	0.0078885	0.0079823	0.0080664	0.0081418	0.008215	0.0082804	0.0083371	0.0083803	0.0084236	0.0084735	0.0085285	0.008584	0.0086365	0.0086851	0.0087368	0.0087925	0.0088495	0.0089053	0.0089564	0.008997	0.0090441	0.0090939
3.38	0.0057424	0.0058589	0.005977	0.0061302	0.0062562	0.0063775	0.0064936	0.0066198	0.0067395	0.0068353	0.0069194	0.0069963	0.0070677	0.0071334	0.0071863	0.0072253	0.0072458	0.0072626	0.0072732	0.0072871	0.0072999	0.0073256	0.007353	0.0073872	0.0074333	0.0074989	0.0075757	0.0076542	0.0077258	0.007796	0.0078619	0.0079301	0.0079994	0.0080647	0.00812	0.0081682	0.0082246	0.0082934	0.0083556	0.0084116	0.0084643	0.0085199	0.0085791	0.0086379	0.0086992	0.0087593	0.0088086	0.0088598	0.0089105
10.04	0.0053395	0.0054329	0.0055834	0.0057246	0.0058349	0.0059619	0.0060943	0.0062098	0.0063215	0.0064173	0.0065132	0.0066079	0.0066951	0.0067512	0.0067933	0.0068363	0.0068731	0.0069017	0.0069194	0.0069302	0.0069465	0.0069785	0.0070267	0.0070815	0.0071394	0.0072099	0.0072948	0.007384	0.0074648	0.0075505	0.0076388	0.0077202	0.0077953	0.0078657	0.0079339	0.0079949	0.0080658	0.0081473	0.00822	0.0082868	0.0083515	0.0084205	0.0084942	0.0085631	0.0086308	0.0086863	0.008741	0.0088013	0.0088607
16.71	0.0049936	0.0052496	0.0054125	0.0055208	0.0056389	0.0057707	0.0058851	0.0059705	0.0060631	0.0061538	0.0062342	0.0063253	0.0064051	0.0064718	0.0065401	0.0066134	0.0066659	0.0067016	0.0067458	0.0068059	0.006862	0.006925	0.0069922	0.0070646	0.0071406	0.0072415	0.0073609	0.0074797	0.0075809	0.0076834	0.0077886	0.0078947	0.0079928	0.0080861	0.0081761	0.00826	0.0083405	0.0084348	0.0085288	0.0086175	0.0086964	0.0087828	0.0088784	0.0089683	0.009053	0.0091347	0.0092204	0.0093036	0.0093787
23.38	0.0052749	0.0054115	0.0054958	0.0055955	0.0056939	0.0058088	0.005924	0.0060357	0.0061584	0.0062843	0.0064014	0.0065208	0.0066329	0.0067313	0.0068166	0.0068992	0.006966	0.0070282	0.0070976	0.0071766	0.0072656	0.007362	0.0074689	0.007586	0.0077065	0.0078464	0.0080007	0.0081475	0.0082795	0.0084137	0.0085552	0.0086897	0.008812	0.008934	0.0090539	0.009168	0.009283	0.0094057	0.0095299	0.0096462	0.0097595	0.0098787	0.0099998	0.010112	0.010214	0.010317	0.010419	0.010511	0.010597
30.04	0.0051875	0.005442	0.0056933	0.0058521	0.0060064	0.0061979	0.0063823	0.0065414	0.0066892	0.0068373	0.0069814	0.0071322	0.0072755	0.007398	0.0075124	0.007631	0.0077389	0.0078437	0.0079616	0.0080944	0.0082379	0.0083833	0.0085442	0.0087091	0.0088801	0.0090604	0.0092489	0.0094278	0.0095984	0.0097629	0.0099323	0.010093	0.010244	0.010385	0.010527	0.010671	0.01082	0.010968	0.011111	0.01125	0.011389	0.011524	0.011659	0.011782	0.011891	0.011996	0.012096	0.012196	0.012297
36.71	0.0057253	0.0060443	0.0062581	0.0064902	0.0067099	0.0069487	0.0071686	0.0073841	0.0076121	0.0078369	0.0080311	0.0082212	0.0084113	0.008581	0.0087427	0.0089078	0.0090568	0.0092019	0.00935	0.0095206	0.0097099	0.0098935	0.010076	0.01026	0.010449	0.010642	0.010838	0.011033	0.011216	0.011389	0.011565	0.011741	0.011918	0.012083	0.012245	0.012409	0.01257	0.012719	0.012857	0.012991	0.013121	0.013242	0.013362	0.013477	0.013581	0.013683	0.013795	0.013914	0.01404
43.38	0.0066873	0.00706	0.0073932	0.0076518	0.0079092	0.0081952	0.0084822	0.0087568	0.0090074	0.009259	0.0094964	0.009716	0.0099204	0.010116	0.010294	0.010451	0.010595	0.010751	0.010903	0.011066	0.011244	0.011427	0.011606	0.011786	0.011975	0.012167	0.012347	0.012532	0.012719	0.0129	0.013071	0.013236	0.013402	0.013553	0.013687	0.013821	0.013956	0.014078	0.014188	0.0143	0.014415	0.014524	0.014632	0.01475	0.014876	0.015003	0.015119	0.015233	0.015349
50.04	0.0082689	0.008527	0.0087839	0.0090022	0.0092606	0.0095199	0.0097939	0.010063	0.010323	0.010574	0.010822	0.011039	0.011236	0.01142	0.011588	0.011734	0.011865	0.012008	0.01214	0.012284	0.012444	0.012611	0.012766	0.012922	0.013085	0.013253	0.013399	0.013554	0.013711	0.013861	0.013986	0.014109	0.014227	0.014331	0.014426	0.014532	0.014647	0.014752	0.014851	0.014963	0.01508	0.015198	0.015313	0.015426	0.015531	0.015623	0.015704	0.015773	0.015835
56.71	0.0093893	0.0096487	0.0098474	0.010049	0.010282	0.010521	0.010773	0.011017	0.011261	0.0115	0.011725	0.011912	0.012088	0.01225	0.012391	0.012504	0.012604	0.012714	0.01282	0.012935	0.013063	0.013191	0.013305	0.013419	0.013535	0.013652	0.013757	0.013861	0.013965	0.014068	0.014163	0.014262	0.014361	0.014462	0.014564	0.01467	0.014787	0.014907	0.01502	0.015128	0.015231	0.015331	0.015414	0.015488	0.015553	0.015603	0.015638	0.015664	0.015688
63.38	0.010267	0.010461	0.010579	0.010724	0.010906	0.0111	0.0113	0.011507	0.011705	0.011893	0.01207	0.012227	0.012371	0.012494	0.012599	0.012682	0.012758	0.012846	0.012944	0.013035	0.013119	0.013206	0.01329	0.013367	0.013443	0.013526	0.013614	0.013695	0.013794	0.013906	0.01402	0.014137	0.01426	0.014385	0.014502	0.014616	0.014736	0.014846	0.014941	0.015024	0.015097	0.015152	0.015195	0.015234	0.01526	0.01528	0.015295	0.015314	0.015333
70.04	0.010366	0.010592	0.010691	0.010806	0.010984	0.011167	0.01133	0.011503	0.011685	0.011863	0.012033	0.01218	0.012315	0.012426	0.012525	0.012617	0.012701	0.012785	0.012856	0.012922	0.012989	0.013051	0.013111	0.013174	0.013247	0.013329	0.01342	0.013534	0.013663	0.013797	0.013936	0.014072	0.014203	0.014325	0.01444	0.014538	0.014625	0.014703	0.014773	0.014826	0.014871	0.014902	0.014935	0.014966	0.014996	0.015023	0.015045	0.015068	0.015092
76.71	0.010248	0.010465	0.010551	0.010689	0.010877	0.011065	0.011243	0.011432	0.011632	0.011812	0.01198	0.012123	0.012251	0.012349	0.012429	0.012496	0.012545	0.012591	0.012645	0.012711	0.012782	0.012856	0.012944	0.013039	0.01315	0.013278	0.013421	0.013565	0.013706	0.013848	0.013982	0.014103	0.014218	0.014316	0.014398	0.014466	0.014527	0.014581	0.014632	0.014681	0.014731	0.014771	0.014808	0.014843	0.014874	0.014901	0.014922	0.014935	0.014941
83.38	0.010331	0.010437	0.010567	0.010695	0.010882	0.011068	0.011268	0.011457	0.011627	0.011768	0.011903	0.012031	0.012143	0.012216	0.012272	0.012321	0.012374	0.012449	0.012548	0.012655	0.012763	0.01288	0.013003	0.013125	0.013254	0.01338	0.013505	0.013631	0.013759	0.01387	0.013962	0.014052	0.014136	0.01421	0.014279	0.014345	0.01441	0.014471	0.014526	0.014579	0.014626	0.014665	0.014691	0.014709	0.014718	0.014721	0.01472	0.014721	0.014728
90.04	0.01007	0.010362	0.010502	0.010681	0.010912	0.011141	0.011356	0.011527	0.011694	0.011846	0.011981	0.012084	0.012169	0.012239	0.012294	0.012345	0.012417	0.012504	0.012605	0.012717	0.012834	0.012944	0.013046	0.013144	0.013242	0.013334	0.013437	0.013533	0.013621	0.013702	0.013778	0.013862	0.013941	0.014014	0.014083	0.014146	0.014207	0.014261	0.014302	0.014334	0.014352	0.01436	0.014366	0.014377	0.01439	0.014401	0.01441	0.014421	0.014434
96.71	0.01041	0.010586	0.010696	0.010866	0.011054	0.011215	0.011364	0.011512	0.011665	0.011785	0.011894	0.011982	0.012065	0.012154	0.012243	0.012336	0.012425	0.012527	0.012632	0.012734	0.012819	0.012893	0.012957	0.013016	0.013072	0.013131	0.013195	0.013264	0.013339	0.013421	0.013498	0.013574	0.013647	0.013712	0.013767	0.013803	0.013828	0.01385	0.013873	0.013895	0.013913	0.013925	0.013939	0.013957	0.01398	0.014004	0.014022	0.014027	0.014025
103.38	0.010402	0.010454	0.010529	0.010646	0.010776	0.010912	0.011069	0.011238	0.011414	0.01156	0.011715	0.011849	0.011984	0.012097	0.012195	0.012275	0.012346	0.012417	0.01247	0.012509	0.01255	0.012593	0.012637	0.01268	0.012728	0.012784	0.012849	0.012919	0.01299	0.013072	0.013143	0.013195	0.01324	0.013275	0.013306	0.013331	0.013364	0.013403	0.013433	0.013463	0.013489	0.013509	0.013529	0.013546	0.013565	0.013573	0.013569	0.013558	0.013546
110.04	0.0098613	0.010009	0.010128	0.010279	0.010483	0.010664	0.010845	0.011029	0.011213	0.011377	0.011523	0.011645	0.011749	0.011839	0.011915	0.011985	0.012027	0.012061	0.012102	0.012157	0.01221	0.012259	0.012301	0.012339	0.012379	0.012428	0.012488	0.012548	0.012606	0.012656	0.0127	0.012748	0.012802	0.012852	0.012897	0.012937	0.012978	0.013021	0.01306	0.013097	0.013117	0.013126	0.013136	0.01315	0.013163	0.013169	0.013162	0.013149	0.013135
116.71	0.0098001	0.0098693	0.009975	0.010122	0.010304	0.010483	0.010676	0.010859	0.011026	0.011163	0.011291	0.01141	0.011511	0.011583	0.011625	0.011654	0.011683	0.011723	0.011776	0.011825	0.011867	0.011898	0.011927	0.011955	0.011979	0.012016	0.012071	0.012131	0.012194	0.012253	0.012318	0.01239	0.012464	0.012539	0.0126	0.012645	0.012681	0.012719	0.012756	0.012789	0.01281	0.012823	0.012833	0.012842	0.012849	0.012845	0.012833	0.012821	0.012812
123.38	0.0094462	0.0097027	0.0099016	0.010053	0.010242	0.01043	0.01059	0.010721	0.010825	0.010923	0.011022	0.011109	0.011171	0.01122	0.011256	0.011296	0.011342	0.011397	0.011449	0.011484	0.011498	0.011511	0.011533	0.011565	0.011603	0.011664	0.01173	0.011808	0.01189	0.011978	0.012062	0.012141	0.012216	0.012282	0.012326	0.012361	0.012394	0.012429	0.012465	0.012494	0.01251	0.012511	0.012513	0.012517	0.012518	0.01251	0.012501	0.012486	0.012473
130.04	0.0095206	0.0096935	0.0097792	0.0099347	0.010077	0.010211	0.010323	0.010437	0.010566	0.010687	0.010785	0.010857	0.010916	0.01097	0.011013	0.011061	0.0111	0.011124	0.011129	0.011134	0.011158	0.011197	0.011235	0.01128	0.011325	0.011389	0.01147	0.011562	0.011651	0.011724	0.011784	0.011845	0.011902	0.011957	0.011995	0.012025	0.012048	0.012076	0.012104	0.012127	0.012142	0.012154	0.012156	0.012155	0.012145	0.012132	0.012122	0.012108	0.012096
136.71	0.0093247	0.009407	0.0095679	0.0097138	0.0098232	0.00995	0.010098	0.010231	0.010347	0.01044	0.010507	0.010566	0.010628	0.010683	0.010718	0.010746	0.010763	0.010779	0.010794	0.010824	0.010863	0.010911	0.010954	0.011003	0.011044	0.011102	0.011174	0.011254	0.011329	0.011396	0.011449	0.011499	0.01155	0.011598	0.011631	0.011662	0.011697	0.01173	0.011753	0.011773	0.011785	0.011787	0.011786	0.011786	0.01178	0.011768	0.011765	0.011767	0.01177
143.38	0.008882	0.0090563	0.0092194	0.009338	0.0094531	0.0095984	0.0097473	0.009858	0.0099474	0.010012	0.010078	0.010156	0.010241	0.010297	0.01034	0.010377	0.010413	0.010453	0.010503	0.010556	0.010597	0.01064	0.010682	0.010722	0.010763	0.01082	0.010893	0.010971	0.01104	0.011096	0.011147	0.011198	0.011246	0.011289	0.011324	0.011355	0.011381	0.011401	0.011427	0.011447	0.011465	0.011481	0.011493	0.011503	0.011514	0.011533	0.011557	0.01157	0.011575
150.04	0.0083854	0.0087949	0.0089294	0.0090333	0.0091751	0.0093341	0.0094371	0.0095095	0.0095934	0.0097007	0.0098108	0.0099038	0.0099796	0.010037	0.010095	0.010163	0.010235	0.010289	0.010323	0.010356	0.010391	0.010425	0.010463	0.010499	0.010536	0.010583	0.010646	0.010709	0.010767	0.010821	0.010873	0.01092	0.010968	0.011014	0.011054	0.011089	0.011127	0.011162	0.011191	0.01122	0.011252	0.011278	0.011295	0.011306	0.011316	0.011326	0.011332	0.011335	0.011333
156.71	0.0087102	0.0088528	0.0088501	0.0089503	0.0090593	0.0091535	0.0092353	0.0093317	0.0094462	0.0095703	0.0096773	0.0097565	0.0098297	0.0098936	0.0099558	0.010012	0.010058	0.010096	0.010121	0.010139	0.010167	0.010196	0.010224	0.010256	0.010295	0.010339	0.010392	0.010446	0.010505	0.010563	0.010615	0.010667	0.010714	0.010755	0.010805	0.01085	0.010894	0.010929	0.010961	0.010996	0.011028	0.011048	0.011061	0.011062	0.011061	0.011061	0.011062	0.011058	0.011051
163.38	0.0084975	0.0084405	0.0085806	0.0086986	0.0087979	0.0088837	0.008991	0.0091141	0.0092176	0.0093165	0.0094114	0.0094844	0.0095589	0.0096178	0.0096777	0.0097378	0.0097792	0.0098091	0.0098289	0.0098516	0.0098883	0.0099225	0.0099565	0.0099872	0.010012	0.010047	0.010097	0.010154	0.010209	0.010267	0.01033	0.010397	0.010467	0.010539	0.010608	0.01066	0.010707	0.010746	0.010777	0.010802	0.010818	0.010822	0.010821	0.010818	0.010819	0.010818	0.010819	0.010816	0.010811
170.04	0.0076819	0.0079641	0.0082191	0.0083385	0.0084469	0.0086041	0.0087456	0.0088597	0.0089558	0.009049	0.0091441	0.0092245	0.00931	0.009371	0.0094203	0.0094734	0.0095079	0.0095318	0.0095646	0.0095946	0.0096247	0.0096492	0.0096838	0.0097224	0.0097613	0.009811	0.0098717	0.0099363	0.010017	0.01011	0.010198	0.010271	0.010338	0.010399	0.010454	0.010497	0.010531	0.010551	0.010566	0.010583	0.010598	0.010609	0.010618	0.010621	0.010625	0.010625	0.010631	0.010636	0.010644
176.71	0.0078875	0.0081531	0.0082904	0.0083447	0.0084421	0.0085752	0.0086954	0.00879	0.0088761	0.0089599	0.0090512	0.0091263	0.0091957	0.0092461	0.0092833	0.0093145	0.0093477	0.0093772	0.0094085	0.0094412	0.0094838	0.0095221	0.0095618	0.0096055	0.009652	0.0096974	0.0097621	0.0098365	0.0099176	0.0099913	0.010061	0.010121	0.010175	0.010224	0.010265	0.010298	0.01033	0.010355	0.01038	0.010402	0.010421	0.010441	0.010462	0.010485	0.01051	0.010529	0.010543	0.010552	0.010563
183.38	0.0079829	0.0081781	0.0082522	0.0082844	0.0083823	0.0084946	0.0085907	0.008684	0.0087758	0.008859	0.0089542	0.0090242	0.0090876	0.0091334	0.0091699	0.009204	0.0092301	0.0092564	0.0092945	0.0093303	0.0093757	0.0094173	0.0094558	0.0094946	0.0095362	0.009579	0.0096409	0.0096976	0.0097639	0.0098268	0.009883	0.0099337	0.0099824	0.010027	0.010069	0.010106	0.010149	0.010184	0.010223	0.010262	0.010297	0.010331	0.010364	0.010398	0.01042	0.010427	0.010437	0.010444	0.010453
190.04	0.0077107	0.0079066	0.0079522	0.0080146	0.0081398	0.0082612	0.0083709	0.0084757	0.0085719	0.0086537	0.0087311	0.0088097	0.0088689	0.0089087	0.0089467	0.008987	0.0090354	0.0091037	0.0091704	0.0092255	0.0092677	0.009308	0.0093476	0.0093842	0.0094077	0.0094303	0.0094603	0.0095053	0.0095624	0.0096233	0.0096816	0.0097349	0.0097822	0.0098327	0.009881	0.0099275	0.0099845	0.010042	0.010094	0.010139	0.010178	0.010216	0.010251	0.010286	0.010313	0.010322	0.010327	0.010327	0.010333
196.71	0.0075774	0.0076929	0.0077174	0.0078055	0.0079345	0.0080508	0.0081532	0.0082418	0.0083402	0.00844	0.0085218	0.0086032	0.008683	0.0087515	0.0088105	0.0088772	0.0089493	0.0090102	0.0090626	0.0091109	0.0091436	0.0091636	0.0091744	0.0091891	0.0092048	0.0092321	0.0092757	0.009325	0.0093818	0.0094489	0.0095183	0.0095852	0.0096562	0.009721	0.0097718	0.0098202	0.0098766	0.0099316	0.0099788	0.010022	0.010059	0.010087	0.010115	0.010148	0.010178	0.010195	0.010208	0.010214	0.010221
203.38	0.0075779	0.0076328	0.0076173	0.0077506	0.0078866	0.0079905	0.0080968	0.0082054	0.008311	0.0084178	0.0084972	0.0085642	0.0086278	0.0086742	0.0087182	0.0087651	0.0088067	0.0088593	0.0089096	0.0089445	0.008968	0.0089952	0.0090176	0.0090455	0.0090716	0.0091079	0.0091605	0.0092265	0.0092986	0.0093652	0.0094312	0.0094994	0.0095638	0.0096206	0.0096712	0.009716	0.0097651	0.0098151	0.0098637	0.009901	0.0099313	0.0099561	0.0099835	0.010008	0.010028	0.010038	0.010048	0.01006	0.010082
210.04	0.0075694	0.007524	0.0076089	0.0077084	0.0078254	0.0079352	0.0080479	0.0081596	0.0082436	0.0083141	0.0083839	0.0084464	0.0085113	0.0085509	0.0085726	0.0086027	0.0086395	0.0086857	0.008729	0.0087657	0.0088001	0.0088284	0.0088506	0.0088893	0.0089347	0.0089994	0.0090737	0.0091426	0.0092073	0.0092704	0.0093377	0.0094085	0.0094673	0.009514	0.0095483	0.0095777	0.0096119	0.0096549	0.0097026	0.0097397	0.0097639	0.0097901	0.0098214	0.0098534	0.009891	0.0099317	0.00996	0.0099763	0.00999
216.71	0.0069198	0.0070898	0.0072178	0.0074398	0.0076277	0.00779	0.0079263	0.00804	0.0081407	0.00822	0.0082697	0.0082939	0.0083149	0.00833	0.0083425	0.0083744	0.0084047	0.008454	0.00851	0.0085629	0.0086169	0.0086695	0.0087191	0.0087703	0.0088204	0.0088839	0.008953	0.0090221	0.0090823	0.0091374	0.009194	0.0092532	0.0093104	0.0093644	0.0094102	0.0094488	0.0094916	0.0095395	0.0095884	0.0096352	0.00968	0.0097216	0.0097576	0.0097867	0.0098053	0.0098169	0.0098229	0.0098204	0.0098072
223.38	0.0071098	0.0071091	0.0073073	0.0074648	0.0075667	0.0076768	0.0077981	0.0078971	0.0079776	0.0080167	0.00805	0.0080803	0.0081218	0.0081528	0.0081831	0.0082254	0.0082705	0.0083158	0.0083633	0.008417	0.0084787	0.0085327	0.0085891	0.0086431	0.0086995	0.0087673	0.0088436	0.0089181	0.0089838	0.0090448	0.009111	0.0091737	0.0092334	0.0092885	0.0093424	0.0093933	0.0094512	0.0095094	0.00956	0.0095975	0.0096222	0.0096368	0.009647	0.0096483	0.0096411	0.0096263	0.0096196	0.0096208	0.0096295
230.04	0.0067025	0.0068789	0.0070629	0.0072279	0.0073632	0.007504	0.0076454	0.0077608	0.0078595	0.0079341	0.0079829	0.008027	0.0080767	0.0081306	0.0081837	0.0082271	0.0082563	0.008287	0.00833	0.0083948	0.0084618	0.0085169	0.0085575	0.0085948	0.0086381	0.0087043	0.0087816	0.0088551	0.0089193	0.0089821	0.0090479	0.0091227	0.0092034	0.0092784	0.0093372	0.0093828	0.0094225	0.0094558	0.0094764	0.0094919	0.0094994	0.0094955	0.0094939	0.0094994	0.0095163	0.009545	0.0095764	0.0096013	0.0096217
236.71	0.0066409	0.0068182	0.0069778	0.0070996	0.0072271	0.0073725	0.0075201	0.0076517	0.0077736	0.0078846	0.0079925	0.0080846	0.0081577	0.0082124	0.0082552	0.0082902	0.0083112	0.0083372	0.0083542	0.0083721	0.0084084	0.0084538	0.0084951	0.0085371	0.0085779	0.0086385	0.0087107	0.0087923	0.0088809	0.0089654	0.0090367	0.0091041	0.0091628	0.009213	0.0092531	0.0092822	0.0092997	0.0093084	0.0093172	0.0093392	0.0093668	0.0093992	0.0094305	0.0094577	0.0094831	0.0095036	0.0095194	0.0095239	0.0095197
243.38	0.0064995	0.0066941	0.006813	0.0069188	0.0070737	0.0072222	0.007368	0.0075113	0.00765	0.007785	0.007911	0.0080057	0.0080733	0.0081308	0.0081834	0.0082227	0.0082371	0.0082482	0.0082598	0.0082823	0.0083185	0.0083628	0.008405	0.00845	0.0085034	0.0085743	0.00865	0.0087236	0.0087901	0.0088518	0.0089034	0.008947	0.0089821	0.0090129	0.0090432	0.0090781	0.0091167	0.0091528	0.0091869	0.0092243	0.0092571	0.0092856	0.009306	0.009316	0.0093163	0.0093063	0.0092985	0.0092923	0.0092876
250.04	0.0067203	0.0067522	0.0067685	0.0068553	0.0069962	0.0070956	0.0072003	0.0073397	0.0074903	0.0076321	0.007755	0.007851	0.0079179	0.0079732	0.0080301	0.0080797	0.0081084	0.0081358	0.0081581	0.0081889	0.0082335	0.0082851	0.00833	0.0083651	0.0083933	0.0084292	0.0084616	0.0085013	0.0085441	0.0085848	0.0086259	0.0086718	0.0087331	0.0087975	0.0088579	0.0089118	0.0089578	0.0089956	0.0090261	0.0090472	0.0090616	0.0090637	0.0090635	0.0090627	0.0090643	0.0090643	0.0090673	0.009072	0.009077
256.71	0.006683	0.006774	0.0068408	0.0068603	0.0069398	0.0070324	0.0071343	0.0072465	0.0073493	0.0074567	0.0075719	0.0076731	0.0077582	0.0078201	0.0078736	0.0079193	0.00796	0.0080019	0.0080293	0.0080451	0.0080649	0.0080793	0.0080978	0.0081135	0.0081214	0.0081346	0.008157	0.008204	0.0082739	0.0083546	0.0084374	0.0085086	0.0085748	0.0086355	0.008685	0.008721	0.0087455	0.008761	0.0087717	0.0087841	0.0087981	0.0088127	0.0088282	0.0088453	0.0088642	0.0088737	0.0088768	0.0088769	0.0088714
263.38	0.0067807	0.0068666	0.0068585	0.0068193	0.0068824	0.0069438	0.0069994	0.0070687	0.0071449	0.007243	0.0073446	0.0074471	0.0075346	0.0076082	0.007674	0.0077346	0.0077776	0.0078027	0.0078212	0.0078407	0.0078533	0.0078596	0.0078694	0.0078876	0.0079098	0.0079503	0.0080095	0.0080813	0.0081603	0.0082342	0.0083004	0.0083548	0.0083936	0.0084291	0.0084578	0.0084842	0.0085105	0.0085396	0.008568	0.008597	0.0086204	0.0086482	0.0086707	0.0086865	0.0086956	0.0086922	0.0086802	0.0086639	0.0086455
270.04	0.0065292	0.0066371	0.0066441	0.0066476	0.006732	0.0068173	0.0069122	0.0069965	0.0070945	0.0072101	0.0073253	0.0074237	0.0074989	0.0075528	0.0075898	0.0076135	0.0076298	0.0076417	0.0076489	0.0076556	0.0076727	0.0076954	0.0077276	0.007767	0.0078075	0.0078573	0.0079134	0.0079692	0.0080222	0.008072	0.0081188	0.0081638	0.0082062	0.008243	0.0082729	0.0083018	0.0083383	0.0083812	0.008419	0.008446	0.0084606	0.0084663	0.0084682	0.0084692	0.0084657	0.0084547	0.0084372	0.0084219	0.0084081
276.71	0.0064994	0.0065811	0.0066114	0.0066348	0.006735	0.0068308	0.0069272	0.0070103	0.0070821	0.0071519	0.0072128	0.0072695	0.0073139	0.0073376	0.0073503	0.0073651	0.007393	0.0074353	0.0074786	0.0075261	0.0075652	0.0075966	0.0076313	0.007661	0.0076846	0.0077111	0.0077407	0.0077809	0.0078339	0.0078877	0.0079367	0.0079845	0.0080301	0.0080703	0.0080999	0.0081283	0.0081551	0.0081718	0.0081858	0.0081958	0.0081963	0.0081945	0.008194	0.0081949	0.0081915	0.0081873	0.0081845	0.0081765	0.0081635
283.38	0.006072	0.0062376	0.0063144	0.0064115	0.0065318	0.0066405	0.0067124	0.0067816	0.0068441	0.0069062	0.0069564	0.0070062	0.0070539	0.0070935	0.007133	0.0071936	0.0072507	0.0073001	0.0073412	0.007382	0.0074129	0.0074307	0.0074449	0.0074589	0.0074753	0.0075061	0.0075496	0.0076001	0.0076511	0.0076934	0.0077366	0.0077771	0.0078153	0.0078457	0.007867	0.0078861	0.0079024	0.0079153	0.0079282	0.0079382	0.007946	0.0079516	0.0079494	0.0079445	0.0079347	0.0079256	0.0079164	0.0079047	0.0078893
290.04	0.0059275	0.0060641	0.0061946	0.0062767	0.0063664	0.0064582	0.0065443	0.0066172	0.0066712	0.0067251	0.0067828	0.0068448	0.0069049	0.0069542	0.007001	0.0070425	0.0070659	0.0070883	0.0071192	0.0071527	0.0071724	0.0071869	0.0072045	0.0072261	0.0072605	0.0073147	0.0073723	0.0074221	0.0074638	0.0075031	0.0075388	0.00757	0.0075994	0.007616	0.0076329	0.0076515	0.0076703	0.0076805	0.0076849	0.0076888	0.007689	0.0076819	0.0076751	0.0076666	0.0076543	0.0076381	0.0076324	0.0076302	0.0076293
296.71	0.0059094	0.0059623	0.0060122	0.0060817	0.0061816	0.0062736	0.0063664	0.0064567	0.0065413	0.0066133	0.0066863	0.0067486	0.0067968	0.0068132	0.0068268	0.0068433	0.0068654	0.0069004	0.0069276	0.006955	0.0069854	0.0070194	0.007056	0.0070916	0.007119	0.0071486	0.0071739	0.0072077	0.0072402	0.0072687	0.0073003	0.0073311	0.007359	0.0073874	0.0074097	0.0074217	0.0074242	0.0074252	0.0074248	0.0074246	0.0074241	0.0074222	0.0074201	0.0074205	0.0074321	0.0074501	0.0074705	0.0074903	0.0075083
303.38	0.0053429	0.0055006	0.0056692	0.0058366	0.0059897	0.0061323	0.0062595	0.0063675	0.006463	0.0065467	0.0066109	0.0066408	0.006665	0.0066849	0.0067051	0.0067296	0.0067468	0.0067565	0.0067659	0.0067831	0.006809	0.0068299	0.0068434	0.0068578	0.0068698	0.0068929	0.0069272	0.0069645	0.0070012	0.0070395	0.007076	0.0071039	0.0071272	0.0071536	0.007172	0.0071819	0.0071914	0.0072025	0.0072106	0.0072221	0.0072375	0.0072536	0.0072708	0.007293	0.0073223	0.0073502	0.007374	0.0073952	0.0074115
310.04	0.0051782	0.005373	0.0055891	0.0057538	0.0058596	0.0059934	0.0061189	0.0062314	0.0063248	0.0063886	0.0064382	0.0064757	0.0065197	0.0065558	0.0065832	0.0066048	0.0066091	0.0066119	0.0066196	0.0066297	0.006639	0.0066457	0.006653	0.0066652	0.0066781	0.006696	0.0067215	0.0067522	0.006784	0.0068167	0.0068476	0.0068753	0.0068966	0.0069215	0.0069474	0.0069711	0.0069951	0.0070232	0.007055	0.0070902	0.0071262	0.0071619	0.0071918	0.0072178	0.0072427	0.007265	0.0072803	0.0072877	0.0072909
316.71	0.005215	0.005381	0.0055419	0.0055873	0.005664	0.0057895	0.0059193	0.0060217	0.0061119	0.0061977	0.0062896	0.0063704	0.0064398	0.0064814	0.0064987	0.006507	0.006508	0.006501	0.0064968	0.0064941	0.0064964	0.0065016	0.0065053	0.0065058	0.0065012	0.0065022	0.0065218	0.0065445	0.0065699	0.0066053	0.0066436	0.0066816	0.0067246	0.0067745	0.0068266	0.0068724	0.0069196	0.0069665	0.0070096	0.0070483	0.0070848	0.0071109	0.0071315	0.007148	0.0071586	0.0071618	0.0071606	0.0071528	0.0071431
323.38	0.0051352	0.0053809	0.0054247	0.0054659	0.005581	0.005699	0.0058038	0.0058896	0.0059833	0.0060833	0.0061743	0.0062413	0.0062803	0.0063094	0.0063301	0.0063461	0.0063486	0.0063478	0.0063572	0.0063563	0.0063462	0.0063432	0.0063413	0.006338	0.0063384	0.0063442	0.006365	0.006397	0.0064428	0.0065067	0.0065705	0.0066306	0.0066914	0.006749	0.0068029	0.0068493	0.0068887	0.0069263	0.0069581	0.0069851	0.0070078	0.0070237	0.0070309	0.0070342	0.0070291	0.0070255	0.0070217	0.0070109	0.0069981
330.04	0.0053696	0.0054738	0.0054373	0.0054484	0.0055077	0.0055801	0.0056509	0.0057178	0.0058005	0.0058796	0.0059468	0.0060185	0.0060877	0.0061298	0.0061558	0.0061759	0.0061857	0.0061879	0.0061945	0.0062001	0.0062029	0.0062034	0.0062029	0.0062054	0.0062148	0.0062385	0.0062853	0.0063469	0.0064163	0.0064906	0.0065556	0.0066151	0.0066733	0.0067263	0.0067681	0.0068011	0.006829	0.0068536	0.0068626	0.0068722	0.0068797	0.0068834	0.0068811	0.006882	0.0068769	0.006872	0.0068654	0.0068632	0.0068632
336.71	0.0052404	0.0054022	0.005373	0.0053914	0.0054707	0.0055498	0.0056188	0.0056704	0.0057347	0.0058137	0.0058812	0.0059379	0.0059814	0.0060013	0.0060128	0.0060227	0.0060251	0.0060296	0.0060462	0.0060604	0.0060758	0.0060871	0.0061099	0.0061357	0.006172	0.0062189	0.0062782	0.0063383	0.0064035	0.0064625	0.0065181	0.006566	0.0066098	0.0066358	0.0066592	0.0066771	0.0066874	0.0066953	0.0067018	0.0067109	0.0067194	0.0067246	0.0067323	0.0067426	0.0067495	0.0067591	0.0067687	0.0067814	0.0067913
343.38	0.0054421	0.0054509	0.0054135	0.005447	0.0055182	0.0055666	0.0056196	0.0056591	0.0057019	0.005747	0.0057831	0.0058107	0.0058268	0.005834	0.0058412	0.005854	0.0058766	0.0059109	0.0059546	0.0059913	0.0060268	0.0060587	0.0060997	0.0061339	0.0061659	0.0062026	0.006248	0.0062933	0.0063364	0.006375	0.0064138	0.0064444	0.0064721	0.0064941	0.0065195	0.0065384	0.0065557	0.006577	0.0065973	0.0066147	0.0066301	0.0066504	0.0066747	0.0066961	0.0067159	0.0067349	0.0067465	0.0067603	0.0067689
350.04	0.0050973	0.0051285	0.0051619	0.0052532	0.0053367	0.0053969	0.0054545	0.0054932	0.0055516	0.005602	0.0056384	0.0056637	0.0056835	0.005709	0.0057494	0.0058023	0.0058672	0.0059209	0.0059691	0.0060062	0.0060422	0.0060767	0.0061117	0.0061364	0.0061604	0.0061869	0.0062128	0.0062423	0.0062727	0.0063098	0.0063457	0.0063772	0.0064048	0.0064307	0.006459	0.0064882	0.0065185	0.0065549	0.0065889	0.0066221	0.0066513	0.0066814	0.0067068	0.0067256	0.0067407	0.0067502	0.0067576	0.0067614	0.0067591
356.71	0.0047536	0.0048778	0.0050071	0.0051015	0.0051654	0.0052498	0.0053327	0.0054056	0.0054721	0.0055163	0.0055539	0.0056049	0.0056661	0.005737	0.0058006	0.0058583	0.0059078	0.0059529	0.0059993	0.0060456	0.0060839	0.0061113	0.0061242	0.0061355	0.0061493	0.0061632	0.0061846	0.0062166	0.0062517	0.0062889	0.0063228	0.0063618	0.0063994	0.0064386	0.0064846	0.0065284	0.0065708	0.006614	0.0066493	0.00668	0.0067046	0.0067262	0.0067428	0.0067512	0.0067574	0.0067557	0.0067505	0.0067434	0.006741
363.38	0.0045895	0.0047826	0.0049258	0.0049916	0.0050744	0.0051923	0.0052923	0.0053827	0.005458	0.0055178	0.0055913	0.0056759	0.0057557	0.0058182	0.0058616	0.0059007	0.0059302	0.0059628	0.005998	0.0060273	0.0060439	0.0060502	0.0060574	0.0060682	0.0060823	0.006107	0.0061389	0.0061726	0.0062153	0.0062665	0.0063224	0.0063768	0.0064327	0.006485	0.0065309	0.0065727	0.0066161	0.006649	0.0066698	0.0066821	0.0066917	0.006695	0.0066995	0.006708	0.0067171	0.0067182	0.0067136	0.0067101	0.0067109
370.04	0.0043934	0.0046741	0.0047892	0.0049028	0.0050577	0.0052135	0.0053405	0.005445	0.0055382	0.0056273	0.0057161	0.0057873	0.0058359	0.0058616	0.0058801	0.0058934	0.0059052	0.0059286	0.005952	0.005967	0.0059742	0.0059837	0.0059952	0.0060115	0.0060333	0.006064	0.0061038	0.0061502	0.0062059	0.0062611	0.0063138	0.0063629	0.0064072	0.0064417	0.0064739	0.0064987	0.0065191	0.0065285	0.0065416	0.0065535	0.0065648	0.0065754	0.0065905	0.0066033	0.0066115	0.0066127	0.0066118	0.0066035	0.0065916
376.71	0.0046381	0.0047389	0.004815	0.0049737	0.0051204	0.0052387	0.0053464	0.0054493	0.0055607	0.0056601	0.0057337	0.0057782	0.0058031	0.0058221	0.005838	0.0058596	0.0058809	0.005898	0.0059023	0.0059013	0.0059074	0.0059206	0.0059352	0.0059603	0.0059885	0.0060206	0.0060571	0.0060967	0.0061347	0.0061776	0.0062218	0.0062605	0.0062879	0.0063081	0.0063247	0.0063368	0.0063553	0.0063826	0.006408	0.0064262	0.0064383	0.0064533	0.0064635	0.0064698	0.0064722	0.0064655	0.006449	0.00643	0.0064108
383.38	0.004436	0.0046144	0.0047903	0.0049472	0.0050425	0.0051593	0.0052701	0.0053817	0.005478	0.0055394	0.0055692	0.0056053	0.0056394	0.0056707	0.0057028	0.0057293	0.0057413	0.0057534	0.0057712	0.0057986	0.0058276	0.0058596	0.0058848	0.0059071	0.0059268	0.0059505	0.0059794	0.0060105	0.006042	0.0060724	0.006103	0.0061362	0.0061672	0.0061921	0.0062108	0.0062292	0.006251	0.0062739	0.0062907	0.0063019	0.0063023	0.0063005	0.0062997	0.0062996	0.0062952	0.0062866	0.0062762	0.006268	0.0062628
390.04	0.0045021	0.0046368	0.0048116	0.0048769	0.0049352	0.0050333	0.0051355	0.0052319	0.0052964	0.005335	0.0053726	0.0054323	0.0054963	0.0055464	0.0055913	0.0056224	0.0056465	0.0056798	0.0057162	0.0057556	0.0057921	0.0058124	0.0058228	0.0058286	0.0058358	0.005846	0.0058657	0.0058948	0.0059231	0.0059505	0.0059818	0.0060158	0.0060432	0.0060671	0.006084	0.0060913	0.0060958	0.006108	0.006116	0.0061215	0.006121	0.0061213	0.0061243	0.0061371	0.0061524	0.0061666	0.0061736	0.0061805	0.0061903
396.71	0.0043882	0.004653	0.0047563	0.0047925	0.004878	0.004993	0.0050878	0.0051646	0.0052143	0.0052705	0.0053315	0.0053989	0.0054597	0.005505	0.0055382	0.0055535	0.0055649	0.0055899	0.0056187	0.0056432	0.0056586	0.0056577	0.0056571	0.0056555	0.0056644	0.0056907	0.0057251	0.0057575	0.0057887	0.0058198	0.0058488	0.0058713	0.0058866	0.0058953	0.0058937	0.0058913	0.0058941	0.0059047	0.0059177	0.0059361	0.005956	0.0059788	0.0060065	0.0060405	0.0060686	0.0060934	0.0061091	0.0061205	0.0061296
403.38	0.0046385	0.0047245	0.0047219	0.0047561	0.0048549	0.0049344	0.0050027	0.0050708	0.0051337	0.0052112	0.0052858	0.0053426	0.0053822	0.0054034	0.0054147	0.0054224	0.0054348	0.0054522	0.005456	0.005461	0.0054731	0.0054832	0.005493	0.0055031	0.0055169	0.0055393	0.0055683	0.0056002	0.0056221	0.0056342	0.0056449	0.0056589	0.0056763	0.0056906	0.0057002	0.0057141	0.0057377	0.0057719	0.0058101	0.0058445	0.0058757	0.005907	0.0059402	0.0059732	0.0059942	0.0060062	0.0060117	0.006012	0.0060091
410.04	0.0043807	0.0044573	0.0044893	0.0045913	0.0047125	0.0048104	0.0049042	0.0049985	0.0050921	0.0051757	0.0052378	0.0052742	0.0052982	0.0053136	0.0053191	0.0053173	0.0053205	0.0053158	0.0053104	0.0053139	0.0053222	0.0053265	0.0053288	0.0053316	0.0053384	0.0053537	0.005387	0.005419	0.0054428	0.0054624	0.0054871	0.0055169	0.0055523	0.0055812	0.0056042	0.0056268	0.0056591	0.0056989	0.0057412	0.0057756	0.0058059	0.0058309	0.0058559	0.0058735	0.0058808	0.005878	0.0058721	0.005862	0.0058495
416.71	0.0042012	0.0042671	0.0044053	0.0045379	0.0046527	0.0047534	0.0048564	0.0049563	0.0050395	0.0050949	0.0051375	0.0051643	0.0051821	0.0051966	0.0052066	0.0052139	0.0052156	0.005215	0.0052065	0.0052017	0.0051941	0.0051934	0.0051876	0.0051843	0.0051853	0.0051989	0.0052288	0.0052706	0.0053121	0.0053547	0.005393	0.0054406	0.0054843	0.0055231	0.0055532	0.0055781	0.005615	0.0056522	0.0056843	0.0057076	0.0057235	0.0057405	0.0057493	0.0057492	0.0057444	0.0057295	0.0057177	0.0057116	0.0057072
423.38	0.0040495	0.0041897	0.004347	0.0044252	0.0044991	0.0045907	0.0046912	0.0047692	0.0048337	0.0049018	0.0049669	0.005013	0.0050535	0.0050865	0.00511	0.0051156	0.0051058	0.0050816	0.0050467	0.0050244	0.0050141	0.0050132	0.0050139	0.0050193	0.0050408	0.0050832	0.0051445	0.0052054	0.0052611	0.0053146	0.0053616	0.005408	0.0054523	0.0054838	0.0055096	0.005531	0.0055599	0.0055798	0.0055939	0.0056043	0.0056061	0.005604	0.0056024	0.0055976	0.005598	0.0056009	0.0056108	0.0056198	0.0056259
430.04	0.0041313	0.004259	0.0042786	0.0043175	0.0043794	0.0044471	0.0045266	0.0045895	0.0046618	0.0047343	0.0047903	0.0048406	0.0048824	0.0049052	0.0049228	0.0049224	0.0049078	0.0048894	0.0048805	0.0048908	0.0049073	0.0049328	0.0049596	0.0049864	0.0050252	0.0050751	0.0051393	0.0051964	0.0052436	0.0052844	0.0053175	0.0053533	0.0053827	0.0054024	0.0054214	0.0054341	0.0054458	0.0054528	0.0054575	0.0054657	0.0054733	0.005484	0.0054926	0.0054987	0.0055084	0.0055247	0.0055421	0.0055501	0.0055515
436.71	0.004185	0.004286	0.0042849	0.0042915	0.0043323	0.0043903	0.0044482	0.0044869	0.0045411	0.0046044	0.0046656	0.0047246	0.0047737	0.0047988	0.0048124	0.0048245	0.0048329	0.0048435	0.0048494	0.0048631	0.0048809	0.0049104	0.0049377	0.004967	0.0050036	0.0050464	0.0050888	0.0051281	0.005159	0.0051918	0.0052162	0.0052406	0.0052575	0.00527	0.0052854	0.0053041	0.0053246	0.0053439	0.005361	0.0053819	0.0054013	0.0054236	0.0054376	0.0054469	0.005452	0.0054577	0.0054667	0.0054644	0.0054553
443.38	0.0040124	0.0042012	0.0042156	0.0042341	0.0042833	0.0043325	0.0043646	0.0043826	0.004431	0.0044964	0.0045652	0.0046209	0.0046576	0.0046948	0.0047347	0.0047778	0.0048016	0.0048129	0.0048206	0.0048319	0.0048531	0.0048801	0.0048988	0.004916	0.0049344	0.0049619	0.0049949	0.0050231	0.0050457	0.0050653	0.0050848	0.0051128	0.0051459	0.0051814	0.0052141	0.0052444	0.0052755	0.0053054	0.0053276	0.0053506	0.005367	0.0053769	0.0053779	0.0053818	0.005387	0.005387	0.0053836	0.005378	0.0053691
450.04	0.004045	0.0041184	0.0041432	0.0041299	0.0041293	0.0041504	0.0041704	0.004221	0.0042878	0.0043641	0.0044432	0.0045268	0.004605	0.0046729	0.0047374	0.0047921	0.0048179	0.0048306	0.0048368	0.0048412	0.0048524	0.0048591	0.004858	0.0048593	0.0048636	0.0048733	0.0048911	0.0049126	0.0049433	0.0049784	0.0050191	0.0050638	0.0051071	0.0051474	0.0051872	0.0052196	0.0052414	0.005256	0.0052669	0.0052815	0.0052931	0.0052979	0.0052994	0.0052985	0.0052971	0.0052979	0.0053007	0.0053057	0.0053102
456.71	0.0036781	0.0038512	0.0039593	0.0039636	0.0039864	0.0040595	0.0041326	0.0042219	0.0042945	0.0043834	0.0044746	0.0045643	0.00465	0.0047179	0.004766	0.0047966	0.0048012	0.0048051	0.0048036	0.0047952	0.0047833	0.0047754	0.0047688	0.0047703	0.0047763	0.0047871	0.0048061	0.0048357	0.0048758	0.0049265	0.0049785	0.0050223	0.005063	0.0050979	0.0051291	0.0051477	0.0051595	0.0051747	0.0051835	0.0051873	0.0051889	0.0051863	0.0051851	0.0051911	0.005203	0.0052172	0.005227	0.0052397	0.0052499
463.38	0.0037229	0.0039337	0.0040048	0.0039899	0.0040157	0.0040839	0.0041353	0.0042042	0.0042763	0.0043541	0.0044355	0.0045093	0.0045735	0.004627	0.0046663	0.0046966	0.0047004	0.0046918	0.0046797	0.0046725	0.0046716	0.0046754	0.0046816	0.0046923	0.0047031	0.0047235	0.004752	0.004788	0.0048349	0.0048826	0.0049234	0.0049544	0.0049818	0.0050043	0.0050188	0.0050271	0.0050303	0.0050343	0.0050406	0.0050526	0.0050712	0.0050883	0.0051047	0.0051196	0.0051337	0.0051463	0.0051565	0.0051612	0.0051636
470.04	0.003599	0.0038995	0.0039239	0.0039178	0.0039645	0.004053	0.0041233	0.0041863	0.004256	0.0043241	0.004385	0.0044469	0.004498	0.0045416	0.0045677	0.0045767	0.0045747	0.0045791	0.0045924	0.0046074	0.0046257	0.004638	0.0046454	0.004652	0.0046537	0.0046611	0.0046772	0.0047103	0.0047456	0.0047741	0.0047982	0.0048196	0.0048384	0.0048619	0.0048866	0.0049087	0.0049329	0.0049607	0.0049834	0.0050063	0.0050238	0.0050403	0.0050554	0.0050638	0.0050651	0.0050572	0.0050494	0.0050467	0.0050519
476.71	0.0038852	0.0040349	0.004039	0.0040181	0.0040687	0.0041315	0.0041883	0.0042255	0.0042515	0.0042805	0.0043217	0.0043689	0.0044094	0.004442	0.0044573	0.0044607	0.0044652	0.0044905	0.0045274	0.0045529	0.0045599	0.0045575	0.0045532	0.004554	0.0045587	0.0045766	0.0045964	0.0046215	0.0046512	0.0046813	0.004715	0.0047487	0.0047851	0.004817	0.0048446	0.0048675	0.0048954	0.0049221	0.0049429	0.0049577	0.0049597	0.0049606	0.0049676	0.00497	0.0049729	0.0049721	0.0049769	0.0049844	0.004994
483.38	0.0037973	0.0039557	0.0039203	0.0039497	0.0040156	0.0040736	0.0040992	0.0041179	0.0041482	0.004191	0.0042352	0.0042747	0.0043037	0.0043228	0.0043398	0.0043668	0.0044089	0.0044557	0.0044901	0.0045025	0.0045047	0.0045081	0.0045118	0.0045112	0.0045055	0.0045036	0.0045134	0.0045413	0.0045831	0.0046218	0.004657	0.004691	0.0047255	0.0047629	0.0047911	0.0048109	0.0048301	0.0048428	0.0048489	0.0048593	0.004869	0.0048818	0.004896	0.0049101	0.0049238	0.0049286	0.004937	0.0049434	0.0049464
490.04	0.0037331	0.003739	0.0037005	0.0038015	0.0038779	0.0039312	0.0039762	0.0040298	0.0041071	0.0041755	0.0042193	0.0042467	0.0042784	0.0043103	0.0043368	0.0043705	0.0044033	0.0044198	0.0044243	0.0044191	0.0044111	0.0043998	0.0043922	0.0043948	0.004402	0.0044242	0.0044534	0.0044866	0.0045234	0.004565	0.0046066	0.0046407	0.0046665	0.0046858	0.0046998	0.0047236	0.004753	0.0047776	0.0047974	0.0048197	0.0048397	0.0048561	0.0048706	0.00488	0.0048807	0.0048723	0.0048729	0.0048751	0.0048721
496.71	0.0035619	0.0034737	0.0035703	0.0037194	0.0038081	0.0038714	0.0039605	0.0040511	0.0041244	0.0041572	0.004178	0.0041983	0.0042212	0.0042453	0.0042683	0.0042872	0.0042979	0.0043062	0.0043227	0.0043357	0.0043461	0.0043565	0.0043646	0.0043746	0.0043847	0.0044028	0.0044316	0.0044614	0.0044862	0.0045095	0.0045372	0.0045673	0.0046006	0.0046327	0.0046673	0.0046986	0.0047298	0.0047577	0.0047802	0.0047959	0.0048082	0.0048105	0.0048136	0.0048116	0.0048095	0.0048045	0.0048029	0.0048025	0.0047997
503.38	0.0031775	0.0032944	0.0035182	0.0036346	0.0037104	0.0038218	0.0039341	0.0040172	0.004065	0.0040971	0.0041352	0.004172	0.0042076	0.0042277	0.00424	0.0042509	0.004271	0.0043024	0.0043198	0.004328	0.0043386	0.0043461	0.0043511	0.0043562	0.0043614	0.0043702	0.0043795	0.0043945	0.0044205	0.0044588	0.0045021	0.0045433	0.0045833	0.0046162	0.0046472	0.0046713	0.0046985	0.0047168	0.0047256	0.0047312	0.004734	0.0047324	0.0047351	0.0047348	0.0047387	0.0047351	0.0047339	0.0047321	0.0047321
510.04	0.0030745	0.0033648	0.0035193	0.0036318	0.0037289	0.0038487	0.0039335	0.003992	0.0040305	0.004065	0.0040909	0.0041076	0.004128	0.0041526	0.0041717	0.0041875	0.0041975	0.0042124	0.0042374	0.0042619	0.0042791	0.0042854	0.0042787	0.0042764	0.0042866	0.0043048	0.0043336	0.004363	0.0043977	0.0044345	0.0044692	0.0045039	0.0045338	0.0045572	0.0045799	0.004599	0.0046153	0.004623	0.0046269	0.0046321	0.0046349	0.0046407	0.0046468	0.0046503	0.0046545	0.0046557	0.0046599	0.0046602	0.0046633
516.71	0.0032447	0.0034488	0.0035776	0.0036384	0.0036829	0.0037652	0.0038159	0.0038573	0.0038941	0.0039328	0.0039726	0.0040074	0.0040451	0.004069	0.0040816	0.0041034	0.0041244	0.0041388	0.0041519	0.0041659	0.004183	0.0041967	0.0042102	0.0042294	0.00425	0.0042743	0.0043001	0.0043203	0.0043393	0.0043641	0.0043919	0.0044191	0.0044412	0.0044604	0.004474	0.0044876	0.0045051	0.0045191	0.0045288	0.0045372	0.0045393	0.0045456	0.004552	0.0045594	0.0045653	0.0045656	0.0045695	0.0045688	0.0045689
523.38	0.0030731	0.0033009	0.0034461	0.0035094	0.0035754	0.0036791	0.0037649	0.0038308	0.0038774	0.0039282	0.003966	0.0039949	0.0040232	0.0040436	0.004052	0.0040597	0.0040716	0.0040933	0.0041128	0.0041382	0.0041634	0.0041865	0.0042004	0.0042109	0.0042228	0.0042292	0.0042305	0.0042396	0.0042571	0.004281	0.004302	0.0043252	0.0043507	0.0043672	0.004383	0.0043947	0.0044096	0.0044238	0.0044333	0.0044427	0.0044469	0.0044514	0.0044615	0.004471	0.0044809	0.0044823	0.004482	0.0044822	0.0044837
530.04	0.0032254	0.0033305	0.0034236	0.0035008	0.0035736	0.0036502	0.0037163	0.0037859	0.0038462	0.0038877	0.0039182	0.0039405	0.0039612	0.0039796	0.0039979	0.0040197	0.0040399	0.0040523	0.0040652	0.0040848	0.0041061	0.0041166	0.0041184	0.0041169	0.0041157	0.0041141	0.0041252	0.0041427	0.0041632	0.0041839	0.0042054	0.0042309	0.0042571	0.0042746	0.00429	0.004304	0.0043203	0.0043329	0.0043444	0.0043573	0.0043641	0.004372	0.0043848	0.0043994	0.0044104	0.0044168	0.0044224	0.0044257	0.0044286
536.71	0.0029236	0.0030972	0.0032462	0.003312	0.0033789	0.0034816	0.0035776	0.003659	0.003719	0.0037569	0.0037957	0.0038436	0.0038946	0.0039308	0.0039511	0.0039639	0.003964	0.0039701	0.003989	0.0040078	0.0040138	0.0040058	0.0039968	0.0039889	0.0039857	0.0039937	0.00401	0.0040273	0.004048	0.0040702	0.0040996	0.0041302	0.004159	0.0041797	0.004197	0.004209	0.0042273	0.0042493	0.0042717	0.0042888	0.0043011	0.0043154	0.0043314	0.0043466	0.0043585	0.0043599	0.0043588	0.0043543	0.0043515
543.38	0.003177	0.0032225	0.0032132	0.0032516	0.0033439	0.0034284	0.0035113	0.0035922	0.0036663	0.0037447	0.0038138	0.0038664	0.0038964	0.0039098	0.003904	0.0038942	0.003888	0.0038865	0.0038875	0.0038832	0.0038777	0.0038777	0.0038753	0.0038719	0.0038681	0.0038751	0.0038969	0.0039185	0.0039474	0.0039793	0.004009	0.0040422	0.0040686	0.0040915	0.0041144	0.0041303	0.0041568	0.0041812	0.0042039	0.0042226	0.004235	0.0042538	0.0042744	0.0042845	0.0042869	0.004275	0.0042637	0.0042527	0.004247
550.04	0.0031431	0.0031755	0.0031889	0.0032762	0.0033972	0.0034809	0.003556	0.0036267	0.0036982	0.0037693	0.0038111	0.0038228	0.0038227	0.0038239	0.0038232	0.0038258	0.0038293	0.0038245	0.0038172	0.0038189	0.0038214	0.0038175	0.0038077	0.0037954	0.0037898	0.0037947	0.0038151	0.0038417	0.0038662	0.0038926	0.0039215	0.0039572	0.0039918	0.0040209	0.0040461	0.004066	0.0040963	0.0041263	0.0041508	0.0041686	0.0041761	0.0041813	0.0041912	0.004194	0.0041923	0.0041788	0.0041696	0.0041638	0.0041574
556.71	0.0031294	0.0031114	0.0031488	0.0032514	0.0033416	0.00341	0.0034844	0.0035681	0.0036371	0.0036855	0.003715	0.0037282	0.003746	0.0037552	0.0037629	0.0037653	0.0037569	0.0037519	0.0037523	0.0037553	0.003752	0.003742	0.003731	0.0037233	0.003724	0.0037393	0.0037687	0.0037996	0.0038304	0.0038643	0.0039002	0.0039366	0.0039692	0.0039948	0.0040119	0.0040248	0.0040438	0.0040584	0.0040693	0.0040785	0.0040832	0.0040853	0.0040903	0.0040923	0.0040899	0.0040829	0.0040785	0.0040734	0.0040656
563.38	0.0028503	0.0029602	0.0030976	0.0031625	0.0032309	0.0033083	0.0033837	0.0034419	0.0034774	0.0035109	0.0035565	0.0035838	0.0036105	0.0036248	0.0036436	0.0036571	0.0036697	0.0036859	0.0036968	0.0036981	0.0037011	0.0037042	0.0037049	0.0037078	0.0037161	0.0037339	0.0037558	0.0037823	0.0038111	0.0038401	0.003868	0.0038923	0.0039053	0.003917	0.0039233	0.00393	0.003947	0.0039606	0.00397	0.0039782	0.003987	0.0039983	0.004004	0.0040056	0.0040006	0.0039833	0.0039773	0.0039768	0.0039767
570.04	0.0028565	0.0029912	0.0030092	0.0030718	0.0031351	0.0031998	0.0032474	0.003298	0.0033489	0.0034008	0.003445	0.003467	0.0034919	0.0035181	0.0035417	0.0035616	0.0035689	0.0035761	0.0035878	0.003597	0.0036126	0.0036256	0.0036328	0.0036367	0.003644	0.0036648	0.0036935	0.0037135	0.0037304	0.0037464	0.0037614	0.0037782	0.0037935	0.0038084	0.0038185	0.0038338	0.0038532	0.0038724	0.0038832	0.0038894	0.0038891	0.0038897	0.0038942	0.0039018	0.0039075	0.003912	0.0039205	0.003931	0.0039436
576.71	0.0030347	0.0029835	0.0030421	0.0030921	0.0031334	0.0031697	0.0032155	0.0032624	0.0033001	0.0033226	0.0033451	0.0033688	0.0033958	0.003414	0.0034309	0.0034559	0.0034713	0.0034904	0.0035112	0.0035357	0.0035554	0.003568	0.0035794	0.0035854	0.0035899	0.0035998	0.0036135	0.0036254	0.0036353	0.0036495	0.0036695	0.003689	0.0037112	0.0037313	0.0037491	0.0037659	0.003786	0.0038028	0.0038139	0.0038246	0.0038341	0.0038452	0.0038586	0.0038773	0.0038913	0.0039025	0.0039098	0.0039153	0.0039208
583.38	0.002761	0.0028879	0.0030084	0.0030475	0.003088	0.0031567	0.003226	0.0032774	0.0033092	0.0033428	0.0033801	0.0034117	0.0034467	0.0034709	0.0034917	0.0035009	0.0035077	0.0035209	0.0035319	0.0035462	0.0035553	0.0035548	0.003552	0.0035464	0.00355	0.0035584	0.0035666	0.0035768	0.0035896	0.0036121	0.0036375	0.0036595	0.0036767	0.003687	0.0036974	0.0037095	0.0037289	0.0037478	0.003763	0.0037838	0.0038033	0.0038252	0.0038469	0.0038662	0.0038734	0.0038705	0.003867	0.0038644	0.003862
590.04	0.002646	0.0028079	0.0029065	0.0029724	0.0030388	0.0031199	0.003195	0.0032628	0.0033211	0.0033746	0.0034216	0.0034557	0.003481	0.003504	0.0035226	0.003526	0.0035131	0.0035044	0.0034988	0.0035012	0.0035006	0.0034992	0.0034913	0.0034835	0.0034879	0.0034933	0.003507	0.0035184	0.0035265	0.0035419	0.0035633	0.0035882	0.0036121	0.003633	0.0036534	0.0036721	0.0036988	0.0037304	0.0037545	0.0037692	0.0037783	0.0037894	0.0038007	0.0038136	0.0038197	0.0038166	0.0038061	0.0037959	0.0037913
596.71	0.0024719	0.0026763	0.002767	0.0028173	0.0028691	0.0029629	0.0030367	0.0031113	0.0031853	0.0032363	0.003288	0.003335	0.0033769	0.003396	0.0034002	0.0034	0.0033911	0.0033823	0.0033828	0.003388	0.0033866	0.0033897	0.0033918	0.0033933	0.003393	0.0033976	0.003416	0.0034354	0.0034557	0.0034843	0.003515	0.0035484	0.0035814	0.0036104	0.0036345	0.0036538	0.003674	0.0036948	0.0037091	0.0037198	0.0037281	0.0037333	0.00374	0.003746	0.0037435	0.0037312	0.0037139	0.0037015	0.0036923
603.38	0.0024401	0.0026543	0.002696	0.0027324	0.0028169	0.0029096	0.0029865	0.0030508	0.0031141	0.0031776	0.0032202	0.0032555	0.0032725	0.0032844	0.003288	0.0032856	0.0032817	0.0032835	0.0032889	0.0033109	0.003321	0.0033299	0.00333	0.0033323	0.0033348	0.003346	0.003369	0.0033996	0.0034247	0.0034542	0.0034864	0.0035165	0.0035374	0.0035538	0.0035676	0.0035775	0.0035908	0.0036068	0.0036179	0.003625	0.0036285	0.0036343	0.0036418	0.0036408	0.0036324	0.0036214	0.0036101	0.0036081	0.0036148
610.04	0.002939	0.0029316	0.0028992	0.0029013	0.0029502	0.0029828	0.0030307	0.003076	0.0031282	0.0031783	0.0032123	0.0032334	0.0032437	0.0032542	0.0032586	0.0032558	0.0032503	0.0032528	0.0032484	0.00326	0.0032724	0.0032849	0.00329	0.0032957	0.0033068	0.0033246	0.0033412	0.0033612	0.0033772	0.0033981	0.0034229	0.0034463	0.003465	0.0034783	0.0034837	0.0034902	0.0035048	0.0035223	0.003531	0.003532	0.0035315	0.0035339	0.0035403	0.0035521	0.0035654	0.0035797	0.0035926	0.00361	0.003634
616.71	0.0028304	0.0028824	0.0028457	0.0028453	0.0028773	0.0029198	0.002968	0.0030157	0.003066	0.0031118	0.0031475	0.0031763	0.0032019	0.0032161	0.0032181	0.0032142	0.0032053	0.003202	0.0032032	0.0032169	0.0032315	0.003254	0.003261	0.0032644	0.0032687	0.0032803	0.0032974	0.0033209	0.0033412	0.003358	0.0033668	0.0033859	0.0034024	0.0034122	0.0034187	0.0034299	0.0034417	0.0034518	0.0034654	0.0034784	0.0034922	0.0035133	0.0035426	0.0035707	0.0035933	0.0036151	0.003633	0.0036452	0.0036567
623.38	0.0026052	0.0026604	0.0026086	0.0026405	0.0027166	0.0027821	0.0028421	0.0029009	0.0029728	0.0030368	0.0030822	0.0031221	0.003149	0.0031688	0.0031768	0.0031836	0.0031854	0.0031889	0.0032015	0.0032262	0.003239	0.0032447	0.0032421	0.0032381	0.0032398	0.0032527	0.0032705	0.0032858	0.0032921	0.003299	0.0033086	0.003325	0.0033358	0.0033473	0.0033562	0.0033719	0.0033965	0.0034321	0.0034666	0.0034993	0.0035289	0.0035632	0.0035911	0.0036096	0.0036162	0.0036154	0.0036089	0.0036012	0.0035936
630.04	0.0024312	0.0024992	0.0024861	0.0025554	0.0026453	0.0027289	0.002806	0.0028786	0.0029541	0.0030278	0.0030903	0.0031377	0.0031699	0.0031868	0.0031915	0.0031901	0.003185	0.0031946	0.0032061	0.0032085	0.0032087	0.0032091	0.0032075	0.0032	0.003199	0.0032075	0.0032156	0.0032181	0.0032225	0.0032304	0.0032478	0.0032734	0.0033057	0.0033366	0.0033658	0.0033995	0.003443	0.003486	0.0035182	0.0035397	0.0035513	0.0035634	0.00357	0.0035685	0.0035561	0.0035375	0.0035221	0.0035136	0.0035072
636.71	0.0025576	0.0025555	0.0025571	0.0026144	0.0026914	0.0027499	0.0028056	0.002865	0.0029374	0.0030111	0.0030716	0.0031051	0.0031231	0.0031302	0.0031367	0.0031479	0.0031514	0.0031491	0.0031397	0.0031289	0.0031268	0.0031259	0.0031221	0.0031153	0.0031115	0.0031175	0.0031339	0.0031518	0.0031743	0.0032066	0.0032514	0.0032981	0.0033413	0.0033839	0.0034172	0.0034428	0.0034686	0.0034865	0.0034946	0.0034922	0.0034893	0.0034891	0.0034821	0.0034752	0.003463	0.0034477	0.003443	0.0034435	0.0034441
643.38	0.002281	0.0024215	0.0024596	0.0025484	0.0026194	0.0026992	0.0027651	0.0028407	0.0029305	0.0030007	0.0030308	0.0030514	0.0030794	0.003099	0.0031127	0.0031172	0.003104	0.0030787	0.0030636	0.0030685	0.0030712	0.0030683	0.0030637	0.0030622	0.0030741	0.0031023	0.0031384	0.0031744	0.0032132	0.0032574	0.0033026	0.0033375	0.0033617	0.003379	0.0033867	0.0033979	0.0034105	0.0034134	0.0034122	0.0034047	0.0034024	0.0034104	0.0034134	0.0034131	0.0034048	0.0033957	0.0033957	0.0033981	0.0034018
650.04	0.0023143	0.0024555	0.0025725	0.0026139	0.0026625	0.0027424	0.0028227	0.0029005	0.0029576	0.0030079	0.0030542	0.0030902	0.003119	0.0031318	0.0031297	0.0031094	0.0030802	0.0030509	0.003037	0.0030308	0.0030431	0.0030593	0.0030737	0.0030906	0.0031185	0.0031514	0.003184	0.0032091	0.0032337	0.0032553	0.0032739	0.0032889	0.0033	0.0033051	0.0033104	0.0033252	0.0033413	0.0033511	0.0033524	0.0033522	0.0033561	0.0033638	0.0033675	0.003368	0.0033615	0.0033558	0.0033545	0.0033553	0.0033544
656.71	0.0022816	0.0025437	0.0025991	0.0025803	0.0026422	0.002727	0.002781	0.0028258	0.0028669	0.0029217	0.0029813	0.0030181	0.003032	0.0030359	0.0030304	0.0030233	0.0030126	0.0030054	0.0030122	0.0030311	0.0030599	0.0030874	0.003104	0.0031164	0.0031272	0.0031366	0.0031452	0.0031499	0.0031544	0.0031676	0.0031786	0.0031951	0.0032071	0.0032196	0.0032396	0.0032628	0.0032829	0.0032978	0.0033002	0.0033042	0.0033112	0.0033236	0.0033301	0.003327	0.0033228	0.003319	0.0033148	0.0033085	0.0033016
663.38	0.0025478	0.0025871	0.0024724	0.0024815	0.0025402	0.0025845	0.0026196	0.0026724	0.002743	0.0028178	0.0028756	0.0029071	0.0029357	0.0029626	0.0029805	0.0029971	0.0030066	0.0030283	0.0030561	0.0030786	0.0030951	0.0031002	0.0030937	0.0030852	0.0030786	0.0030721	0.0030618	0.0030544	0.0030582	0.0030774	0.0031041	0.0031294	0.0031504	0.003171	0.0031953	0.0032237	0.0032496	0.0032678	0.0032765	0.0032801	0.0032833	0.0032863	0.0032838	0.0032801	0.0032749	0.0032651	0.0032552	0.0032455	0.0032388
670.04	0.0024853	0.0024995	0.0025067	0.002514	0.0025424	0.002587	0.002633	0.0026979	0.0027527	0.0028197	0.0028808	0.0029244	0.0029716	0.0030171	0.0030412	0.003057	0.0030597	0.0030658	0.0030682	0.0030692	0.0030719	0.003065	0.0030475	0.003033	0.0030255	0.0030204	0.0030174	0.0030156	0.0030258	0.0030468	0.003076	0.0031013	0.0031228	0.0031439	0.0031659	0.0031883	0.0032016	0.0032105	0.0032144	0.0032134	0.0032114	0.0032117	0.0032107	0.0032099	0.0032074	0.0032044	0.0032025	0.0032014	0.003202
676.71	0.002525	0.0025488	0.0025321	0.0025302	0.002565	0.0026089	0.0026599	0.0027263	0.0027924	0.0028668	0.0029238	0.002967	0.003006	0.0030286	0.0030352	0.0030368	0.0030322	0.0030303	0.0030326	0.0030373	0.0030403	0.0030386	0.0030313	0.0030256	0.0030181	0.0030072	0.002997	0.0029906	0.0029993	0.0030188	0.0030417	0.0030604	0.0030813	0.0030976	0.0031099	0.0031194	0.0031303	0.003138	0.0031397	0.0031409	0.0031454	0.0031455	0.0031511	0.0031597	0.0031666	0.0031691	0.0031719	0.0031781	0.0031871
683.38	0.0024544	0.0024596	0.0024604	0.0024792	0.0025454	0.0026045	0.0026746	0.002756	0.0028217	0.0028717	0.0029095	0.0029382	0.0029591	0.0029682	0.0029684	0.0029536	0.0029365	0.0029314	0.0029465	0.0029644	0.0029717	0.0029706	0.0029647	0.0029561	0.0029522	0.0029507	0.0029498	0.0029508	0.002961	0.0029764	0.0029915	0.003005	0.0030173	0.0030223	0.0030247	0.0030336	0.0030467	0.0030574	0.0030688	0.0030823	0.003095	0.0031067	0.0031248	0.0031437	0.0031545	0.0031611	0.0031646	0.0031668	0.003168
690.04	0.0023097	0.0023732	0.0023962	0.0024349	0.0025271	0.0026032	0.0026761	0.0027423	0.002789	0.002827	0.002851	0.0028655	0.0028679	0.002861	0.0028471	0.0028335	0.0028208	0.002827	0.0028519	0.0028795	0.0028953	0.0028991	0.002897	0.0028924	0.002884	0.0028794	0.0028795	0.0028833	0.0028856	0.0028911	0.0028992	0.0029153	0.0029307	0.0029457	0.0029593	0.0029735	0.0029905	0.0030133	0.0030328	0.0030534	0.00307	0.0030857	0.0031008	0.0031135	0.003115	0.0031106	0.0031008	0.0030918	0.0030782
696.71	0.002484	0.0024785	0.0024628	0.0024836	0.0025573	0.0026169	0.0026791	0.0027379	0.0027836	0.0028216	0.0028499	0.0028577	0.0028609	0.0028515	0.0028322	0.0028125	0.0028033	0.0028086	0.002823	0.0028364	0.0028441	0.0028385	0.0028289	0.0028176	0.0028063	0.0028039	0.0028019	0.0028031	0.0028089	0.0028252	0.0028469	0.0028711	0.002891	0.0029125	0.0029261	0.0029436	0.0029673	0.0029908	0.0030065	0.0030165	0.0030214	0.0030229	0.0030224	0.0030225	0.0030139	0.0029997	0.002985	0.0029763	0.0029718
703.38	0.0024152	0.0023703	0.0023536	0.0024315	0.0025304	0.0025905	0.0026597	0.0027315	0.0027923	0.0028355	0.0028581	0.0028511	0.0028367	0.0028222	0.0028067	0.0027883	0.0027737	0.0027687	0.0027694	0.0027716	0.0027728	0.0027699	0.0027599	0.002749	0.0027416	0.002743	0.0027474	0.0027605	0.0027791	0.002803	0.0028299	0.0028603	0.0028877	0.0029095	0.0029213	0.0029323	0.0029437	0.0029531	0.002958	0.0029553	0.0029475	0.0029382	0.0029361	0.0029408	0.0029438	0.0029445	0.0029428	0.0029389	0.0029369
710.04	0.0021307	0.0021224	0.0021696	0.0022761	0.002364	0.0024409	0.0025277	0.0026132	0.0026942	0.0027329	0.0027559	0.0027615	0.0027712	0.0027648	0.0027597	0.002744	0.0027275	0.0027117	0.0027046	0.0027102	0.0027148	0.0027179	0.0027151	0.0027084	0.0027079	0.002718	0.0027378	0.0027634	0.002788	0.0028116	0.0028328	0.0028575	0.0028738	0.0028826	0.0028832	0.0028804	0.0028767	0.0028737	0.0028745	0.0028767	0.0028802	0.0028891	0.0029022	0.0029173	0.002922	0.0029215	0.0029128	0.0029048	0.0028992
716.71	0.0020623	0.0020357	0.0020903	0.0021896	0.0022886	0.0023724	0.0024736	0.0025643	0.0026359	0.0026778	0.0027114	0.0027224	0.0027321	0.0027266	0.0027131	0.0026878	0.0026716	0.0026665	0.0026724	0.0026821	0.0026897	0.0026961	0.0026984	0.0027006	0.0027106	0.0027202	0.0027373	0.0027568	0.002768	0.0027754	0.0027826	0.0027913	0.0027963	0.002794	0.0027934	0.0027952	0.0028072	0.0028227	0.0028396	0.0028492	0.0028552	0.0028623	0.0028738	0.0028834	0.0028795	0.0028636	0.0028482	0.0028394	0.002838
723.41	0.0022172	0.0021257	0.0021769	0.0022373	0.0023147	0.0023697	0.0024306	0.0024962	0.0025476	0.0025856	0.0026287	0.002646	0.0026587	0.0026572	0.0026515	0.0026524	0.0026572	0.0026603	0.0026666	0.0026695	0.0026797	0.0026853	0.0026852	0.0026791	0.0026771	0.0026794	0.002689	0.002695	0.0026965	0.0026946	0.0026995	0.0027116	0.0027308	0.0027426	0.0027466	0.002751	0.0027631	0.0027801	0.0027955	0.002801	0.0028052	0.0028089	0.0028191	0.0028301	0.0028351	0.0028271	0.0028214	0.0028199	0.0028262
730.01	0.0020996	0.0020758	0.0021273	0.0021862	0.0022548	0.0023018	0.0023612	0.002423	0.002481	0.0025268	0.0025692	0.0025903	0.0026092	0.0026228	0.0026386	0.0026517	0.0026606	0.0026642	0.0026668	0.0026659	0.0026657	0.0026568	0.0026394	0.0026211	0.0026046	0.0025973	0.0025994	0.0026059	0.0026147	0.0026257	0.0026454	0.0026634	0.0026797	0.0026882	0.0026875	0.0026916	0.0027043	0.0027223	0.0027343	0.0027402	0.0027509	0.0027663	0.0027916	0.0028154	0.0028284	0.0028307	0.0028265	0.0028266	0.0028302
736.71	0.0020609	0.0020795	0.0021224	0.002163	0.0022111	0.0022589	0.002322	0.0023829	0.0024476	0.0024919	0.0025348	0.0025695	0.0026033	0.0026348	0.0026586	0.0026645	0.0026616	0.0026462	0.0026274	0.0026109	0.0025959	0.0025748	0.0025501	0.0025294	0.0025217	0.0025269	0.002541	0.0025556	0.0025645	0.0025735	0.0025925	0.002611	0.0026236	0.0026262	0.0026246	0.0026324	0.0026561	0.0026912	0.0027199	0.002737	0.0027507	0.0027683	0.0027893	0.0028089	0.0028159	0.0028118	0.0028068	0.0028038	0.0028031
743.41	0.0018629	0.0020291	0.0021046	0.0021262	0.0021713	0.002247	0.0023201	0.0023735	0.0024276	0.0024807	0.0025383	0.0025852	0.002616	0.0026408	0.0026483	0.0026409	0.0026235	0.0025966	0.0025655	0.0025464	0.0025399	0.0025376	0.0025258	0.0025124	0.0025053	0.0025116	0.0025285	0.0025422	0.0025485	0.0025523	0.0025615	0.0025809	0.0025964	0.00261	0.0026185	0.00263	0.0026611	0.0026927	0.0027164	0.0027328	0.0027464	0.0027664	0.0027801	0.0027903	0.002796	0.0027906	0.0027808	0.0027704	0.002762
750.01	0.0020607	0.0021241	0.0021276	0.0021403	0.0021933	0.002254	0.0023187	0.0023711	0.0024243	0.0024865	0.0025431	0.0025821	0.0026023	0.0026142	0.0026088	0.0025948	0.0025807	0.0025696	0.0025576	0.002549	0.0025481	0.0025447	0.0025346	0.0025267	0.0025279	0.0025346	0.0025424	0.0025453	0.002545	0.0025485	0.0025667	0.0025923	0.0026115	0.0026209	0.0026321	0.0026476	0.0026791	0.002706	0.0027261	0.0027339	0.0027338	0.0027365	0.0027404	0.0027417	0.0027363	0.0027174	0.0026982	0.0026827	0.0026742
756.71	0.0020972	0.0020856	0.0021034	0.0021498	0.0022135	0.0022566	0.0023014	0.0023455	0.0023935	0.0024414	0.0024839	0.0025057	0.0025123	0.0025191	0.0025207	0.002521	0.0025091	0.0024914	0.0024835	0.0024804	0.0024811	0.0024821	0.0024711	0.0024679	0.0024763	0.0024985	0.0025283	0.0025408	0.0025449	0.0025554	0.0025757	0.0026014	0.0026176	0.0026302	0.002642	0.0026485	0.0026615	0.0026747	0.0026795	0.0026726	0.0026595	0.0026524	0.0026491	0.0026456	0.0026411	0.0026345	0.0026261	0.0026159	0.0026133
763.41	0.0020987	0.0021171	0.0021709	0.0021929	0.0022034	0.0022251	0.0022471	0.0022789	0.0023211	0.0023501	0.0023797	0.0023975	0.0024073	0.0024123	0.0024196	0.0024274	0.0024221	0.002414	0.0024048	0.0024064	0.0024152	0.0024317	0.0024421	0.0024524	0.0024721	0.0024965	0.002511	0.0025173	0.002524	0.0025387	0.0025557	0.0025739	0.0025866	0.0025874	0.0025793	0.0025705	0.0025737	0.0025792	0.0025774	0.0025729	0.0025688	0.0025638	0.0025631	0.0025688	0.0025777	0.0025801	0.0025744	0.0025703	0.0025711
770.01	0.0020894	0.0021493	0.0021743	0.0021508	0.0021475	0.0021772	0.0022248	0.0022706	0.0023192	0.002364	0.0023998	0.0024185	0.0024386	0.0024511	0.0024577	0.0024386	0.0024073	0.0023744	0.0023537	0.0023576	0.0023785	0.0023995	0.0024062	0.0024094	0.0024215	0.0024357	0.0024485	0.002456	0.0024613	0.0024653	0.0024723	0.0024784	0.0024784	0.0024678	0.0024603	0.0024569	0.0024612	0.0024654	0.0024736	0.0024791	0.0024818	0.0024853	0.002496	0.0025151	0.0025328	0.0025457	0.0025505	0.0025498	0.0025501
776.71	0.0019126	0.0020831	0.0021082	0.0020842	0.0021118	0.0021587	0.0022065	0.0022492	0.002297	0.0023445	0.0023801	0.0023972	0.0024047	0.002401	0.0024033	0.0023851	0.0023576	0.0023199	0.002313	0.0023328	0.002356	0.0023756	0.0023899	0.0023908	0.0023927	0.0023974	0.0024114	0.0024093	0.0023922	0.0023799	0.0023766	0.0023819	0.0023925	0.0023966	0.0023977	0.0023954	0.0024006	0.0024201	0.002443	0.0024612	0.0024722	0.0024742	0.0024796	0.0024915	0.0025032	0.0025114	0.0025114	0.0025044	0.0024931
783.41	0.0018334	0.0020008	0.0019635	0.0019221	0.0019483	0.002009	0.00207	0.0021207	0.0021931	0.0022677	0.0023287	0.0023805	0.0024296	0.0024561	0.0024633	0.0024424	0.0024225	0.0024049	0.0024032	0.0024128	0.0024154	0.0024074	0.0023922	0.0023691	0.0023576	0.0023551	0.002353	0.0023445	0.0023389	0.0023418	0.0023505	0.0023615	0.0023814	0.0023947	0.0023978	0.0023982	0.0024085	0.0024259	0.0024456	0.0024614	0.0024688	0.0024657	0.0024619	0.0024612	0.0024603	0.0024452	0.0024316	0.0024161	0.0023995
790.01	0.0019762	0.001997	0.001878	0.0018545	0.0019312	0.0019735	0.0020236	0.0020871	0.0021767	0.0022853	0.0023845	0.0024382	0.0024633	0.0024797	0.0024789	0.0024681	0.0024491	0.0024237	0.0023936	0.0023648	0.0023469	0.0023313	0.002309	0.0022907	0.0022727	0.0022667	0.0022704	0.0022853	0.0022982	0.0023059	0.0023205	0.0023435	0.0023725	0.0023966	0.002408	0.0024131	0.0024153	0.002419	0.0024285	0.0024307	0.002426	0.0024119	0.0023987	0.0023885	0.0023807	0.0023728	0.0023701	0.0023618	0.0023573
796.71	0.0021832	0.0020231	0.0018751	0.0018425	0.0018855	0.0018906	0.0019224	0.0019975	0.0020972	0.0021875	0.0022614	0.0023151	0.0023559	0.0023745	0.0023798	0.002376	0.0023406	0.0022859	0.0022496	0.002229	0.0022154	0.0022002	0.0021853	0.0021725	0.0021581	0.0021705	0.0022043	0.0022406	0.002268	0.0022851	0.0023057	0.002327	0.0023501	0.0023726	0.0023827	0.0023848	0.0023816	0.0023737	0.0023719	0.0023668	0.0023587	0.0023479	0.0023376	0.002332	0.00233	0.0023293	0.0023374	0.0023434	0.0023557
803.41	0.0020402	0.0019504	0.0018345	0.0018305	0.0018728	0.0019047	0.0019723	0.0020512	0.0021368	0.0022118	0.0022655	0.0023043	0.0023344	0.0023437	0.0023305	0.0022997	0.0022566	0.00222	0.0021971	0.0021805	0.0021695	0.0021609	0.0021578	0.0021549	0.0021514	0.0021633	0.0021855	0.0022153	0.0022431	0.0022642	0.0022799	0.0022937	0.0023034	0.0023095	0.0023099	0.0023066	0.0023011	0.0022946	0.0022942	0.0022968	0.0022956	0.0022942	0.002297	0.0023057	0.0023172	0.0023352	0.002352	0.0023619	0.0023704
810.01	0.0019549	0.0020422	0.0020017	0.0019873	0.0020231	0.0020645	0.0020946	0.002128	0.0021709	0.0022245	0.0022665	0.0022899	0.0022992	0.0022958	0.0022856	0.0022798	0.002261	0.0022291	0.0021973	0.0021793	0.0021799	0.0021818	0.0021787	0.0021694	0.0021516	0.0021476	0.0021614	0.002177	0.0021884	0.0021948	0.0021991	0.0022045	0.0022116	0.0022224	0.0022298	0.0022359	0.0022429	0.002251	0.0022624	0.0022761	0.00229	0.0023058	0.0023184	0.0023326	0.0023486	0.0023591	0.002365	0.0023641	0.0023633
816.71	0.0020135	0.0020695	0.0019592	0.0019577	0.0019838	0.0019935	0.0019819	0.0020089	0.002061	0.0021194	0.0021605	0.0021841	0.0022016	0.0022133	0.0022319	0.0022586	0.0022574	0.0022508	0.0022397	0.00223	0.0022228	0.0022138	0.0022	0.0021799	0.0021546	0.0021411	0.0021317	0.002132	0.0021369	0.0021427	0.0021498	0.0021621	0.0021791	0.0021966	0.0022162	0.0022393	0.0022597	0.0022762	0.0022939	0.0023112	0.0023212	0.0023261	0.0023347	0.0023377	0.0023386	0.002332	0.0023313	0.002332	0.0023373
823.41	0.0019627	0.0018952	0.001845	0.0018256	0.0018299	0.0018367	0.0018463	0.0018759	0.0019217	0.0019749	0.0020341	0.002087	0.0021414	0.002184	0.0022154	0.0022515	0.002275	0.0022868	0.0022816	0.0022652	0.002246	0.0022198	0.0021882	0.0021553	0.0021201	0.0020986	0.0020853	0.0020859	0.0020912	0.0021022	0.0021239	0.0021526	0.0021853	0.0022199	0.0022481	0.0022662	0.0022785	0.0022926	0.0023108	0.0023175	0.0023159	0.0023108	0.0023103	0.0023111	0.0023203	0.0023332	0.0023449	0.0023503	0.0023615
830.01	0.0016267	0.0017789	0.0017566	0.0017516	0.0017829	0.0018182	0.0018304	0.0018484	0.0018959	0.0019653	0.0020303	0.0020784	0.00212	0.0021444	0.0021699	0.0022061	0.0022251	0.002225	0.002207	0.0021815	0.0021543	0.0021255	0.0021026	0.0020793	0.0020533	0.002041	0.00204	0.0020499	0.0020744	0.0021069	0.0021425	0.0021745	0.0022071	0.002232	0.0022461	0.0022548	0.0022635	0.0022679	0.0022742	0.0022777	0.0022812	0.0022853	0.002296	0.0023082	0.0023222	0.0023303	0.0023382	0.0023387	0.0023402
836.71	0.0017284	0.0018797	0.0018778	0.001867	0.0018697	0.0018979	0.0019156	0.0019379	0.0019677	0.002001	0.0020251	0.0020493	0.0020746	0.0020908	0.0021019	0.0021088	0.0021049	0.0020928	0.0020761	0.0020641	0.0020519	0.0020424	0.0020335	0.0020248	0.0020158	0.0020127	0.0020237	0.0020476	0.0020782	0.0021075	0.0021308	0.002152	0.0021694	0.0021821	0.0021957	0.0022111	0.0022227	0.0022359	0.0022484	0.0022593	0.0022672	0.0022805	0.0022958	0.0023036	0.0023074	0.0023087	0.0023017	0.0022928	0.002285
843.41	0.0015988	0.0017908	0.0018805	0.0018867	0.0019076	0.0019688	0.0020131	0.0020341	0.0020396	0.0020443	0.0020526	0.0020621	0.002069	0.0020778	0.0020698	0.0020578	0.002047	0.0020352	0.0020313	0.0020367	0.002039	0.0020377	0.0020306	0.0020233	0.00202	0.0020252	0.0020427	0.0020578	0.0020668	0.0020811	0.0021006	0.0021203	0.002146	0.0021708	0.0021892	0.0022077	0.0022281	0.0022526	0.0022719	0.0022808	0.0022877	0.0022858	0.0022819	0.0022765	0.0022648	0.002249	0.0022314	0.0022173	0.0022025
850.01	0.0015333	0.0017728	0.0018206	0.0018517	0.0019026	0.0019775	0.0020288	0.0020466	0.0020549	0.0020655	0.0020759	0.0020835	0.0020795	0.0020749	0.0020594	0.002041	0.0020387	0.0020597	0.0020749	0.0020833	0.0020821	0.0020798	0.0020723	0.0020616	0.0020517	0.0020482	0.0020435	0.0020523	0.0020714	0.0020957	0.0021192	0.0021434	0.0021685	0.0021922	0.0022086	0.0022243	0.0022368	0.0022439	0.0022435	0.0022368	0.0022303	0.0022229	0.002213	0.0022057	0.0021944	0.0021846	0.0021708	0.0021609	0.0021554
856.71	0.0016676	0.0017472	0.0017499	0.001789	0.0018355	0.0018819	0.0019098	0.0019268	0.0019533	0.0019797	0.002002	0.0020133	0.0020214	0.0020294	0.0020347	0.0020449	0.0020653	0.0020801	0.0020811	0.002079	0.0020779	0.0020691	0.0020549	0.0020385	0.0020268	0.0020271	0.0020357	0.0020527	0.0020692	0.0020884	0.0021113	0.0021329	0.0021516	0.0021686	0.0021731	0.0021743	0.0021756	0.0021753	0.0021673	0.0021619	0.002157	0.0021493	0.0021424	0.0021428	0.0021437	0.0021421	0.0021406	0.0021456	0.0021485
863.41	0.0014362	0.0015306	0.0015799	0.0016522	0.001698	0.0017559	0.0017999	0.0018498	0.0019029	0.0019322	0.0019535	0.0019719	0.0019984	0.0020156	0.0020287	0.0020343	0.0020335	0.0020261	0.0020266	0.0020308	0.0020263	0.0020223	0.0020163	0.0020087	0.0020084	0.0020199	0.0020362	0.0020537	0.0020691	0.0020815	0.00209	0.0020953	0.0020963	0.0020963	0.0020904	0.0020844	0.0020773	0.0020738	0.0020749	0.0020814	0.0020878	0.0020969	0.0021078	0.0021208	0.0021328	0.0021437	0.0021509	0.0021553	0.0021541
870.01	0.0014463	0.0014791	0.0015961	0.0016406	0.0016937	0.0017631	0.0018361	0.0019038	0.0019443	0.0019661	0.0019962	0.0020258	0.0020442	0.002046	0.0020398	0.0020271	0.0020257	0.0020236	0.0020245	0.0020269	0.0020241	0.0020263	0.0020269	0.0020239	0.0020223	0.0020217	0.0020196	0.0020184	0.0020137	0.0020138	0.0020147	0.0020152	0.0020157	0.0020136	0.002005	0.0020051	0.0020154	0.0020339	0.0020507	0.0020649	0.0020779	0.0020902	0.002104	0.0021221	0.0021427	0.0021542	0.0021516	0.0021424	0.0021311
876.71	0.0013653	0.0014736	0.00159	0.0016487	0.0017349	0.0018139	0.0018787	0.0019348	0.0019735	0.0020081	0.0020348	0.0020523	0.0020571	0.0020555	0.0020593	0.0020642	0.0020613	0.0020477	0.0020396	0.0020469	0.0020398	0.0020302	0.0020084	0.001984	0.0019634	0.0019485	0.0019454	0.0019465	0.0019456	0.0019483	0.001952	0.001961	0.0019722	0.0019841	0.0019932	0.0020057	0.0020204	0.0020348	0.0020543	0.0020733	0.0020871	0.002096	0.0021016	0.0021064	0.0021061	0.0020923	0.0020749	0.002054	0.0020333
883.41	0.0014519	0.0015117	0.0016014	0.0016546	0.0017078	0.0017615	0.0018173	0.0018701	0.0019109	0.001939	0.0019696	0.0019998	0.0020247	0.0020325	0.002045	0.0020499	0.0020457	0.0020379	0.0020294	0.0020197	0.0019928	0.0019645	0.0019342	0.0019072	0.0018841	0.0018722	0.0018739	0.0018831	0.0018857	0.0018971	0.0019195	0.0019447	0.0019694	0.0019954	0.0020121	0.0020153	0.0020174	0.002034	0.00205	0.0020554	0.0020506	0.0020397	0.0020262	0.0020122	0.0020055	0.0019924	0.00197	0.001951	0.001937
890.01	0.0014863	0.0015271	0.001592	0.0016077	0.001647	0.0016959	0.0017534	0.0017928	0.0018283	0.0018652	0.0019094	0.0019459	0.0019827	0.001996	0.0020038	0.0020016	0.0019918	0.0019766	0.0019562	0.0019315	0.001902	0.0018775	0.0018515	0.0018314	0.0018227	0.0018295	0.0018463	0.0018667	0.0018938	0.0019225	0.001947	0.0019697	0.0019947	0.0020098	0.0020115	0.0020019	0.0019908	0.0019806	0.0019739	0.0019652	0.0019522	0.0019344	0.0019198	0.0019067	0.0018973	0.0018865	0.001878	0.0018692	0.0018627
896.71	0.0014887	0.0016074	0.0016153	0.001659	0.0017208	0.0017704	0.0018148	0.0018512	0.0018939	0.0019326	0.0019605	0.0019641	0.0019528	0.001943	0.001931	0.0019189	0.0018944	0.0018707	0.0018439	0.0018244	0.0018169	0.0018164	0.001814	0.0018137	0.0018111	0.00182	0.001846	0.0018854	0.0019173	0.0019312	0.0019383	0.0019444	0.0019474	0.0019457	0.0019368	0.0019175	0.0018967	0.0018808	0.001871	0.0018609	0.0018523	0.00185	0.0018494	0.001848	0.0018488	0.0018407	0.0018354	0.0018324	0.0018342
903.41	0.0016099	0.0016334	0.0017358	0.0017557	0.001777	0.0018153	0.0018648	0.0018933	0.0019011	0.0018883	0.0018785	0.0018764	0.0018761	0.0018757	0.0018637	0.0018518	0.0018308	0.0018138	0.0018118	0.0018229	0.0018282	0.0018242	0.0018178	0.0018137	0.0018103	0.0018245	0.0018482	0.0018677	0.0018709	0.0018703	0.0018729	0.0018723	0.0018706	0.0018603	0.0018473	0.001838	0.0018304	0.00183	0.0018284	0.0018254	0.0018209	0.0018198	0.0018263	0.0018268	0.0018226	0.0018198	0.0018222	0.0018284	0.0018317
910.01	0.0013513	0.0015344	0.0016122	0.0016392	0.0016722	0.0017338	0.0017792	0.0018003	0.001803	0.0018104	0.0018283	0.0018463	0.001861	0.0018624	0.0018591	0.0018549	0.0018546	0.0018689	0.0018761	0.001869	0.0018622	0.0018577	0.0018471	0.0018306	0.0018082	0.0017947	0.0017835	0.0017835	0.0017825	0.0017777	0.001773	0.0017728	0.0017688	0.0017698	0.0017701	0.0017715	0.0017701	0.0017778	0.0017832	0.0017865	0.0017894	0.0017996	0.0018052	0.0018083	0.0018107	0.0018136	0.0018156	0.0018188	0.0018205
916.71	0.0014769	0.0015428	0.0015504	0.0015649	0.0015887	0.0016158	0.0016266	0.0016416	0.0016724	0.0017193	0.0017613	0.00179	0.0018166	0.0018363	0.0018599	0.001894	0.001914	0.0019057	0.0018762	0.0018446	0.0018192	0.0017932	0.0017616	0.0017303	0.001697	0.0016794	0.0016674	0.0016614	0.0016617	0.0016695	0.001681	0.0016915	0.0016947	0.0016974	0.0016966	0.0017066	0.0017205	0.0017333	0.0017426	0.0017494	0.0017564	0.0017662	0.0017735	0.0017827	0.0017931	0.001801	0.0018083	0.0018088	0.0018107
923.41	0.0014607	0.0014101	0.0013944	0.0014368	0.0014696	0.0014916	0.0015316	0.001588	0.0016528	0.0017067	0.0017397	0.0017765	0.0018104	0.0018433	0.0018657	0.0018781	0.001866	0.0018405	0.0018154	0.0017945	0.0017669	0.0017371	0.0016997	0.001668	0.0016344	0.001612	0.0016	0.0015985	0.001599	0.0016008	0.0016076	0.0016226	0.0016385	0.0016592	0.0016805	0.0017024	0.0017206	0.0017383	0.0017577	0.0017721	0.0017853	0.0017948	0.0018012	0.0018101	0.0018198	0.0018217	0.0018206	0.0018125	0.0018078
930.01	0.0013019	0.0013412	0.0014608	0.0014624	0.0014819	0.0015389	0.001601	0.0016473	0.001676	0.0017043	0.0017582	0.0018095	0.0018434	0.0018572	0.0018443	0.0018282	0.0018098	0.001789	0.0017613	0.0017254	0.0016894	0.001658	0.0016285	0.0016098	0.0015945	0.0015897	0.0015951	0.0015986	0.0016036	0.0016188	0.001641	0.0016629	0.0016842	0.0017048	0.0017196	0.0017314	0.0017424	0.0017555	0.001773	0.0017856	0.0017931	0.0017996	0.001806	0.0018098	0.0018098	0.0018016	0.0017907	0.0017738	0.001761
936.71	0.0011404	0.0014052	0.0014775	0.0015037	0.0015688	0.0016425	0.0016832	0.0016915	0.0017039	0.001734	0.0017602	0.0017671	0.0017521	0.0017386	0.0017179	0.0017076	0.0016956	0.0016928	0.0016881	0.0016768	0.0016664	0.0016587	0.0016455	0.0016352	0.0016249	0.0016154	0.0016078	0.0016086	0.0016165	0.0016299	0.0016422	0.0016619	0.0016856	0.0017116	0.0017286	0.0017374	0.001746	0.0017605	0.0017702	0.0017756	0.0017728	0.0017698	0.0017628	0.0017571	0.0017496	0.0017338	0.0017179	0.0017063	0.0017006
943.41	0.0014737	0.0015582	0.0015392	0.0015674	0.0015881	0.0016097	0.0016226	0.0016262	0.0016527	0.0016779	0.0016851	0.0016743	0.0016627	0.001652	0.0016389	0.0016336	0.0016199	0.001598	0.0015766	0.0015601	0.0015614	0.0015629	0.0015593	0.0015559	0.0015505	0.0015566	0.0015706	0.0015903	0.0016114	0.0016299	0.0016482	0.0016672	0.0016888	0.0017021	0.001706	0.0017104	0.0017139	0.0017137	0.0017113	0.0017045	0.0016915	0.0016793	0.0016764	0.0016797	0.0016837	0.0016833	0.0016809	0.0016795	0.0016804
950.01	0.0012313	0.001404	0.0015085	0.0015208	0.0015303	0.0015746	0.0016112	0.0016343	0.0016322	0.0016123	0.0015815	0.0015708	0.0015684	0.0015649	0.0015568	0.0015489	0.0015245	0.0015132	0.0015262	0.0015558	0.0015723	0.0015781	0.0015767	0.0015749	0.0015689	0.0015736	0.0015881	0.0016043	0.0016186	0.0016263	0.0016379	0.0016503	0.0016614	0.0016679	0.0016645	0.0016574	0.0016525	0.0016445	0.0016454	0.0016445	0.0016437	0.0016468	0.0016513	0.0016567	0.0016603	0.0016605	0.0016601	0.0016552	0.0016466
956.71	0.0013384	0.0014754	0.0014888	0.0014641	0.0014725	0.0015204	0.0015637	0.0015955	0.0016104	0.0016356	0.0016629	0.0016857	0.001704	0.0016988	0.0016831	0.0016535	0.0016339	0.0016316	0.001626	0.001624	0.0016248	0.0016283	0.0016272	0.0016212	0.001618	0.001622	0.0016284	0.0016275	0.0016267	0.0016259	0.001625	0.0016285	0.0016257	0.0016216	0.0016104	0.0015989	0.0016032	0.00161	0.0016183	0.0016247	0.0016245	0.0016275	0.0016265	0.0016232	0.0016156	0.0016022	0.0015909	0.0015807	0.0015759
963.41	0.0010596	0.0012869	0.001277	0.0013067	0.0013772	0.0014418	0.0014762	0.0015071	0.0015525	0.0016028	0.0016468	0.0016598	0.0016538	0.0016484	0.0016493	0.0016459	0.0016441	0.0016441	0.0016365	0.0016328	0.0016337	0.0016373	0.0016311	0.001616	0.001604	0.0015908	0.0015793	0.0015707	0.0015622	0.0015561	0.0015504	0.0015568	0.0015681	0.0015745	0.0015782	0.001579	0.0015892	0.0015983	0.0015996	0.0015967	0.0015873	0.0015746	0.0015674	0.0015658	0.0015684	0.0015652	0.0015628	0.0015602	0.0015631
970.01	0.0011217	0.0011475	0.0010605	0.0011052	0.0011492	0.0011962	0.0012335	0.0012906	0.0013748	0.0014461	0.0014915	0.0015275	0.0015708	0.0015902	0.0015987	0.001604	0.0016021	0.0015897	0.0015779	0.0015757	0.0015671	0.0015519	0.0015324	0.0015066	0.0014818	0.0014733	0.0014799	0.0014918	0.0015019	0.0015132	0.0015247	0.0015404	0.0015593	0.0015707	0.0015755	0.001574	0.0015641	0.0015531	0.0015448	0.0015415	0.0015385	0.0015366	0.001542	0.0015475	0.0015523	0.0015551	0.0015569	0.0015583	0.0015613
976.71	0.00098042	0.0010114	0.0010944	0.0011336	0.0012009	0.0012781	0.0013643	0.0014319	0.0014826	0.0015354	0.001586	0.0016249	0.0016535	0.0016584	0.0016451	0.0016314	0.0016115	0.001594	0.0015725	0.0015527	0.0015283	0.0015025	0.0014777	0.0014627	0.001451	0.0014545	0.0014654	0.00148	0.0014896	0.0015027	0.0015172	0.0015316	0.0015351	0.0015324	0.0015264	0.0015176	0.0015127	0.0015201	0.0015295	0.0015374	0.0015436	0.0015498	0.0015579	0.0015611	0.0015629	0.0015615	0.0015517	0.0015462	0.0015437
983.41	0.0014162	0.0013929	0.0014275	0.0014151	0.0014522	0.0014906	0.0015406	0.0015842	0.001621	0.0016667	0.0017173	0.0017431	0.0017462	0.001739	0.0017126	0.0016871	0.0016592	0.0016218	0.0015741	0.0015335	0.0015113	0.0015008	0.0014884	0.0014783	0.0014636	0.0014563	0.0014587	0.0014603	0.0014624	0.0014671	0.0014691	0.0014748	0.0014848	0.0014957	0.0015011	0.0015052	0.0015144	0.0015285	0.0015386	0.0015472	0.0015482	0.0015485	0.0015519	0.001557	0.0015602	0.0015539	0.0015437	0.001537	0.0015304
990.01	0.0011628	0.0012297	0.0012748	0.0013077	0.0013569	0.0014104	0.0014724	0.001522	0.0015738	0.0016109	0.0016344	0.0016445	0.0016417	0.0016401	0.00163	0.0016145	0.0015905	0.0015625	0.001538	0.0015287	0.0015198	0.0015138	0.0014978	0.0014754	0.0014484	0.0014243	0.0014131	0.0014143	0.0014201	0.0014251	0.0014302	0.0014397	0.0014526	0.0014689	0.0014865	0.0015005	0.0015147	0.0015234	0.0015309	0.0015369	0.0015375	0.0015443	0.0015521	0.0015537	0.001549	0.001537	0.0015223	0.0015101	0.0014961
996.71	0.0011387	0.0012002	0.0012516	0.0012507	0.0012652	0.0013124	0.001365	0.0014002	0.0014212	0.0014443	0.0014626	0.0014958	0.0015371	0.0015587	0.0015653	0.0015616	0.0015522	0.0015466	0.0015465	0.0015467	0.0015235	0.0014886	0.0014569	0.0014269	0.0014073	0.0013979	0.0013973	0.0013999	0.0014102	0.0014232	0.0014425	0.0014588	0.0014699	0.0014756	0.0014769	0.0014796	0.00149	0.0015019	0.0015118	0.0015154	0.0015139	0.0015141	0.0015126	0.0015083	0.001498	0.0014812	0.0014634	0.0014516	0.0014469
1003.4	0.001148	0.0013612	0.0013804	0.0013472	0.0013636	0.0014084	0.0014227	0.0014168	0.0014165	0.0014455	0.0014928	0.0015289	0.0015481	0.0015495	0.0015401	0.0015381	0.0015365	0.0015329	0.00152	0.0014921	0.0014655	0.0014477	0.0014357	0.0014257	0.0014122	0.0014076	0.0014088	0.0014128	0.0014228	0.0014282	0.0014343	0.0014447	0.001449	0.0014507	0.0014469	0.0014456	0.0014474	0.0014486	0.001451	0.0014466	0.0014391	0.0014338	0.0014385	0.001447	0.001454	0.0014597	0.0014617	0.0014646	0.0014737
1010	0.0014345	0.0015221	0.0014344	0.0014095	0.0014121	0.0014188	0.0014066	0.0013992	0.0014255	0.0014605	0.0014788	0.001485	0.0014841	0.0014799	0.0014707	0.0014725	0.0014717	0.001457	0.0014368	0.0014249	0.0014194	0.0014172	0.0014112	0.0014046	0.0013944	0.0013867	0.00139	0.0013939	0.0013939	0.0013938	0.0013961	0.0014033	0.0014079	0.0014099	0.0014072	0.0014016	0.0014014	0.0014066	0.0014163	0.001421	0.001427	0.0014354	0.0014481	0.0014626	0.0014692	0.001471	0.0014746	0.0014749	0.0014725
1016.7	0.0011622	0.0011757	0.0012135	0.0012711	0.001299	0.0013394	0.0013902	0.0014284	0.0014564	0.0014648	0.0014478	0.0014412	0.0014475	0.0014545	0.0014512	0.0014402	0.001427	0.0014137	0.001413	0.0014234	0.0014259	0.0014186	0.0014004	0.001386	0.0013839	0.001385	0.0013936	0.0013976	0.0014017	0.0014034	0.0014045	0.0014057	0.0014045	0.001392	0.0013815	0.0013808	0.0013923	0.0014061	0.0014229	0.0014372	0.0014489	0.0014645	0.0014805	0.0014883	0.0014841	0.00147	0.0014538	0.0014353	0.001419
1023.4	0.00088691	0.0010684	0.0012552	0.0012827	0.0013173	0.0013973	0.0014547	0.0014793	0.0014707	0.0014696	0.0014838	0.0015	0.0015083	0.0015025	0.0014863	0.001475	0.0014698	0.0014656	0.0014567	0.0014484	0.0014467	0.0014444	0.0014331	0.001416	0.0014008	0.0013909	0.001382	0.0013776	0.0013702	0.0013549	0.0013476	0.0013526	0.0013657	0.0013742	0.0013817	0.0013971	0.0014199	0.0014411	0.0014564	0.0014624	0.0014618	0.0014586	0.0014591	0.0014548	0.0014363	0.0014078	0.0013829	0.0013651	0.001352
1030	0.00097931	0.0011651	0.0012121	0.0012267	0.0012741	0.0013413	0.0013815	0.0014067	0.0014355	0.0014717	0.0015115	0.0015288	0.0015337	0.0015287	0.0015128	0.0014966	0.0014725	0.0014427	0.0014227	0.0014038	0.0013917	0.0013785	0.001355	0.0013299	0.0013106	0.0013108	0.0013184	0.0013224	0.0013253	0.001325	0.0013369	0.0013581	0.0013782	0.0013895	0.0013997	0.0014075	0.0014136	0.0014148	0.0014185	0.0014122	0.0013987	0.0013892	0.0013852	0.0013757	0.0013625	0.0013491	0.0013447	0.0013431	0.0013492
1036.7	0.0010999	0.0010536	0.0010809	0.0011275	0.0011864	0.0012285	0.001286	0.0013398	0.0013949	0.0014286	0.0014544	0.0014678	0.0014708	0.0014621	0.0014514	0.0014354	0.0014127	0.0013939	0.0013729	0.0013582	0.0013374	0.0013183	0.0013019	0.0012861	0.0012824	0.0012906	0.0012977	0.0013019	0.0013096	0.0013271	0.0013476	0.0013622	0.0013659	0.0013578	0.0013485	0.0013428	0.0013485	0.0013515	0.0013512	0.0013448	0.0013365	0.0013365	0.001343	0.0013512	0.0013626	0.0013756	0.0013851	0.0013923	0.0013975
1043.4	0.00090353	0.00097128	0.0010755	0.001109	0.0011563	0.00122	0.0012986	0.0013516	0.0014015	0.0014505	0.0014868	0.0015101	0.0015192	0.0015126	0.0015007	0.0014763	0.0014465	0.0014081	0.0013583	0.0013327	0.0013231	0.0013186	0.0013132	0.0013055	0.0013021	0.0013036	0.001307	0.0013079	0.0013083	0.0013113	0.0013125	0.0013115	0.0013071	0.0012968	0.0012918	0.0012912	0.0012989	0.001303	0.0013106	0.0013227	0.0013419	0.0013602	0.0013767	0.0013873	0.0013979	0.0014073	0.0014134	0.0014103	0.0013993
1050	0.0010454	0.0011559	0.0012155	0.0012107	0.0012374	0.0012787	0.001327	0.0013737	0.0014069	0.0014419	0.0014631	0.0014763	0.0014736	0.0014723	0.0014626	0.0014427	0.001404	0.0013632	0.0013386	0.0013389	0.0013457	0.0013442	0.0013356	0.0013274	0.0013112	0.0012977	0.0012947	0.0012857	0.0012719	0.0012591	0.0012539	0.001254	0.0012546	0.0012601	0.0012761	0.0012923	0.0013177	0.0013423	0.0013619	0.0013793	0.0013964	0.001405	0.001408	0.0014005	0.001392	0.0013779	0.0013656	0.0013589	0.0013584
1056.7	0.0010494	0.0011337	0.001135	0.0011009	0.0011014	0.0011383	0.0011709	0.0012014	0.0012335	0.0012545	0.0012785	0.0013185	0.0013569	0.001385	0.0013872	0.0013826	0.0013718	0.0013718	0.0013783	0.0013856	0.0013728	0.0013491	0.0013177	0.0012923	0.0012667	0.0012515	0.0012345	0.001221	0.0012141	0.0012198	0.001236	0.0012567	0.0012846	0.0013136	0.0013388	0.0013572	0.0013687	0.0013782	0.0013852	0.0013889	0.0013864	0.0013704	0.0013549	0.0013404	0.0013335	0.0013323	0.001336	0.0013403	0.0013393
1063.4	0.00097407	0.00113	0.0011029	0.0010624	0.0010892	0.0011302	0.0011494	0.001157	0.0011844	0.0012375	0.0012966	0.0013428	0.0013695	0.0013841	0.0013829	0.0013836	0.0013734	0.0013599	0.0013369	0.0013151	0.0012978	0.0012784	0.0012509	0.0012254	0.0012034	0.0011955	0.0012027	0.0012175	0.001236	0.0012548	0.0012758	0.001296	0.0013214	0.0013467	0.0013692	0.0013726	0.0013658	0.0013571	0.0013472	0.001342	0.0013403	0.0013383	0.0013318	0.0013203	0.0013139	0.0013077	0.0013041	0.0013044	0.0012997
1070	0.0014205	0.0013418	0.0012458	0.0011897	0.0011933	0.0011821	0.0011794	0.0012058	0.0012512	0.0012972	0.0013306	0.0013523	0.0013662	0.0013702	0.0013615	0.0013551	0.001333	0.0013106	0.0012831	0.0012705	0.0012567	0.0012383	0.0012245	0.0012202	0.0012226	0.0012294	0.0012358	0.0012509	0.0012713	0.0012944	0.0013138	0.0013232	0.0013324	0.0013325	0.0013332	0.0013328	0.0013368	0.0013368	0.0013325	0.0013315	0.001329	0.0013216	0.0013124	0.0013003	0.0012914	0.0012796	0.0012696	0.0012643	0.0012554
1076.7	0.0010973	0.001066	0.0010488	0.0010601	0.0010938	0.0011327	0.0011989	0.0012588	0.0013107	0.0013419	0.0013599	0.0013681	0.0013745	0.0013631	0.0013393	0.0013048	0.001267	0.0012409	0.001229	0.0012319	0.0012388	0.0012526	0.0012587	0.0012572	0.001244	0.0012341	0.0012362	0.0012458	0.0012527	0.0012582	0.0012579	0.0012599	0.0012708	0.0012855	0.0013014	0.0013119	0.0013135	0.0013107	0.0013054	0.0013018	0.0012965	0.0012887	0.0012778	0.0012639	0.0012492	0.0012384	0.0012337	0.001224	0.001213
1083.4	0.00091015	0.0010298	0.00108	0.0010853	0.0011274	0.0011788	0.0012256	0.0012481	0.0012677	0.0012894	0.0013058	0.001308	0.0013007	0.0012906	0.0012798	0.0012779	0.0012804	0.0012889	0.0012949	0.0013017	0.0013021	0.0013057	0.0012979	0.0012834	0.0012559	0.001229	0.001204	0.0011945	0.0011954	0.0012119	0.0012235	0.0012322	0.0012406	0.0012552	0.0012687	0.0012785	0.0012831	0.0012812	0.0012729	0.0012628	0.0012551	0.0012498	0.0012396	0.0012277	0.0012186	0.0012093	0.0012054	0.0011976	0.0011962
1090	0.00112	0.001142	0.0010579	0.0010591	0.0010795	0.0011085	0.0011469	0.0011798	0.0012197	0.0012524	0.0012728	0.0012944	0.00132	0.001345	0.0013522	0.0013482	0.0013433	0.0013482	0.0013586	0.001358	0.0013429	0.0013252	0.0012898	0.0012561	0.0012273	0.0012047	0.0011885	0.0011815	0.0011843	0.0011936	0.0012046	0.0012158	0.0012222	0.0012295	0.0012353	0.0012386	0.0012364	0.001232	0.001228	0.0012209	0.0012141	0.0012091	0.0012006	0.0011937	0.0011925	0.0011928	0.0011909	0.001187	0.0011848
1096.7	0.0012128	0.0010871	0.0010379	0.0010313	0.0010739	0.0010865	0.0011094	0.0011487	0.0011872	0.0012279	0.0012765	0.0013155	0.0013334	0.0013407	0.0013384	0.0013422	0.0013452	0.001344	0.0013405	0.0013244	0.001304	0.0012827	0.0012579	0.0012367	0.0012115	0.001188	0.001173	0.0011634	0.0011601	0.0011639	0.0011717	0.0011786	0.0011813	0.0011848	0.0011904	0.0011873	0.0011798	0.0011759	0.0011713	0.0011687	0.0011677	0.0011712	0.0011727	0.0011756	0.0011805	0.0011819	0.0011785	0.0011752	0.0011749
1103.4	0.00092961	0.0009058	0.00085411	0.0008926	0.00096004	0.0010092	0.0010647	0.0011279	0.0011855	0.0012474	0.001285	0.0013102	0.0013224	0.0013165	0.0013027	0.0012888	0.0012849	0.0012889	0.0012952	0.0012919	0.0012779	0.0012594	0.0012416	0.0012242	0.0012018	0.0011755	0.0011523	0.0011323	0.0011243	0.0011268	0.0011332	0.0011381	0.0011425	0.0011439	0.0011467	0.0011463	0.0011559	0.0011635	0.0011691	0.001174	0.001176	0.001175	0.0011749	0.0011797	0.0011879	0.0011859	0.0011829	0.0011771	0.0011726
1110	0.0010378	0.00094169	0.00096096	0.0010268	0.0011062	0.0011492	0.0012051	0.0012583	0.0012987	0.0013236	0.0013295	0.0013272	0.0013141	0.0013013	0.0012929	0.001287	0.0012845	0.0012865	0.0012858	0.0012823	0.0012679	0.0012483	0.0012182	0.0011854	0.0011512	0.0011241	0.001108	0.001099	0.001098	0.0011018	0.0011069	0.0011165	0.0011271	0.0011383	0.0011429	0.0011423	0.0011444	0.0011467	0.0011564	0.0011657	0.0011734	0.0011766	0.001178	0.0011798	0.0011765	0.0011644	0.0011553	0.0011471	0.0011423
1116.7	0.00072438	0.00088555	0.0010362	0.0011002	0.0011435	0.0012214	0.001284	0.0013226	0.0013346	0.0013305	0.0013191	0.0013095	0.0013093	0.0012965	0.0012801	0.001266	0.0012531	0.0012505	0.0012481	0.0012441	0.0012304	0.0012083	0.0011798	0.0011525	0.0011226	0.0011006	0.0010857	0.0010763	0.0010756	0.001082	0.0010917	0.001104	0.0011102	0.0011176	0.0011191	0.001119	0.0011269	0.0011367	0.0011459	0.0011503	0.0011522	0.0011547	0.0011588	0.0011627	0.0011597	0.0011533	0.001139	0.0011277	0.0011168
1123.4	0.0009038	0.0010026	0.0010766	0.0010951	0.0011425	0.0012069	0.001262	0.0013013	0.0013121	0.0013066	0.0013	0.0012992	0.0013014	0.0012834	0.0012554	0.0012219	0.0011955	0.0011827	0.0011802	0.0011752	0.0011618	0.0011448	0.00112	0.0010976	0.0010796	0.0010649	0.0010594	0.0010561	0.0010591	0.0010642	0.0010668	0.001078	0.0010887	0.0010982	0.0011044	0.0011078	0.0011175	0.0011279	0.0011376	0.00114	0.0011386	0.0011402	0.0011392	0.0011362	0.0011213	0.0010983	0.0010766	0.0010592	0.0010452
1130	0.00078958	0.00087397	0.00092534	0.0009886	0.0010817	0.0011587	0.001228	0.0012646	0.0012872	0.0013015	0.001306	0.0012971	0.0012767	0.0012436	0.0012047	0.0011715	0.0011449	0.0011235	0.001112	0.0011078	0.0011017	0.0010871	0.0010724	0.0010566	0.0010401	0.0010348	0.0010456	0.0010586	0.0010668	0.0010724	0.0010787	0.0010838	0.0010874	0.0010903	0.0010945	0.0010993	0.0011099	0.0011189	0.0011191	0.0011116	0.0011048	0.0011037	0.001107	0.0011054	0.001094	0.0010688	0.0010397	0.0010209	0.001014
1136.7	0.00072307	0.00082656	0.00085482	0.0009406	0.0010215	0.0010969	0.0011566	0.0011937	0.0012346	0.0012534	0.0012578	0.0012483	0.0012392	0.0012135	0.0011842	0.0011602	0.0011411	0.0011307	0.0011313	0.0011295	0.0011219	0.0011054	0.0010915	0.0010771	0.0010662	0.0010641	0.0010664	0.0010594	0.0010525	0.0010513	0.0010559	0.0010633	0.0010687	0.0010709	0.0010683	0.0010662	0.001077	0.001087	0.0010893	0.001084	0.0010763	0.0010692	0.0010705	0.0010706	0.0010635	0.0010448	0.0010286	0.0010181	0.001017
1143.4	0.00075596	0.00080303	0.00083759	0.00091878	0.0009857	0.0010455	0.0010917	0.001144	0.0011863	0.0012203	0.0012451	0.0012482	0.0012426	0.0012296	0.0012142	0.0011967	0.0011741	0.0011583	0.0011406	0.001119	0.0011009	0.0010911	0.0010762	0.0010575	0.0010462	0.0010448	0.0010465	0.0010405	0.001037	0.001037	0.0010357	0.0010367	0.0010287	0.0010208	0.0010095	0.0010007	0.001005	0.0010131	0.001017	0.0010137	0.0010127	0.0010203	0.0010319	0.0010471	0.0010588	0.0010595	0.0010532	0.0010467	0.0010502
1150	0.00069412	0.00072407	0.00078334	0.00084396	0.00089805	0.00094106	0.00097917	0.0010304	0.0010814	0.0011203	0.0011434	0.001153	0.0011541	0.0011542	0.0011613	0.0011678	0.0011648	0.0011541	0.0011373	0.0011276	0.0011155	0.0011031	0.0010879	0.0010729	0.0010646	0.00106	0.0010442	0.0010248	0.0010044	0.00099529	0.00099397	0.00099584	0.00098974	0.00097302	0.00095108	0.00094303	0.00095829	0.00098209	0.0010011	0.0010117	0.0010178	0.0010286	0.0010446	0.0010679	0.0010839	0.0010857	0.0010816	0.0010748	0.0010715
1156.7	0.00073499	0.0007284	0.00076926	0.00079395	0.00082486	0.00086649	0.00093068	0.00099237	0.0010481	0.0010874	0.001116	0.0011464	0.0011741	0.001196	0.0012075	0.0011941	0.0011689	0.0011385	0.001125	0.0011214	0.0011179	0.0011113	0.00109	0.0010626	0.0010436	0.0010342	0.0010287	0.0010138	0.00099314	0.00097255	0.0009578	0.0009554	0.00095373	0.0009501	0.00094689	0.00094769	0.00096632	0.0009936	0.001018	0.0010333	0.0010419	0.0010502	0.0010623	0.0010762	0.0010853	0.0010818	0.0010681	0.001054	0.0010422
1163.4	0.00086921	0.00090662	0.00096263	0.00093498	0.00095481	0.00098667	0.0010243	0.001058	0.0010727	0.0010893	0.0011169	0.0011489	0.0011576	0.0011537	0.0011416	0.0011254	0.0011043	0.0010916	0.0010896	0.0010852	0.0010782	0.0010662	0.001051	0.0010344	0.0010214	0.0010161	0.0010078	0.0009926	0.00097157	0.00095666	0.00095729	0.00096696	0.00097798	0.0009819	0.00097926	0.00097378	0.00098551	0.001008	0.0010259	0.0010375	0.001043	0.0010462	0.0010482	0.0010489	0.0010499	0.0010424	0.0010264	0.0010169	0.0010087
1170	0.00077724	0.00092399	0.00089657	0.00088445	0.00091437	0.00096144	0.00098721	0.0010239	0.0010629	0.0011014	0.0011273	0.0011501	0.0011668	0.0011664	0.0011536	0.0011291	0.0010954	0.0010696	0.001059	0.0010577	0.0010573	0.001048	0.001027	0.0010055	0.00099728	0.00099859	0.0010067	0.0010048	0.0009962	0.00098908	0.00098991	0.00099925	0.0010094	0.001014	0.0010148	0.0010105	0.0010144	0.0010234	0.0010285	0.0010279	0.0010228	0.0010191	0.0010138	0.0010087	0.0010036	0.00099411	0.00098485	0.00098029	0.00097633
1176.7	0.00087059	0.00089439	0.00086238	0.0008932	0.00095206	0.00098866	0.0010328	0.0010878	0.0011479	0.0012	0.0012319	0.0012317	0.0012169	0.0011926	0.0011659	0.0011285	0.0010774	0.00103	0.0009945	0.00097704	0.00097646	0.00097543	0.00097394	0.00097361	0.0009786	0.00099616	0.0010216	0.0010319	0.0010284	0.0010239	0.0010277	0.001034	0.0010408	0.0010418	0.0010324	0.0010177	0.0010084	0.0010087	0.0010085	0.0010036	0.00099732	0.00099472	0.00099062	0.00098839	0.00099113	0.00098865	0.0009827	0.00098205	0.00098311
1183.4	0.00090664	0.00093793	0.00094387	0.00092444	0.00093938	0.00097525	0.001019	0.00108	0.0011283	0.0011585	0.0011688	0.0011727	0.0011797	0.0011668	0.0011409	0.0011037	0.0010425	0.00099056	0.00096481	0.00097068	0.0009906	0.0010012	0.0010028	0.00099665	0.00099489	0.0010045	0.001021	0.0010293	0.0010283	0.0010185	0.0010129	0.0010079	0.0010097	0.0010051	0.00099817	0.00099497	0.00099635	0.00099933	0.001002	0.0010027	0.0010019	0.0010052	0.0010134	0.0010216	0.0010249	0.0010204	0.0010118	0.0010066	0.0009971
1190	0.00085334	0.00090865	0.00086831	0.00085043	0.0008858	0.00093068	0.00098196	0.0010417	0.0011032	0.0011623	0.0012054	0.0012224	0.0012244	0.0012171	0.0011909	0.0011519	0.0010978	0.0010519	0.0010154	0.0010016	0.0010039	0.0010093	0.0010033	0.00099244	0.00098374	0.00098458	0.00098984	0.0009945	0.00098687	0.00097667	0.00097151	0.00097042	0.00097444	0.00097624	0.00097366	0.00097152	0.00097399	0.00098424	0.00099598	0.0010011	0.0010051	0.0010089	0.0010105	0.0010099	0.0010039	0.00098551	0.00097143	0.00095949	0.00094819
1196.7	0.001034	0.0010193	0.00093451	0.0008734	0.00087894	0.00088756	0.000908	0.0009446	0.00099989	0.0010596	0.0011123	0.0011476	0.0011678	0.0011791	0.0011727	0.0011591	0.0011196	0.0010726	0.0010404	0.0010261	0.0010178	0.0010142	0.00099876	0.00097756	0.00095811	0.00095133	0.00095398	0.0009498	0.00094351	0.00093883	0.00093678	0.00093953	0.00094336	0.0009459	0.00094558	0.00095044	0.00096441	0.0009763	0.00097923	0.00097596	0.00097237	0.00097153	0.00097139	0.00097142	0.00096965	0.00095661	0.00094768	0.00094773	0.00095101
1203.4	0.0010766	0.0010001	0.00079346	0.00073355	0.00074761	0.00074378	0.00076378	0.000812	0.00090235	0.0010117	0.0011029	0.0011545	0.0011915	0.0012032	0.0012013	0.0011861	0.0011583	0.0011229	0.0010842	0.0010463	0.0010235	0.0010074	0.00099078	0.00097091	0.00095089	0.00093283	0.00092003	0.0009109	0.00090247	0.00089673	0.00090512	0.00091745	0.00093258	0.00093905	0.00094335	0.0009477	0.00095261	0.00096044	0.0009684	0.00096552	0.00096041	0.00095589	0.0009561	0.00095925	0.00096287	0.00096447	0.00097304	0.00097765	0.00097985
1210	0.00094036	0.00090902	0.00080135	0.00074797	0.00077984	0.00079376	0.00082888	0.00088111	0.00095217	0.0010377	0.0011083	0.0011503	0.0011766	0.0011842	0.0011855	0.0011705	0.0011379	0.0010935	0.0010568	0.001033	0.0010185	0.00099992	0.00097617	0.00095335	0.00093576	0.00093057	0.00093769	0.00094125	0.00094494	0.00095047	0.00096088	0.00096821	0.00096951	0.00096694	0.00095879	0.00095291	0.00095238	0.00095691	0.00095854	0.0009593	0.00096999	0.00098168	0.00098793	0.00099348	0.00099681	0.0009956	0.00099084	0.00098646	0.0009835
1216.7	0.0011316	0.0010907	0.00095624	0.00086416	0.00086312	0.00085802	0.00086768	0.00089799	0.00094887	0.0010067	0.0010554	0.001099	0.0011281	0.0011353	0.0011319	0.0011198	0.0010942	0.0010743	0.0010546	0.0010447	0.0010372	0.0010276	0.0010105	0.00099342	0.00097936	0.00096895	0.00095497	0.00094283	0.00093302	0.00092621	0.0009244	0.00092884	0.00093271	0.00093205	0.00093428	0.00094394	0.00095567	0.00097126	0.00098093	0.0009855	0.00099054	0.00098946	0.00098732	0.00098332	0.00097783	0.00097392	0.00096877	0.00096355	0.00096088
1223.4	0.001055	0.0011284	0.0010429	0.00094478	0.00093311	0.0009478	0.0009644	0.00097049	0.00099266	0.0010215	0.0010589	0.0010886	0.0011104	0.0011167	0.0011019	0.0010774	0.001044	0.0010088	0.00098831	0.00098146	0.00098369	0.00098023	0.00095862	0.00093454	0.000909	0.0008979	0.00089988	0.00089981	0.00089783	0.00089515	0.00089683	0.0009096	0.00092524	0.00094564	0.00096423	0.00097839	0.00098401	0.00098513	0.00098647	0.00098432	0.00098285	0.00097642	0.00096342	0.00094873	0.00094	0.00093373	0.00093338	0.00092845	0.00092524
1230	0.0011317	0.0011984	0.0010975	0.0010272	0.0010275	0.0010297	0.0010147	0.0010085	0.001015	0.0010243	0.0010347	0.0010373	0.001045	0.0010334	0.0010196	0.0010097	0.00099123	0.00098243	0.00098976	0.00099362	0.00098808	0.00096727	0.00094457	0.0009245	0.00090897	0.00090654	0.00089955	0.0009003	0.0009146	0.00093122	0.0009497	0.00096544	0.00097747	0.00098403	0.00098512	0.00098716	0.00097886	0.00096669	0.00095624	0.00094836	0.00094025	0.00093177	0.00092233	0.00091371	0.00091346	0.0009213	0.0009242	0.00092032	0.0009164
1236.7	0.00094497	0.0010097	0.00095721	0.00093695	0.000958	0.00098612	0.00099931	0.0010257	0.0010552	0.00109	0.0011234	0.0011394	0.001155	0.0011489	0.0011338	0.0011107	0.0010844	0.0010665	0.0010449	0.0010212	0.0010077	0.00099246	0.00096893	0.0009493	0.00093539	0.00092912	0.00092582	0.00092889	0.0009375	0.00093653	0.00093584	0.00094001	0.00094525	0.00095034	0.00095729	0.00095713	0.00094742	0.00093649	0.00093278	0.00093175	0.00093275	0.00092883	0.00092292	0.0009181	0.00091858	0.00092215	0.00092183	0.00091439	0.000904
1243.4	0.00090058	0.00091255	0.00090981	0.0009198	0.0009674	0.00098476	0.00099571	0.0010336	0.0010654	0.0011099	0.00114	0.0011377	0.0011215	0.0010996	0.0010861	0.0010786	0.0010553	0.0010274	0.0010028	0.00098734	0.00097722	0.00096623	0.00095722	0.00094568	0.00092822	0.00091518	0.00091064	0.00090843	0.00091133	0.00091518	0.00091791	0.00091988	0.00092288	0.0009311	0.00093885	0.00093859	0.00093236	0.0009236	0.00091855	0.00091686	0.00091389	0.00090974	0.00090381	0.00089598	0.0008871	0.00088097	0.00087313	0.00085864	0.00084578
1250	0.00072341	0.00074412	0.00073186	0.0007518	0.00076933	0.00080499	0.00084674	0.0009019	0.00095139	0.00098874	0.00099636	0.0010056	0.0010328	0.0010402	0.0010368	0.0010295	0.0010167	0.0010137	0.0010115	0.0010206	0.001015	0.0010004	0.00098145	0.00095925	0.00093031	0.00090401	0.00087458	0.00086859	0.00087099	0.00088324	0.00089192	0.0009022	0.00091731	0.00092907	0.00093385	0.00093094	0.00092095	0.00091534	0.00090373	0.00089722	0.00088563	0.00086641	0.0008496	0.00083815	0.0008312	0.00082534	0.00081833	0.00080698	0.00079654
1256.7	0.00057953	0.00071513	0.00076932	0.00078054	0.0008341	0.00089546	0.00095103	0.00097892	0.0010018	0.0010435	0.0010762	0.0010939	0.0011032	0.0011082	0.0011047	0.0010971	0.0010852	0.0010618	0.0010361	0.0010149	0.00099193	0.000963	0.00092962	0.00089576	0.00086095	0.00083264	0.00082264	0.0008314	0.00084828	0.00087073	0.00088063	0.00089196	0.00090329	0.00090721	0.00090998	0.00090313	0.00088593	0.0008654	0.0008412	0.00082864	0.00080773	0.00078609	0.00077924	0.0007791	0.00078428	0.00078539	0.00078453	0.00078057	0.00077313
1263.4	0.0010649	0.0011026	0.0010416	0.00099729	0.0010025	0.0010112	0.0010228	0.0010259	0.0010382	0.0010569	0.0010729	0.0010891	0.0010982	0.0010915	0.0010805	0.0010664	0.0010506	0.0010347	0.0010195	0.001001	0.00096573	0.0009256	0.00089773	0.00087127	0.00084506	0.00082466	0.00082105	0.00083012	0.00083822	0.0008537	0.00086887	0.00087556	0.00087589	0.00087227	0.00086207	0.0008374	0.00081141	0.00079629	0.00078588	0.00078149	0.0007743	0.00076958	0.00076764	0.00076799	0.00077157	0.00077438	0.00077238	0.00076377	0.00074892
1270	0.00097876	0.00093814	0.00085635	0.00084972	0.00089578	0.0009216	0.00095471	0.00097903	0.0010131	0.0010465	0.0010739	0.001094	0.0011003	0.0010899	0.0010721	0.0010515	0.0010462	0.0010497	0.0010395	0.0010165	0.00098478	0.00095415	0.00092784	0.00089817	0.00087101	0.00085212	0.0008384	0.00083589	0.00083819	0.00084384	0.00084322	0.0008386	0.00083555	0.0008259	0.00081049	0.00079061	0.00077827	0.00077481	0.00077236	0.00077202	0.00076915	0.00076153	0.00075622	0.00074816	0.00073935	0.00072549	0.00071187	0.00070119	0.00069212
1276.7	0.00066428	0.00071727	0.00075316	0.00081894	0.00088865	0.00094178	0.00098411	0.0010124	0.0010328	0.0010556	0.0010683	0.0010612	0.0010518	0.0010351	0.001026	0.0010255	0.0010364	0.0010493	0.0010388	0.0010169	0.00099505	0.0009685	0.00094132	0.0009048	0.00086797	0.00083049	0.00079941	0.00078852	0.0007816	0.00077557	0.00076964	0.00076901	0.00077423	0.0007767	0.00077575	0.00077079	0.00076612	0.00076428	0.00075913	0.00075384	0.00074309	0.00072609	0.000712	0.00070217	0.00069373	0.00068819	0.00068586	0.0006869	0.00068457
1283.4	0.00094767	0.00084902	0.00088422	0.00090949	0.0009221	0.00093398	0.00096461	0.00097795	0.00097636	0.00095952	0.0009456	0.0009422	0.00096327	0.0009747	0.0009827	0.00099081	0.00099555	0.00099295	0.00098981	0.00098272	0.00096229	0.00092089	0.00087217	0.00081913	0.00077106	0.00074253	0.000735	0.00073276	0.00073285	0.00073412	0.00073619	0.0007393	0.0007479	0.00075497	0.00075317	0.00074807	0.00073919	0.00072928	0.00071968	0.00071321	0.00071024	0.00070938	0.00070692	0.00070489	0.00070389	0.00070399	0.00070667	0.00070929	0.00071143
1290	0.00068273	0.00071173	0.0007992	0.00083788	0.00087958	0.0009265	0.00098059	0.00098867	0.00097476	0.00096925	0.00097265	0.00098657	0.00099834	0.00099532	0.00098735	0.00097971	0.00097626	0.0009805	0.00096954	0.00094133	0.00090083	0.00085586	0.00081284	0.00077004	0.00073946	0.00072112	0.00071156	0.00070896	0.00071216	0.0007175	0.00071955	0.00071863	0.0007178	0.00070869	0.00070209	0.00069951	0.00070373	0.00070675	0.00070525	0.00070594	0.00070663	0.0007102	0.0007189	0.00072624	0.00073001	0.00072721	0.00072485	0.00072423	0.00072697
1296.7	0.00064944	0.00073669	0.00083743	0.0008976	0.00094481	0.00099763	0.0010337	0.001037	0.0010315	0.0010387	0.0010464	0.0010417	0.0010224	0.0010043	0.00098291	0.00097324	0.00096389	0.00094379	0.00090692	0.0008654	0.00083456	0.00080781	0.00077731	0.00074346	0.00071314	0.00069041	0.00068168	0.00067965	0.00067679	0.00067015	0.00066846	0.00066748	0.00066994	0.00067371	0.000681	0.00068595	0.00068983	0.00069636	0.00070379	0.00071236	0.0007196	0.00073034	0.00074226	0.0007504	0.00075494	0.00075497	0.00075238	0.00075062	0.00074557
1303.4	0.00061121	0.0006005	0.00070226	0.0008221	0.00086568	0.00090409	0.0009402	0.0009763	0.00099999	0.0010055	0.00098902	0.00096033	0.00093549	0.00092242	0.00091457	0.00091529	0.00090267	0.00088235	0.00085951	0.00083546	0.00081055	0.00078204	0.00075169	0.00071539	0.00068033	0.000652	0.00063511	0.00062364	0.00061729	0.00062101	0.0006343	0.00064444	0.00065767	0.00067199	0.00068307	0.00069337	0.0007078	0.00072841	0.00073934	0.00074729	0.00075388	0.00076168	0.0007665	0.00077037	0.00077239	0.00076545	0.00075344	0.00074906	0.00074569
1310	0.00038729	0.00044976	0.00069034	0.00078617	0.00079319	0.00084951	0.00091445	0.00094138	0.00093341	0.00089739	0.00087702	0.00086077	0.00086859	0.00087736	0.00087714	0.00087674	0.00087271	0.0008682	0.00085792	0.00083449	0.00080579	0.00076884	0.00073064	0.00069642	0.00067005	0.00064794	0.00063261	0.00062837	0.00063296	0.00064389	0.00066064	0.00067693	0.00069471	0.00069936	0.00070545	0.00071682	0.00072949	0.00074257	0.00074913	0.00075235	0.00075081	0.0007457	0.000747	0.00074976	0.00075027	0.00074855	0.00074549	0.0007423	0.00074195
1316.7	0.00044246	0.00066586	0.00084313	0.00084758	0.00084942	0.00089694	0.00092059	0.00090018	0.00086663	0.00085103	0.00085852	0.0008633	0.00086277	0.00085994	0.00085551	0.00086372	0.00086346	0.00084997	0.00082857	0.00080199	0.00078046	0.00075516	0.00073259	0.00070607	0.00068374	0.0006715	0.00067212	0.00067445	0.00067515	0.0006794	0.00068963	0.00070077	0.00071446	0.00071902	0.0007226	0.00072632	0.00072887	0.00073396	0.00073585	0.00073886	0.00073909	0.00073994	0.00074367	0.00074614	0.0007441	0.00074183	0.00073683	0.0007291	0.00071918
1323.4	0.00072021	0.00085253	0.00086971	0.00085067	0.00084232	0.00086156	0.00087135	0.00086582	0.00085749	0.00085678	0.0008513	0.00084834	0.00084708	0.00084032	0.0008269	0.00081269	0.0007932	0.00078116	0.00077635	0.00077611	0.00076732	0.00075325	0.00074174	0.00072866	0.00072193	0.00072344	0.00072398	0.00071651	0.00070823	0.00071324	0.00072074	0.00072557	0.00073183	0.0007276	0.00072379	0.00072527	0.00073454	0.00074768	0.00075146	0.0007538	0.00074832	0.00074534	0.00074327	0.00073291	0.00072142	0.00071395	0.00070465	0.00069556	0.00068873
1330	0.00059108	0.00071123	0.00076433	0.00077239	0.00079523	0.00083626	0.0008587	0.00086621	0.00085824	0.00084456	0.00083738	0.00082878	0.00081806	0.00080821	0.00078775	0.00077018	0.00076131	0.00075862	0.00076629	0.00077454	0.0007809	0.00078192	0.00077017	0.0007597	0.00075351	0.00074611	0.00074229	0.00073583	0.00072926	0.00072337	0.00071768	0.00072213	0.00073137	0.00073445	0.00073556	0.00073575	0.00073984	0.00074232	0.00074005	0.00073545	0.00072129	0.00070304	0.0006873	0.00067782	0.00067643	0.00067951	0.00067983	0.00068209	0.00068488
1336.7	0.00053255	0.00068237	0.0007461	0.00075414	0.00077455	0.00082053	0.00083756	0.00083812	0.00084029	0.00084345	0.00085011	0.00084898	0.00084969	0.00083587	0.00081821	0.00081337	0.00080477	0.00079418	0.00079039	0.00079106	0.00079652	0.00078819	0.0007727	0.00075584	0.00074186	0.00073161	0.00072467	0.00071868	0.0007136	0.00070797	0.00070972	0.00071585	0.0007198	0.0007221	0.00072233	0.00071878	0.00070771	0.0006912	0.00068149	0.00067814	0.00067624	0.00067511	0.00067477	0.00067777	0.00068175	0.00068979	0.00069892	0.00070203	0.00069767
1343.4	0.00071594	0.00072362	0.00072089	0.00072185	0.00073072	0.00075515	0.00078532	0.00082079	0.00085364	0.00087619	0.00089168	0.00090056	0.00091296	0.00090989	0.00089085	0.00086928	0.00083556	0.00081408	0.00079921	0.00079101	0.00078116	0.00076454	0.00074447	0.00073203	0.00072134	0.00071696	0.00071177	0.00070684	0.00069911	0.00069301	0.00069485	0.00069745	0.00069641	0.00069926	0.00069797	0.0006937	0.00068742	0.00068806	0.0006958	0.00070377	0.0007108	0.00071787	0.00071602	0.00071233	0.00070567	0.00069788	0.0006907	0.00067824	0.00066104
1350	0.00044273	0.0004968	0.0005492	0.00058066	0.00061883	0.00067445	0.00073311	0.00078628	0.00083557	0.0008896	0.00093111	0.00094552	0.00095618	0.00094848	0.0009303	0.00090667	0.00088008	0.00084791	0.00081095	0.00078597	0.0007763	0.00077204	0.00076036	0.00074349	0.00073008	0.00071925	0.00070815	0.00070017	0.00069216	0.0006867	0.00067887	0.00067959	0.00068606	0.00069252	0.00069571	0.0007065	0.00071425	0.00072139	0.00072536	0.00072802	0.00072775	0.00072148	0.00071039	0.00070048	0.00068603	0.00066622	0.00064662	0.0006272	0.00060856
1356.7	0.00027108	0.0004232	0.00047737	0.00052243	0.00058104	0.00065916	0.00073442	0.00080064	0.00086261	0.00092378	0.0009587	0.00096517	0.00097305	0.00096832	0.00095155	0.00092759	0.00089307	0.00086101	0.000833	0.00082119	0.00081548	0.00080051	0.0007748	0.00074348	0.00070548	0.00066869	0.00064442	0.00063658	0.00063361	0.00063654	0.00064136	0.00065338	0.00066802	0.00068683	0.00070436	0.00071386	0.00071284	0.00070675	0.00069658	0.00068827	0.00067677	0.00066559	0.00065357	0.00064126	0.00062261	0.00059726	0.00057611	0.00056227	0.00055221
1363.4	0.00067067	0.00065228	0.00067017	0.00064151	0.00066161	0.00070024	0.00075787	0.00081537	0.00084999	0.00087621	0.00090371	0.00092924	0.00095168	0.00096049	0.00094251	0.00091012	0.00086497	0.00083132	0.00081274	0.00079505	0.00076884	0.00073482	0.00069444	0.00066089	0.00062845	0.00061481	0.00060995	0.00061106	0.00061758	0.00063347	0.000649	0.00066049	0.00066536	0.0006707	0.00066967	0.00066226	0.00065299	0.00064672	0.00063412	0.00061812	0.00060411	0.0005981	0.00059107	0.00058401	0.00057771	0.00056619	0.00055178	0.00054274	0.00053982
1370	0.00061565	0.00069471	0.00067933	0.00064738	0.00068433	0.00072115	0.00075365	0.00077668	0.0008015	0.0008374	0.00087144	0.00089489	0.0008967	0.00088522	0.00086755	0.00085036	0.00082635	0.00080992	0.00078783	0.00076302	0.0007406	0.00072282	0.00070329	0.00068353	0.00066536	0.00065081	0.00063239	0.00062434	0.0006236	0.00062328	0.00062557	0.00062713	0.00062604	0.00061569	0.00060412	0.00059586	0.0005939	0.00059376	0.00059018	0.00057851	0.00057023	0.0005627	0.00056031	0.00056028	0.0005563	0.00054446	0.0005327	0.00052265	0.00051654
1376.7	0.00097762	0.0008973	0.00074891	0.00072412	0.00074576	0.0007453	0.00075157	0.00078086	0.00082307	0.00087314	0.00089309	0.00089247	0.00088881	0.00087319	0.00085611	0.00083964	0.00082293	0.00080594	0.00078822	0.00077904	0.00077449	0.00076541	0.00074757	0.0007193	0.00068897	0.0006563	0.00063208	0.00061703	0.00060303	0.0005932	0.00058592	0.00057872	0.00057059	0.00055473	0.00054912	0.00054719	0.00054951	0.0005545	0.0005551	0.00055049	0.00054787	0.00054924	0.00055486	0.00055697	0.00055419	0.00054213	0.00052803	0.00051808	0.00051388
1383.4	0.00084012	0.00074573	0.00071038	0.00072265	0.00075993	0.00077055	0.00079132	0.00082397	0.00083535	0.00083857	0.0008278	0.00081703	0.00080522	0.00078962	0.00077959	0.00076905	0.00076167	0.00076833	0.00078178	0.0007924	0.00078611	0.00076754	0.00073867	0.00069912	0.00066138	0.00063281	0.00060725	0.00058139	0.00055516	0.00054178	0.00053637	0.00053614	0.00053928	0.00053602	0.0005318	0.00052739	0.00053273	0.00054407	0.00055049	0.00055253	0.00055031	0.00054829	0.00054888	0.00055063	0.00055241	0.00054987	0.00054314	0.00053329	0.00052247
1390	0.0005335	0.00061315	0.00063457	0.00063071	0.00066608	0.00070564	0.0007297	0.00073012	0.00072818	0.00073052	0.00074466	0.00075719	0.00076027	0.00075494	0.00074483	0.00074133	0.00074753	0.00076032	0.00076459	0.00075413	0.00073864	0.00071514	0.00067922	0.0006416	0.00060967	0.00058731	0.00056493	0.00054549	0.00052984	0.00052262	0.00052186	0.00052683	0.00052867	0.00052468	0.00052143	0.00051813	0.00051815	0.00053082	0.00053792	0.00053994	0.00054115	0.00054687	0.00055031	0.0005511	0.00054788	0.00053888	0.00051877	0.00050133	0.0004839
1396.7	0.00052711	0.00064473	0.0006177	0.00063496	0.00068507	0.00072918	0.00075378	0.00076093	0.00078697	0.00080915	0.00081859	0.00081294	0.00079703	0.00077677	0.00075609	0.00074245	0.0007292	0.00070857	0.00069142	0.00067718	0.00065855	0.00063758	0.00060956	0.00058228	0.00055659	0.00054096	0.00053061	0.00052282	0.00051501	0.000514	0.00051504	0.00051768	0.00051836	0.00051611	0.00051254	0.00051085	0.00051403	0.00052292	0.00052689	0.00052765	0.00052406	0.00051873	0.00051271	0.00050299	0.00049199	0.0004778	0.00046384	0.00045598	0.00045022
1403.4	0.00058485	0.00059542	0.00063655	0.00069184	0.0007342	0.00078029	0.00081927	0.00086301	0.00089078	0.00089376	0.00087417	0.00085359	0.00083339	0.0008081	0.00077958	0.0007496	0.00070123	0.00065887	0.0006363	0.00062688	0.00061905	0.00060618	0.00058195	0.00055335	0.00053062	0.00052549	0.00052908	0.00052854	0.00052353	0.0005145	0.00050936	0.0005117	0.0005175	0.00052613	0.00052313	0.00051633	0.00051511	0.00051699	0.00051625	0.0005109	0.00050149	0.00048797	0.00047563	0.00047363	0.00047713	0.0004733	0.00047197	0.00047762	0.00048495
1410	0.00016437	0.000316	0.00046812	0.00056129	0.00062306	0.00071481	0.00080416	0.00084774	0.00086514	0.0008788	0.00087289	0.00085534	0.00084095	0.00080838	0.00077127	0.00072832	0.00068923	0.00066656	0.00064835	0.00063346	0.00062228	0.00060676	0.00059015	0.00056902	0.0005545	0.00054799	0.00054056	0.00053699	0.00053643	0.00053289	0.00053272	0.00053256	0.00053196	0.00052616	0.00051284	0.00049976	0.00048787	0.00047738	0.00047392	0.00047348	0.00047802	0.00048319	0.0004915	0.00050256	0.00051148	0.00051801	0.00052373	0.0005269	0.00052575
1416.7	0.00038694	0.00043672	0.00046749	0.00051476	0.00057007	0.00062042	0.00067916	0.00070781	0.0007461	0.00078204	0.00079702	0.00079204	0.00078451	0.00076295	0.00074337	0.00072258	0.00069604	0.00066857	0.00064655	0.00062956	0.00062422	0.00061643	0.00060134	0.00058138	0.00056375	0.00055737	0.00054891	0.00054005	0.00052658	0.00050891	0.00049711	0.00048684	0.0004761	0.00046865	0.00046064	0.00045916	0.00046262	0.00047716	0.00049213	0.00050307	0.00051599	0.00053067	0.00054021	0.00054633	0.0005484	0.00054321	0.00053246	0.00052432	0.00051729
1423.4	0.00042739	0.00045338	0.00040472	0.00043466	0.00048547	0.00051306	0.0005528	0.00059257	0.00065899	0.00070725	0.00073551	0.00073869	0.00073062	0.00072356	0.00071647	0.00069815	0.00066322	0.0006219	0.00059278	0.00057741	0.00057287	0.00056635	0.00055037	0.00053343	0.00051858	0.0005119	0.00050524	0.0004964	0.00048203	0.00047327	0.00046999	0.00046977	0.00047628	0.00048122	0.00048847	0.00050367	0.00052183	0.00053926	0.00054592	0.00055023	0.00054898	0.000543	0.00054064	0.00054032	0.00053422	0.000521	0.00051077	0.00050681	0.00050867
1430	0.00050246	0.00052475	0.00051552	0.00048718	0.00049024	0.00051531	0.0005543	0.00059006	0.00063153	0.00065703	0.00068174	0.00070156	0.00071923	0.00071585	0.00069962	0.00067465	0.00064496	0.00061894	0.00059692	0.00058762	0.00058261	0.00057045	0.00055198	0.00053041	0.00050364	0.0004791	0.00046254	0.00045877	0.00045948	0.00046025	0.00047033	0.00048515	0.00050109	0.00051672	0.0005294	0.00053217	0.00053234	0.00053123	0.0005288	0.00052505	0.00051921	0.00051118	0.00050948	0.00051355	0.00051754	0.00051555	0.00051173	0.00050766	0.00050516
1436.7	0.00054556	0.00061169	0.00057443	0.00053547	0.00056082	0.0005904	0.0006147	0.00063422	0.0006684	0.00071391	0.00075723	0.00078278	0.00078826	0.00077868	0.00076126	0.00073847	0.00070687	0.00066392	0.00062525	0.0005883	0.00055939	0.00052795	0.00050331	0.00047953	0.00046169	0.00045813	0.00046702	0.00047151	0.00047995	0.00049576	0.00051264	0.00052265	0.00052662	0.00052163	0.00051115	0.00050085	0.00050112	0.0005065	0.00050795	0.00050918	0.00051138	0.00051314	0.00052136	0.00052722	0.00052581	0.0005122	0.00049672	0.00048954	0.00048661
1443.4	0.00062358	0.00061703	0.00055388	0.00052497	0.00054901	0.00056077	0.00057754	0.00060665	0.00064966	0.00069218	0.00072718	0.00074812	0.00074675	0.00073834	0.00072112	0.00069962	0.00066624	0.00063601	0.0006061	0.00058448	0.00056824	0.0005573	0.00054837	0.0005383	0.00053119	0.0005266	0.00052477	0.00052603	0.0005208	0.0005129	0.00050639	0.00050533	0.00050799	0.00050235	0.00049671	0.00049296	0.00050134	0.00051566	0.00052744	0.00053191	0.00052939	0.00052527	0.00052706	0.00052727	0.00052245	0.00051258	0.00049921	0.00049087	0.00048552
1450	0.00054565	0.00050932	0.00045415	0.0004272	0.00045045	0.00047012	0.00050259	0.00054178	0.00059678	0.00064257	0.00067904	0.00070046	0.00071121	0.00071087	0.00069708	0.00068029	0.0006588	0.00064359	0.00062544	0.00062257	0.00062314	0.0006152	0.00060506	0.0005861	0.00056948	0.00055549	0.00054113	0.00053222	0.00051654	0.00050498	0.00050337	0.0005074	0.00051966	0.00052181	0.00051917	0.0005132	0.00051407	0.00052161	0.00052731	0.00052712	0.00052228	0.00051911	0.00051908	0.00051641	0.00051119	0.00050316	0.00049203	0.00048494	0.00047981
1456.7	0.00055711	0.00057463	0.00056305	0.0005358	0.00055125	0.00056962	0.00059529	0.00061833	0.00063447	0.00064856	0.00066432	0.00066941	0.00067373	0.00067566	0.00067091	0.00066413	0.00064948	0.00064934	0.0006472	0.00064902	0.00063953	0.00061891	0.00060035	0.00057288	0.00055124	0.00053567	0.00051802	0.00051219	0.00050981	0.00051044	0.00051501	0.00051698	0.00051694	0.00051009	0.0005055	0.00050324	0.00050721	0.00051054	0.00051245	0.00051088	0.00050623	0.0005086	0.00050776	0.000501	0.00049443	0.00048454	0.00047608	0.00047488	0.00047822
1463.4	0.00066167	0.0007062	0.00069271	0.00062233	0.00059932	0.00060394	0.0005967	0.00059725	0.0005983	0.00060593	0.00062863	0.00065302	0.00067422	0.00068454	0.0006836	0.00068155	0.00066677	0.00064381	0.00061649	0.00059985	0.00058725	0.00056975	0.00054998	0.00052345	0.00050723	0.00050093	0.0005039	0.00050339	0.0004964	0.00048884	0.00048651	0.00048954	0.00049481	0.00049603	0.00049623	0.00049762	0.00050141	0.00050731	0.00050765	0.0005041	0.00049419	0.00048782	0.00048253	0.00048168	0.00048726	0.00049191	0.0004896	0.0004894	0.00048763
1470	0.00045652	0.00055406	0.00049795	0.00049268	0.00052176	0.00055809	0.00058808	0.00061724	0.0006553	0.0006945	0.00071958	0.0007332	0.00073895	0.00073327	0.00071488	0.0006878	0.0006492	0.00061937	0.00060424	0.0005972	0.00058751	0.00057671	0.000558	0.00053533	0.00051608	0.00050352	0.00049795	0.00048894	0.00048189	0.00047873	0.00047582	0.00048044	0.00048429	0.0004883	0.00049265	0.00049257	0.00049479	0.0004916	0.00048958	0.0004898	0.00049117	0.00049968	0.00050506	0.00051012	0.00051269	0.00050592	0.00049689	0.00048706	0.00047756
1476.7	0.00053091	0.00053344	0.00050598	0.00052852	0.00057457	0.00061571	0.00065526	0.00069488	0.00073337	0.00075573	0.00077444	0.00078041	0.00077775	0.00075752	0.0007286	0.0006983	0.00066812	0.00065434	0.00064632	0.00063089	0.00061506	0.00059448	0.00056683	0.00054121	0.00052139	0.00051128	0.00049638	0.0004794	0.00046844	0.00046689	0.00047284	0.00048174	0.00048822	0.00049005	0.00048833	0.00048788	0.0004993	0.0005097	0.0005138	0.00051308	0.00050783	0.00050302	0.00049786	0.00049972	0.00050015	0.00048932	0.00047545	0.00046163	0.00045556
1483.4	0.00038885	0.00039561	0.00046222	0.00051716	0.00057506	0.00061511	0.00065159	0.00067879	0.00070811	0.00073374	0.00075113	0.00074146	0.00072325	0.00070506	0.0006907	0.00068564	0.00066957	0.00064445	0.00062448	0.00060671	0.00059554	0.00057794	0.0005542	0.00053061	0.00050794	0.00049357	0.00048256	0.00046965	0.00046382	0.00046191	0.00047028	0.00048299	0.0004931	0.00050122	0.00050552	0.00050519	0.00050255	0.00049842	0.00049343	0.000485	0.00047485	0.00046682	0.00046498	0.00046713	0.00046417	0.00046015	0.00045281	0.00044566	0.00044326
1490	0.00045246	0.00044775	0.00048543	0.00050629	0.0005204	0.00054597	0.00058345	0.00062506	0.00066781	0.00069293	0.00070456	0.00070254	0.00070595	0.00069058	0.00067998	0.00066773	0.00064351	0.00062097	0.00060549	0.00059568	0.00058653	0.00057016	0.00055506	0.00053447	0.00051013	0.0004892	0.0004753	0.00046881	0.00046772	0.00047412	0.00048691	0.00049972	0.00050477	0.00050713	0.00050421	0.00049243	0.00048261	0.00047721	0.00047163	0.00046675	0.00045951	0.00045816	0.00046052	0.00046545	0.00046398	0.00045849	0.0004539	0.00045001	0.00044868
1496.7	0.00044944	0.00050376	0.00050961	0.00049278	0.00052222	0.00056044	0.00061267	0.00064958	0.00068107	0.00070317	0.00071214	0.00071472	0.00072289	0.00071024	0.00069879	0.00067396	0.00064017	0.00061692	0.00060548	0.00060466	0.00059553	0.00057429	0.00054954	0.00052402	0.00050267	0.00049721	0.00049308	0.00048942	0.00048593	0.00048858	0.00049615	0.00050096	0.00049982	0.00049357	0.00047375	0.00045846	0.00045875	0.00046497	0.0004712	0.00047208	0.00046968	0.00046832	0.00046555	0.00047288	0.00047398	0.00047098	0.00046599	0.00045883	0.00045365
1503.4	0.00039248	0.00058923	0.0005625	0.00052641	0.00056615	0.00061624	0.00064217	0.00066405	0.00068376	0.00070623	0.00073077	0.00074161	0.00073809	0.00072034	0.00069773	0.00067521	0.00064592	0.00062775	0.00061591	0.00060545	0.00059649	0.00058891	0.00056962	0.00054622	0.00051885	0.00049927	0.00048827	0.00048538	0.00048159	0.00047824	0.00047263	0.00047313	0.00047255	0.00047125	0.00046475	0.00046337	0.00046653	0.00047258	0.00047661	0.00047781	0.00047863	0.00048274	0.00048522	0.0004884	0.00048114	0.00045986	0.00044498	0.00043156	0.0004198
1510	0.00062849	0.00063253	0.00053147	0.00049894	0.00053875	0.0005681	0.00059411	0.00062252	0.00065599	0.00067968	0.00069685	0.00070816	0.00071135	0.0006999	0.00067683	0.00065138	0.00062827	0.00061383	0.00061049	0.00061237	0.00060344	0.00058541	0.00055872	0.0005275	0.00050281	0.0004906	0.00048533	0.00048027	0.00046832	0.0004628	0.00046511	0.00047109	0.000478	0.00047813	0.00047385	0.00047482	0.00047947	0.00048981	0.00049609	0.00048988	0.00048282	0.00047746	0.00047271	0.00046086	0.00044489	0.00042564	0.00041255	0.00040064	0.00039518
1516.7	0.00055643	0.00047114	0.00039132	0.00044153	0.00052534	0.00055447	0.00058927	0.00062356	0.00066407	0.00070015	0.00071808	0.00071892	0.00071164	0.0006993	0.00068793	0.00067624	0.00066112	0.00065025	0.0006419	0.00063034	0.00060722	0.00057653	0.0005414	0.00050804	0.00048905	0.00048291	0.00048226	0.00047858	0.00047022	0.00047084	0.00047635	0.00048604	0.00049725	0.0004982	0.00049383	0.0004918	0.0004997	0.0005101	0.00050509	0.00048809	0.00047146	0.00045292	0.00043863	0.00042908	0.00041838	0.00040501	0.00039537	0.00039543	0.0004039
1523.4	0.00052994	0.00042597	0.0004192	0.0004765	0.00052216	0.00054489	0.00058244	0.00062271	0.00067133	0.00070912	0.00073717	0.000748	0.00074875	0.0007405	0.00072632	0.00072037	0.00070076	0.00067499	0.00064081	0.00060943	0.00058107	0.00055801	0.00053421	0.00051569	0.00049714	0.00048982	0.00049231	0.00049302	0.00049161	0.00049498	0.0004993	0.00050674	0.00050359	0.00049439	0.00048596	0.00047743	0.00047144	0.0004626	0.00044789	0.00043392	0.00042318	0.00042194	0.00042555	0.00043093	0.00043203	0.00043124	0.00043163	0.00043414	0.00043374
1530	0.00031652	0.00033361	0.00035312	0.00043046	0.00048	0.00051903	0.00057038	0.00062335	0.00068522	0.00072437	0.00074003	0.00074378	0.00074567	0.0007489	0.00074846	0.00073535	0.00070005	0.00066731	0.00063819	0.00062383	0.00060984	0.00059282	0.00056598	0.00054221	0.00052019	0.00051371	0.00051015	0.00049864	0.0004786	0.00046267	0.00045591	0.00045424	0.00044784	0.00044482	0.00043977	0.00043357	0.0004332	0.00044193	0.00044833	0.00044945	0.00045264	0.00045719	0.00045796	0.00045362	0.00044544	0.00043594	0.00042231	0.00040879	0.00039429
1536.7	0.00028944	0.00034263	0.00042985	0.000475	0.00049594	0.00053621	0.00058677	0.000628	0.00066533	0.00068271	0.00070241	0.00071692	0.00073148	0.00073215	0.0007293	0.00071677	0.00069164	0.00067073	0.00064476	0.00062084	0.00059649	0.00057366	0.00055195	0.00052923	0.00051027	0.00049527	0.00047592	0.00045718	0.00044214	0.00043354	0.00043218	0.00043154	0.00043222	0.0004314	0.00043253	0.00043908	0.00045218	0.00046518	0.00047097	0.00047047	0.00046349	0.000451	0.00043846	0.00042487	0.00041341	0.00039374	0.00037233	0.0003545	0.00034084
1543.4	0.0001763	0.00044155	0.00055461	0.00053026	0.00053066	0.00058477	0.00061475	0.00062309	0.00063264	0.00064605	0.00067302	0.00069287	0.00071078	0.00071268	0.00071157	0.00070647	0.00069888	0.00067514	0.00065126	0.00063316	0.00061883	0.00059813	0.00057079	0.00053925	0.00050489	0.00046958	0.00044613	0.00043182	0.00042234	0.00041803	0.00042307	0.00043319	0.00044714	0.00046184	0.00047257	0.00047466	0.00047062	0.00046453	0.00045454	0.0004428	0.00042948	0.00040926	0.00039347	0.00037948	0.00037062	0.00035978	0.00034946	0.00033937	0.00033128
1550	0.00054685	0.00067449	0.00063344	0.00060712	0.00060266	0.00062108	0.00063001	0.00064575	0.00067665	0.00070524	0.00072693	0.00073482	0.00075156	0.00076404	0.00076039	0.00074235	0.00071105	0.00067455	0.00065215	0.00063438	0.00061133	0.00057447	0.00053474	0.000503	0.00047776	0.00046133	0.00045529	0.00044855	0.00044746	0.00045691	0.00046702	0.00046885	0.00046582	0.00046298	0.00045528	0.00044342	0.00043021	0.00041843	0.00040476	0.00039232	0.00038207	0.00037392	0.00036645	0.00035877	0.00035259	0.00034175	0.00032676	0.00031204	0.00029896
1556.7	0.00067091	0.00069759	0.00067353	0.00063773	0.00063492	0.00065118	0.00067568	0.00069611	0.00071266	0.00071952	0.00073302	0.00074515	0.00075245	0.00074251	0.00071572	0.00067804	0.00064286	0.00062229	0.00060378	0.00058334	0.00056432	0.00054408	0.00052848	0.00051314	0.00049852	0.0004835	0.00047051	0.0004616	0.00045404	0.0004476	0.00043873	0.00042617	0.00041753	0.00040491	0.0003942	0.00038447	0.00037843	0.00037865	0.00037392	0.00037086	0.0003664	0.00035622	0.00035035	0.00033932	0.00032347	0.00029832	0.00027853	0.00026635	0.00026177
1563.4	0.00059439	0.00066136	0.00060689	0.00058416	0.00061792	0.00064155	0.00064852	0.00066056	0.0006856	0.00071486	0.00072896	0.0007218	0.00070799	0.00068453	0.00066151	0.00064453	0.00062192	0.00059395	0.00057273	0.00056335	0.00055942	0.00054969	0.00053347	0.00050625	0.00047417	0.00044421	0.00042529	0.00040949	0.00039633	0.00038197	0.00036678	0.00035778	0.00035849	0.00035904	0.0003624	0.00036005	0.00035977	0.00035785	0.0003531	0.00034379	0.00032987	0.00031385	0.00030825	0.00030426	0.00030557	0.00030264	0.00030047	0.00029881	0.00030647
1570	0.00072702	0.00064047	0.00058349	0.00059945	0.00063028	0.00064091	0.00067206	0.00070821	0.00074397	0.00075324	0.00074527	0.00073173	0.00072254	0.00070823	0.0006879	0.00066214	0.00063004	0.0006069	0.00060191	0.00059816	0.00057432	0.00053819	0.00050333	0.00046581	0.00043148	0.00040364	0.00038291	0.00036174	0.00034883	0.00034608	0.00034956	0.00035117	0.00035377	0.00035059	0.0003422	0.00033218	0.0003317	0.00032923	0.0003253	0.00032096	0.00031815	0.00031703	0.00032169	0.00032708	0.00033424	0.00033431	0.00033449	0.00033093	0.00032789
1576.7	0.00061876	0.00053561	0.00057887	0.0005667	0.00058907	0.00061376	0.00065281	0.0006751	0.00068284	0.00069548	0.00071647	0.00073647	0.00074645	0.00073907	0.00071822	0.00070057	0.0006837	0.00066243	0.00063064	0.00059757	0.00056252	0.00052671	0.00048726	0.00044732	0.00041428	0.00038772	0.00037047	0.00035715	0.00034962	0.00034253	0.00033328	0.00032384	0.00030969	0.00029825	0.00028898	0.00028595	0.00029161	0.00029834	0.00030606	0.00031417	0.00032218	0.0003386	0.00034834	0.00035271	0.00035176	0.00034246	0.00033364	0.00032479	0.00032158
1583.4	0.00031839	0.00036998	0.00034014	0.00039717	0.00047175	0.00051715	0.00056322	0.00059746	0.00065201	0.00071309	0.00074431	0.00074748	0.00073203	0.00071409	0.00069404	0.00067206	0.00063947	0.00059862	0.00055382	0.00052337	0.00049243	0.00046555	0.00043392	0.00040564	0.00038099	0.00036098	0.00034495	0.00032339	0.00029483	0.0002783	0.00026791	0.00026687	0.0002715	0.00027473	0.00027762	0.00028389	0.00030411	0.00032463	0.00034038	0.00035049	0.00035347	0.00035091	0.00034837	0.00035002	0.00035643	0.00035912	0.00036437	0.00036376	0.00036347
1590	0.00050159	0.00041154	0.00038195	0.000429	0.00046757	0.00048759	0.00053796	0.00058172	0.00063392	0.00065381	0.00065103	0.00065001	0.00064254	0.00062421	0.00060136	0.0005649	0.00053242	0.00050384	0.00048524	0.0004741	0.00045417	0.0004353	0.00040897	0.00038093	0.00035122	0.00032493	0.00030597	0.00029451	0.00028885	0.00028797	0.00029026	0.00029887	0.00031104	0.00031975	0.00033116	0.00033702	0.00034116	0.00034055	0.0003448	0.00034985	0.00035586	0.00035778	0.00035964	0.00036289	0.00036643	0.00036544	0.0003652	0.00036153	0.00035704
1596.7	0.00032497	0.00036207	0.00044119	0.00045734	0.00049284	0.00053651	0.00058884	0.00060978	0.00062161	0.00063546	0.00064541	0.00064774	0.00063213	0.00061367	0.00058902	0.00056317	0.00054033	0.00051686	0.00048777	0.00045897	0.00043386	0.00040585	0.00037614	0.00035069	0.0003305	0.00032169	0.00031694	0.00031621	0.00031813	0.00032297	0.00033636	0.00034628	0.00034633	0.00034478	0.00034161	0.00033794	0.00033638	0.00033964	0.00035144	0.00035733	0.00036104	0.00036544	0.00036627	0.00036388	0.00036179	0.00035607	0.00035059	0.00034107	0.0003385
1603.4	0.00037421	0.0005317	0.00053555	0.00051853	0.0005371	0.00056866	0.00058464	0.00060078	0.00062636	0.00063734	0.00064014	0.00064086	0.00062745	0.00061568	0.00059514	0.00056071	0.00051013	0.00046381	0.00043013	0.00041253	0.00039934	0.00038587	0.00036432	0.0003439	0.0003324	0.00033233	0.00033654	0.00033659	0.00033615	0.00033203	0.00032977	0.00033581	0.00034787	0.00036104	0.00037084	0.00037415	0.00038043	0.00038578	0.00039264	0.00039447	0.00039078	0.00038269	0.00037231	0.000365	0.00036081	0.00035397	0.00034824	0.00033985	0.00033565
1610	0.00055392	0.00050854	0.00046421	0.00042822	0.00043784	0.00044923	0.00047582	0.00051234	0.00055186	0.00056997	0.00058971	0.00060394	0.00060422	0.00057978	0.00054386	0.00050239	0.00046322	0.00043271	0.00040886	0.000393	0.00038336	0.00037433	0.00036683	0.00035736	0.00034532	0.00033769	0.00033249	0.00033882	0.00034707	0.00035491	0.00036268	0.00037614	0.0003913	0.00039839	0.00040363	0.00040464	0.00040398	0.00039988	0.00039206	0.00038829	0.00038188	0.0003747	0.00036555	0.00035626	0.00034734	0.00033835	0.0003295	0.00032138	0.00031123
1616.7	0.00024583	0.00031673	0.0003099	0.00030706	0.00035848	0.00040093	0.00043821	0.00046913	0.00050157	0.00052464	0.00053596	0.00054027	0.00053907	0.00053092	0.00051924	0.00050693	0.00048617	0.00046736	0.00046066	0.00046675	0.00046521	0.00044875	0.00042149	0.00039437	0.00037245	0.00036206	0.00036072	0.0003608	0.00035792	0.00036153	0.00036743	0.00037961	0.00038901	0.00039078	0.00038686	0.00038142	0.00038256	0.00038579	0.00037925	0.00037363	0.00036369	0.00035262	0.00033855	0.00032971	0.00032534	0.00031669	0.00030216	0.00029597	0.00028713
1623.4	0.00035912	0.00040779	0.00034131	0.00034566	0.00037085	0.00039131	0.00041357	0.00043314	0.00047607	0.00051631	0.00055006	0.00056299	0.00057028	0.00057536	0.00057089	0.00055583	0.00053584	0.00051568	0.00049267	0.00047119	0.00045514	0.00044204	0.00042065	0.00039606	0.00037733	0.00036322	0.00036001	0.00035788	0.00035441	0.0003569	0.00035573	0.00035809	0.00036187	0.00036445	0.0003684	0.00036397	0.00035705	0.00034769	0.00033828	0.00033026	0.00032107	0.00031312	0.00030596	0.00030016	0.00029533	0.00029018	0.00028322	0.00027938	0.0002719
1630	0.00044246	0.00040684	0.00040772	0.00036492	0.00035797	0.00036721	0.00039087	0.00041164	0.00043634	0.00045281	0.00047657	0.000494	0.00051157	0.00051143	0.00050318	0.0005	0.00049495	0.00048494	0.00046927	0.00046575	0.00046033	0.00045407	0.00044156	0.00042363	0.0004034	0.00038192	0.00037071	0.00036585	0.00035645	0.00035833	0.00035832	0.00035921	0.00036357	0.00036203	0.00035661	0.00034232	0.00033213	0.00032719	0.00031975	0.00031285	0.00030622	0.00029547	0.00028766	0.00028091	0.0002784	0.00027445	0.00026984	0.00026461	0.00025963
1636.7	0.0003841	0.00034554	0.00026013	0.00026503	0.00030888	0.00032889	0.00035213	0.00039015	0.00044338	0.00048869	0.00051501	0.00052941	0.00054031	0.00054267	0.00054911	0.00055651	0.00055253	0.00054947	0.00054072	0.00054118	0.00053618	0.00052492	0.00049985	0.00046675	0.0004373	0.00041139	0.00039418	0.00038647	0.00038255	0.00037976	0.00037206	0.00036768	0.00036544	0.00035657	0.00034499	0.00033201	0.00032311	0.00031259	0.00030191	0.00029496	0.00028744	0.000277	0.00027386	0.00027478	0.00027605	0.00027495	0.00027336	0.00027342	0.00027775
1643.4	0.00034121	0.00034562	0.00040302	0.00040349	0.00043414	0.00046521	0.00049946	0.00053808	0.00054711	0.00055989	0.00058085	0.00059965	0.0005992	0.00059942	0.00059466	0.00058949	0.0005767	0.00057291	0.00056032	0.00054537	0.00052637	0.00050838	0.00048192	0.00045166	0.000416	0.00038532	0.00036795	0.00036081	0.00035245	0.0003425	0.00033578	0.00033072	0.00032619	0.00032323	0.0003169	0.00030611	0.00029184	0.00028153	0.00027863	0.00027637	0.00027333	0.00027227	0.00027602	0.00028475	0.00028987	0.00029399	0.00029458	0.00028792	0.00028158
1650	0.00040323	0.00047518	0.00044729	0.00040948	0.00042484	0.00045494	0.00046919	0.00048248	0.00050299	0.00052346	0.0005435	0.0005683	0.0005859	0.00058783	0.0005789	0.00057267	0.00056094	0.00054855	0.00052975	0.00051586	0.00048968	0.00046142	0.00042906	0.00039151	0.00035666	0.00033464	0.00032344	0.00031563	0.00030664	0.00030372	0.0003029	0.00030077	0.00029838	0.0002987	0.00029597	0.00028952	0.0002877	0.00029385	0.00030317	0.00030658	0.00030523	0.00030622	0.00030388	0.00030132	0.00029672	0.00028722	0.00027383	0.00025697	0.00024861
1656.7	0.00027031	0.00037446	0.00033578	0.00036308	0.00042534	0.00048125	0.00052242	0.00055385	0.00059183	0.00063417	0.00065496	0.00066107	0.00065377	0.00063936	0.00061542	0.00059701	0.00057613	0.00056087	0.00053183	0.00050214	0.0004725	0.00044102	0.00041077	0.000375	0.00033838	0.00031207	0.00028784	0.00028418	0.00028541	0.00028862	0.00029116	0.00029422	0.00029775	0.00030279	0.00030468	0.00030911	0.00031459	0.00032391	0.00032479	0.00032004	0.00030192	0.00028766	0.0002745	0.00026844	0.00026444	0.00025638	0.00024514	0.00023772	0.00023605
1663.4	0.00036167	0.00038033	0.00047606	0.00050235	0.00054596	0.00059447	0.00064804	0.00067911	0.00068829	0.00068992	0.00068985	0.00068704	0.00067105	0.00065739	0.00063164	0.00060738	0.00057524	0.00053827	0.00049977	0.00047155	0.00044672	0.00041359	0.00037437	0.00033561	0.00029754	0.00027507	0.00026529	0.00026965	0.0002731	0.00027419	0.00027969	0.00029129	0.00030028	0.00030609	0.00030465	0.00029974	0.00028755	0.00027752	0.00027303	0.00026638	0.00025534	0.00025215	0.00024873	0.0002527	0.00025835	0.00026302	0.00026529	0.00026539	0.00027151
1670	0.0002672	0.00030705	0.00037754	0.0004384	0.00048867	0.00053643	0.00058559	0.0006096	0.0006204	0.00062262	0.00061889	0.00061408	0.00059643	0.0005791	0.00055542	0.00052918	0.00050153	0.00048176	0.00046354	0.00044211	0.00040249	0.00036531	0.00033414	0.00030794	0.00028803	0.00027948	0.00027347	0.00027425	0.000273	0.00027881	0.00028497	0.00028719	0.00028015	0.00026858	0.00025584	0.0002477	0.00024591	0.00025276	0.00025712	0.00025958	0.0002613	0.00026684	0.00027715	0.00029141	0.00030296	0.00030218	0.00029961	0.00029955	0.0003022
1676.7	0.00012953	0.00028907	0.00037164	0.00041571	0.00045041	0.0005075	0.00054619	0.00055054	0.00055154	0.00055794	0.00057314	0.00057012	0.00055782	0.00053722	0.00051551	0.00049338	0.00048398	0.00047766	0.00045394	0.00041989	0.00039346	0.00037949	0.00036119	0.00034276	0.00032567	0.00031971	0.00030862	0.00029902	0.00028399	0.00026755	0.00025641	0.00025523	0.00025304	0.00024898	0.00023861	0.00023515	0.00023898	0.00025444	0.00027556	0.00028984	0.00029771	0.00030439	0.0003124	0.00032196	0.00032842	0.00033365	0.00033401	0.00033156	0.0003262
1683.4	0.00032467	0.00041439	0.00044255	0.00048533	0.00051691	0.00053424	0.00054314	0.00054102	0.00055324	0.00057323	0.00056906	0.00054627	0.00052476	0.00051095	0.00051047	0.00051289	0.00050295	0.00048151	0.0004527	0.00043923	0.00043214	0.00041831	0.00039192	0.00035931	0.00032329	0.00029938	0.00028475	0.00027444	0.00026265	0.00025031	0.00024198	0.00024369	0.00025151	0.00026219	0.0002703	0.00027688	0.00028848	0.00030468	0.0003192	0.00032873	0.00033509	0.00033943	0.00034245	0.00034288	0.00033752	0.00032607	0.00031086	0.00029956	0.00029137
1690	0.00040323	0.00042453	0.00052483	0.00052859	0.00049552	0.00050153	0.0005335	0.00054886	0.00054054	0.00051333	0.00049372	0.0004951	0.00051038	0.00051803	0.00052216	0.0005067	0.00048354	0.00046597	0.00045027	0.00043348	0.00040746	0.0003747	0.0003416	0.00030623	0.00027865	0.00026412	0.00025799	0.0002564	0.00025493	0.00025733	0.00026796	0.0002834	0.00030272	0.00031418	0.00031917	0.0003244	0.00032957	0.00034045	0.00034799	0.00034872	0.00033943	0.00032982	0.00031835	0.00030923	0.00029894	0.00029236	0.00028235	0.00027289	0.00026575
1696.7	4.8935e-05	0.00028428	0.00041543	0.00039189	0.00038735	0.00044331	0.00048186	0.00047767	0.00045649	0.00045285	0.00047114	0.00049464	0.00051152	0.00051833	0.00050926	0.00049346	0.00046683	0.00043504	0.00039876	0.00036833	0.00034652	0.0003266	0.00029961	0.00026858	0.00024661	0.00024275	0.00026393	0.00028351	0.00029446	0.00029703	0.00030475	0.00031638	0.00032916	0.00034221	0.00035031	0.00034971	0.000347	0.00034499	0.0003396	0.00033119	0.0003182	0.00031149	0.00030243	0.00029384	0.00028466	0.00027412	0.00026474	0.0002584	0.0002541
1703.4	0.00027148	0.00042817	0.00037789	0.00037949	0.00040471	0.0004338	0.00044974	0.00045593	0.00048182	0.0005268	0.00055083	0.00055159	0.00053329	0.00051351	0.00049269	0.00046663	0.00043691	0.00040993	0.00037493	0.00034604	0.00032705	0.0003172	0.00030909	0.00029831	0.00029225	0.00029471	0.00029997	0.00031053	0.00032475	0.00033465	0.00034678	0.00035713	0.00036194	0.00036047	0.00035617	0.00034605	0.00033939	0.00032774	0.00032127	0.00031418	0.00030166	0.00029816	0.00029586	0.0002896	0.00028443	0.00027294	0.00026758	0.00025929	0.00025376
1710	0.0004547	0.0003984	0.00039369	0.00040376	0.00042203	0.00043908	0.00047478	0.00050903	0.00054087	0.000555	0.0005595	0.00055369	0.00054298	0.00053133	0.00051308	0.00048238	0.00044883	0.00041656	0.00039082	0.00037917	0.00037659	0.00037744	0.00036783	0.00035274	0.00033947	0.00033718	0.00033915	0.00034289	0.00034371	0.00033873	0.00033375	0.00033348	0.00033461	0.00033566	0.00033429	0.00032919	0.00032618	0.00032525	0.00032573	0.0003229	0.00031819	0.00031604	0.00031275	0.00030765	0.00030402	0.0002989	0.00028856	0.00027377	0.00026226
1716.7	0.00010894	0.00023183	0.00032512	0.00033853	0.00037268	0.00041347	0.00043702	0.00045258	0.00046441	0.00048472	0.00050821	0.00050898	0.0004988	0.00048438	0.00047896	0.0004853	0.00047869	0.0004618	0.00044843	0.00043921	0.00042837	0.00042206	0.00041773	0.00040131	0.00038008	0.00036224	0.00034584	0.00033126	0.00032266	0.00031921	0.00031294	0.00031127	0.00031288	0.00031413	0.00031701	0.00032242	0.00033353	0.00034308	0.00034374	0.00034119	0.00033546	0.00032842	0.00032088	0.00031531	0.00030694	0.00028943	0.00027298	0.00026302	0.00025896
1723.4	0.00025658	0.00037201	0.00037458	0.00031233	0.00030188	0.00032515	0.00034823	0.00036261	0.00038564	0.00040836	0.00044632	0.00048148	0.0005168	0.00053104	0.00053917	0.00053861	0.00052552	0.00051237	0.00050639	0.00049773	0.00048319	0.00046292	0.00043636	0.00040491	0.00037212	0.00034998	0.00033294	0.0003167	0.00030436	0.00029848	0.00030094	0.00030878	0.00031473	0.00031859	0.00031813	0.00031521	0.00031745	0.00032368	0.00032544	0.00031686	0.00030316	0.00028983	0.00028305	0.00028077	0.00028541	0.00028563	0.00028534	0.00028238	0.00028188
1730	0.00037935	0.0003957	0.00032584	0.00028408	0.00031336	0.00032773	0.00035213	0.00036117	0.00039368	0.0004543	0.00051038	0.0005483	0.00056582	0.00057281	0.00057397	0.00057521	0.00056605	0.00055157	0.00053085	0.00050209	0.00047692	0.00045026	0.00042185	0.00039128	0.00036168	0.00034145	0.00032465	0.00030845	0.00029935	0.00029685	0.00030017	0.00030479	0.00031028	0.00030829	0.00030098	0.00028565	0.00027831	0.00027508	0.00027347	0.00026965	0.00026505	0.00025739	0.00025831	0.00026316	0.00027571	0.00028165	0.00028363	0.0002784	0.00027152
1736.7	0.0002872	0.00038206	0.00036171	0.00033385	0.0003448	0.00037661	0.00041581	0.0004392	0.00047077	0.00051143	0.00054972	0.00058008	0.00060469	0.0006089	0.00060143	0.0005787	0.00055659	0.00053342	0.00050937	0.00048621	0.00046417	0.00044134	0.00041645	0.00039048	0.00037116	0.00035308	0.00034021	0.00033181	0.00032508	0.00031784	0.00031269	0.00030941	0.00030847	0.00029785	0.00028551	0.0002725	0.00026511	0.00026273	0.00026539	0.00026618	0.00026341	0.00025811	0.00025912	0.00026246	0.0002669	0.00026895	0.00026538	0.00025739	0.00024908
1743.4	0.0003723	0.00045877	0.0004131	0.00039498	0.00042285	0.00045491	0.00048278	0.00050262	0.00053442	0.00056097	0.0005817	0.00059196	0.00060202	0.00059259	0.00057683	0.00055116	0.00052761	0.00050405	0.00049197	0.0004923	0.00048791	0.00047301	0.00044663	0.00041644	0.00039324	0.00037318	0.0003667	0.00035783	0.00034037	0.00032268	0.00030994	0.00030969	0.0003163	0.00031974	0.0003127	0.00029934	0.00028784	0.0002841	0.00028279	0.00027971	0.00027076	0.00026145	0.00025346	0.00025421	0.00025429	0.00025172	0.00024631	0.00024236	0.00024013
1750	0.00036944	0.00043665	0.00044197	0.00044687	0.00046833	0.00050458	0.00054353	0.00055677	0.00057345	0.00058154	0.00059013	0.0005903	0.00059388	0.00057611	0.00055408	0.00052651	0.00050514	0.00049732	0.00049195	0.00048583	0.00047021	0.0004508	0.00042319	0.00038925	0.00035939	0.00033737	0.00032385	0.00031689	0.00030796	0.00030807	0.00030739	0.00031091	0.0003162	0.00031857	0.00031372	0.00029964	0.0002857	0.00027841	0.00026738	0.00026346	0.00025645	0.00025336	0.00025425	0.00025593	0.00025723	0.00025386	0.00025197	0.00025284	0.00024939
1756.7	0.00039634	0.00045291	0.00048321	0.0004879	0.00050929	0.00053519	0.00055716	0.00056503	0.00056914	0.00057743	0.00058235	0.00057119	0.00056098	0.00054029	0.00052366	0.00050831	0.00049365	0.00047405	0.000444	0.00041971	0.0003968	0.00037658	0.0003507	0.00032101	0.00029456	0.00027825	0.00027618	0.00028368	0.00028549	0.00028844	0.00028915	0.00029105	0.00029214	0.0002888	0.00028501	0.00027137	0.00026448	0.00026381	0.00026418	0.00026575	0.00026598	0.00027157	0.00027552	0.00027225	0.00027452	0.00027065	0.00027185	0.0002701	0.00026518
1763.4	0.00024885	0.00038451	0.00040208	0.00043675	0.00046457	0.00050451	0.00052484	0.0005611	0.00059832	0.00062087	0.00062395	0.00061159	0.00060822	0.00060014	0.0005901	0.0005698	0.00053587	0.00049012	0.00044255	0.00041528	0.00039117	0.00036577	0.00033394	0.00030126	0.00027268	0.00025899	0.00025815	0.00026848	0.00026965	0.00027222	0.00027134	0.00027219	0.00027394	0.0002757	0.00027473	0.00027085	0.00027407	0.00028277	0.00028505	0.00028592	0.00028718	0.00028806	0.00028759	0.00028291	0.00027856	0.00026396	0.00025027	0.00023772	0.00022464
1770	0.00028479	0.0003295	0.00039558	0.00041009	0.00044498	0.00049904	0.0005587	0.00062009	0.00065206	0.00066245	0.00067848	0.00069156	0.00069548	0.00068717	0.00066255	0.00062102	0.00057495	0.00053315	0.00049648	0.000464	0.00042914	0.00039332	0.0003564	0.00031999	0.00028649	0.00026548	0.00025622	0.00025901	0.00025924	0.00026184	0.00026831	0.00027535	0.00028646	0.00029056	0.00029432	0.00029565	0.00030005	0.00030445	0.00030514	0.0003013	0.00029967	0.00029203	0.00028849	0.00027915	0.00026706	0.00025132	0.00023806	0.00022468	0.0002203
1776.7	0.00015031	0.00028339	0.00030412	0.00031921	0.00038523	0.00044871	0.00048544	0.00050776	0.00052892	0.00056935	0.00061152	0.00063585	0.00063833	0.00062923	0.00061105	0.00059614	0.00057965	0.00054866	0.00051618	0.00047577	0.00043329	0.00039507	0.00035307	0.00031685	0.00028259	0.00026541	0.00026296	0.0002658	0.00026863	0.00027558	0.00028344	0.00028981	0.00029781	0.00030386	0.00030883	0.00031177	0.00031991	0.00032549	0.00031923	0.0003078	0.00029544	0.00027732	0.00026547	0.00025879	0.00025137	0.00023798	0.00022568	0.00021867	0.00021848
1783.4	0.00036339	0.00039871	0.00033481	0.00035118	0.00038691	0.00040299	0.00039658	0.00040544	0.00043472	0.00047899	0.00051824	0.00053556	0.00053701	0.00052768	0.00052021	0.00052461	0.00051853	0.00049827	0.00047551	0.00043751	0.00039998	0.00037415	0.00034951	0.00032877	0.00030835	0.00029837	0.00029327	0.00029047	0.00029234	0.00029563	0.00029921	0.00030221	0.00030035	0.00029599	0.00028863	0.00027788	0.00026398	0.00025445	0.00024634	0.00023992	0.00023274	0.00022793	0.00022535	0.00022655	0.00022528	0.00022356	0.0002196	0.00021682	0.00021257
1790	0.00064616	0.00052215	0.00051769	0.00049734	0.00048029	0.0004587	0.00045059	0.00045489	0.00045813	0.00046529	0.00047387	0.00047907	0.00048683	0.00048432	0.00048336	0.00048699	0.00048554	0.00047187	0.00045267	0.00043414	0.00041471	0.00039825	0.00037725	0.00035355	0.00033186	0.00031203	0.00029601	0.00028198	0.00027036	0.00026428	0.00025867	0.00025261	0.00024679	0.00023874	0.00022996	0.00022125	0.00022119	0.00022615	0.0002272	0.00022487	0.00022106	0.00022193	0.00022493	0.00022611	0.00022875	0.00022529	0.00021445	0.00020286	0.0001923
1796.7	0.00048419	0.0005355	0.00060966	0.00058236	0.00055146	0.00055531	0.00056218	0.00054635	0.00052664	0.00051296	0.00050779	0.00050514	0.00050953	0.00050619	0.00050329	0.00050208	0.0004961	0.00048079	0.00046165	0.00044239	0.00042526	0.00040717	0.00038354	0.00035371	0.00033298	0.00030929	0.00028848	0.00026973	0.000256	0.00024505	0.00023569	0.00023353	0.00023878	0.00023442	0.00023084	0.00023256	0.00024164	0.0002503	0.00025707	0.00025768	0.0002499	0.00024001	0.00023373	0.00022567	0.00021554	0.00019268	0.00017398	0.0001593	0.00015285
1803.4	0.00046867	0.00059057	0.00067046	0.00060661	0.00056211	0.00057082	0.00057551	0.00055351	0.0005215	0.00049956	0.00049473	0.00050339	0.00051284	0.00051941	0.00051356	0.00050856	0.00049372	0.00048063	0.00046523	0.00045582	0.00044732	0.00042872	0.00039327	0.00035646	0.00032389	0.00029266	0.00027748	0.00026782	0.00025769	0.00024654	0.00024222	0.00024831	0.00025335	0.00025438	0.00025851	0.00025247	0.00025125	0.00024702	0.0002432	0.00023456	0.00022412	0.0002181	0.00021555	0.00020834	0.00020282	0.00018866	0.00017726	0.00016485	0.00016008
1810	0.00027497	0.00046742	0.00047527	0.00044518	0.00043298	0.00046485	0.00048066	0.00047762	0.00048206	0.00049609	0.00051503	0.0005294	0.0005449	0.00055083	0.00054269	0.00052474	0.00050388	0.00049314	0.00047672	0.00045561	0.00042986	0.0004003	0.00035992	0.0003232	0.0003	0.00027976	0.00026448	0.00024645	0.00023201	0.0002291	0.00023531	0.00024648	0.00025427	0.00024966	0.00024235	0.00022976	0.00023272	0.00023613	0.00023194	0.00022245	0.00021399	0.00020416	0.00019924	0.00019334	0.00018346	0.00016418	0.00014877	0.00013838	0.000134
1816.7	0.00030479	0.00042002	0.00040241	0.00040268	0.00042762	0.00045951	0.000477	0.00048766	0.0005055	0.00051952	0.00053478	0.00053491	0.00052548	0.00050668	0.00048671	0.00046359	0.00043701	0.00040828	0.00038426	0.00035714	0.00033917	0.00032533	0.00030194	0.00027547	0.00025583	0.00024055	0.0002348	0.00023208	0.00022728	0.00022246	0.00021811	0.00022014	0.00021641	0.00020502	0.00019835	0.00019499	0.00019659	0.00019711	0.00019222	0.00018235	0.00017379	0.00016832	0.00016967	0.00016971	0.00016473	0.00015597	0.00014421	0.00013733	0.00013618
1823.4	0.00034612	0.00038092	0.00037191	0.00038294	0.00040667	0.00043872	0.00045961	0.00048257	0.00050868	0.00053222	0.00053378	0.00052287	0.00050924	0.00048356	0.00045573	0.00044129	0.00042036	0.00039574	0.00037478	0.00036924	0.00036395	0.00035201	0.00033419	0.00030861	0.00028007	0.0002557	0.00023596	0.00021626	0.00019529	0.00018054	0.0001793	0.00018269	0.00018728	0.0001863	0.00018488	0.00018114	0.00018637	0.00019272	0.0001962	0.00018963	0.00018163	0.00017645	0.0001761	0.00017776	0.00017865	0.00017183	0.00016685	0.0001653	0.00017149
1830	0.000321	0.00036122	0.00040654	0.00042015	0.00044967	0.0004955	0.00054901	0.00059241	0.00060833	0.00061681	0.00061844	0.00060938	0.00059486	0.00057668	0.00054842	0.00051178	0.00046871	0.00044797	0.0004356	0.00042844	0.00041373	0.00039329	0.00036207	0.00032439	0.00028873	0.00026309	0.00023598	0.00021368	0.00020085	0.00019391	0.00019389	0.00019224	0.00019208	0.00018697	0.00018175	0.00017831	0.00018033	0.00018093	0.00018344	0.00018106	0.00017833	0.00018345	0.00019451	0.00020634	0.00021851	0.00022561	0.00022487	0.00022179	0.00022521
1836.7	0.00027255	0.00036311	0.00039665	0.00038865	0.00042149	0.0004618	0.00048419	0.00049827	0.00050508	0.00051691	0.00053601	0.00053746	0.00052743	0.00050885	0.00048966	0.00047783	0.00046199	0.00044666	0.0004273	0.00040948	0.00039381	0.00037292	0.00034223	0.00030728	0.00027503	0.00025288	0.00023392	0.00021827	0.00019894	0.00018705	0.00018456	0.00018678	0.00018896	0.00018397	0.00017376	0.00017032	0.00017463	0.00018319	0.00019482	0.00020277	0.00020843	0.00021934	0.0002346	0.00024561	0.0002501	0.00024201	0.00023595	0.00022655	0.00021833
1843.4	0.00021248	0.00029575	0.00021744	0.00022295	0.00026674	0.00030419	0.00031705	0.00034402	0.00039221	0.00043979	0.0004645	0.00046924	0.00047914	0.00046951	0.00045727	0.00044778	0.0004252	0.00039607	0.0003788	0.00036938	0.00035953	0.00033871	0.00030593	0.00027106	0.00024005	0.00022237	0.00021363	0.00020054	0.00018539	0.00018007	0.00017964	0.00018458	0.00018662	0.00018901	0.00019095	0.0001956	0.0002123	0.00022841	0.00023796	0.00024196	0.00023959	0.00024319	0.00024961	0.00025177	0.00024482	0.00022167	0.00020701	0.00019824	0.00019311
1850	0.00044849	0.00039606	0.00033439	0.00034192	0.00038889	0.00040807	0.00043481	0.00047571	0.0005093	0.00053499	0.00053949	0.00053271	0.00051238	0.0004811	0.00045198	0.00041812	0.00038859	0.00036527	0.00034904	0.0003374	0.00032449	0.00030665	0.00028439	0.00026095	0.00023942	0.00022308	0.00021432	0.00020462	0.00019596	0.00019169	0.0002021	0.0002168	0.00023399	0.00024271	0.00024284	0.00024197	0.00025135	0.0002605	0.00026604	0.00026313	0.00025389	0.00024094	0.00023672	0.0002326	0.00022814	0.00021855	0.00020999	0.00019968	0.00018561
1856.7	0.00025652	0.00035456	0.00038592	0.0003959	0.00044254	0.00048569	0.00051181	0.00053756	0.00055653	0.00056844	0.00056444	0.00055394	0.00053216	0.00051437	0.000494	0.0004705	0.00043756	0.00040194	0.00037404	0.00036212	0.00035433	0.00033742	0.00030133	0.00027162	0.00025166	0.00024071	0.00024299	0.00024745	0.00025729	0.00026138	0.00026678	0.00027729	0.00027725	0.00027145	0.00026412	0.00025794	0.00025839	0.00025286	0.00024706	0.00024068	0.00023337	0.00023186	0.00023121	0.00022366	0.00021097	0.00018641	0.00016184	0.00013648	0.00011528
1863.4	8.8848e-05	0.0002721	0.00024546	0.00029987	0.00036789	0.00042352	0.00045709	0.00049632	0.00054736	0.00058108	0.00059058	0.00058304	0.00055856	0.00053404	0.00051062	0.00047579	0.00043223	0.00039183	0.00036265	0.00034503	0.00032696	0.00030941	0.0002878	0.00027535	0.00027061	0.00027444	0.00028376	0.00028428	0.00027904	0.00027504	0.00027467	0.00027757	0.00026707	0.00025118	0.00023495	0.00022586	0.00022698	0.00022663	0.00022193	0.00021129	0.00019255	0.00017746	0.00016604	0.00015239	0.00013385	0.00011222	9.4975e-05	7.9334e-05	7.3823e-05
1870	0.00017091	0.00023162	0.00027096	0.00027267	0.00030342	0.00034771	0.00038225	0.00041382	0.00043782	0.00045505	0.00046976	0.00048187	0.00048669	0.00048055	0.0004662	0.00044721	0.00041621	0.00038804	0.00036644	0.00035931	0.00035326	0.00034528	0.00032489	0.00030127	0.00028237	0.00027775	0.00027736	0.00026565	0.00025082	0.00023593	0.00022892	0.00022818	0.00022589	0.00022468	0.00021324	0.00019947	0.00018861	0.00017582	0.00016306	0.00014392	0.00012364	0.00010606	9.4648e-05	9.2779e-05	9.3254e-05	9.8412e-05	0.00010296	0.0001044	0.00010634
1876.7	0.00022479	0.00029211	0.00023697	0.00025972	0.00030549	0.00034216	0.00037121	0.00040184	0.00044821	0.00049845	0.00053334	0.00054129	0.00053472	0.00052982	0.00051304	0.00049543	0.00047365	0.00045232	0.00042509	0.00039779	0.00037656	0.00035447	0.00032698	0.00030505	0.00028172	0.00026568	0.00025422	0.00023911	0.00023228	0.0002268	0.00022649	0.00022109	0.00020545	0.00018623	0.00016216	0.00013798	0.00012586	0.00011047	0.00010128	9.001e-05	8.4156e-05	8.624e-05	9.222e-05	0.00010372	0.00011487	0.00012366	0.00012829	0.00012542	0.00012591
1883.4	0.00057512	0.00046178	0.00043625	0.00042421	0.00042557	0.00041856	0.0004318	0.000461	0.00049338	0.00051599	0.00053144	0.00054298	0.00055045	0.00055672	0.00055289	0.00054476	0.000512	0.00047945	0.00044763	0.00042438	0.00040607	0.00038428	0.00034811	0.00031745	0.00028988	0.00027613	0.00026056	0.00023915	0.0002163	0.00018975	0.00016859	0.00015201	0.00013531	0.00011999	0.0001006	8.4845e-05	8.5448e-05	9.0673e-05	9.8874e-05	0.00010405	0.00010753	0.00011104	0.00011598	0.00012775	0.00014126	0.0001448	0.00014572	0.00014259	0.00014532
1890	0.0003404	0.00037423	0.0003123	0.00031111	0.00033066	0.00034902	0.00037108	0.00040143	0.00045351	0.0005031	0.00053952	0.00056003	0.00056695	0.00056707	0.00055138	0.00052867	0.00049103	0.00045573	0.00042527	0.00039637	0.00037512	0.00034988	0.00031692	0.0002844	0.00024559	0.00021674	0.00019209	0.00016215	0.000135	0.00010997	9.5175e-05	9.3188e-05	9.9894e-05	0.00010999	0.00011366	0.00010998	0.00011107	0.00011555	0.00012594	0.00013539	0.00013939	0.00014087	0.00014617	0.00015559	0.00016807	0.00017594	0.00017861	0.00017328	0.00016753
1896.7	0.0002541	0.00037001	0.00035506	0.00033117	0.00033707	0.0003693	0.00039153	0.00041335	0.00044501	0.00047561	0.00049547	0.00050653	0.00051724	0.00051403	0.00049674	0.00047329	0.00044225	0.00041405	0.00038683	0.00035917	0.00033081	0.00029275	0.00025071	0.00021114	0.00017497	0.00014714	0.00012379	0.00010837	0.00010373	0.00010617	0.00011455	0.00012903	0.00014416	0.00015449	0.00015727	0.00015443	0.00015899	0.00016895	0.00017876	0.00018811	0.00019032	0.00018679	0.00018133	0.00017723	0.00017264	0.00016216	0.0001483	0.00013378	0.00011952
1903.4	0.00037039	0.00048159	0.00045187	0.00041999	0.00043168	0.00045451	0.00046284	0.00047947	0.00050886	0.00053937	0.00055924	0.00056344	0.00055531	0.00054833	0.00053198	0.00050523	0.00045876	0.00039962	0.00034365	0.00029775	0.00026464	0.00023484	0.000195	0.00015494	0.00012782	0.00011701	0.00012217	0.00013387	0.00014513	0.00015173	0.0001581	0.00016809	0.00018158	0.00019161	0.00019329	0.00019051	0.00019323	0.0001975	0.00019919	0.00019534	0.00018949	0.00017493	0.00015803	0.00014712	0.00013914	0.00012447	0.00011105	0.00010593	0.00010689
1910	0.00045246	0.00053064	0.00052995	0.000482	0.00047217	0.00049083	0.00051195	0.00053821	0.00055723	0.00056143	0.0005702	0.00057276	0.00056375	0.00054039	0.00050098	0.00044938	0.00038373	0.00032306	0.00028157	0.00024692	0.00022265	0.00020359	0.00018742	0.00016769	0.00015205	0.00014447	0.00014965	0.00016103	0.0001721	0.00017738	0.00018442	0.00019183	0.0002073	0.00021939	0.00022207	0.00021647	0.00020458	0.00019229	0.00018034	0.00017066	0.00015824	0.00014371	0.00013566	0.00013181	0.00012574	0.00012363	0.00012455	0.00012622	0.000125
1916.7	0.00044022	0.00047695	0.00039815	0.00035901	0.00037099	0.00039151	0.00040879	0.00042401	0.00044568	0.00045812	0.00047143	0.00047319	0.00046493	0.00043988	0.00039807	0.00035755	0.00031837	0.00028927	0.00026419	0.00024108	0.00022443	0.00021363	0.00020196	0.00018839	0.00017797	0.00017185	0.0001772	0.00019049	0.00020364	0.00021373	0.0002147	0.00021293	0.00021346	0.00020598	0.00019732	0.00018558	0.00017295	0.00016636	0.00016051	0.00015957	0.00016305	0.00017014	0.00017615	0.00017467	0.00016584	0.00015483	0.0001414	0.00012797	0.00011678
1923.4	0.0003263	0.00038913	0.00030426	0.00030793	0.00033565	0.00034737	0.00034118	0.00033002	0.00034395	0.00037484	0.00039255	0.00038882	0.0003758	0.00036326	0.00035292	0.00035814	0.00035201	0.00034071	0.0003176	0.00029819	0.00028729	0.0002822	0.00026542	0.00024468	0.00022283	0.00021313	0.00021035	0.00021242	0.00020931	0.0002032	0.00019083	0.0001813	0.0001789	0.00017238	0.00016663	0.00017146	0.00018732	0.00019969	0.00020013	0.00019963	0.00019904	0.00019406	0.00018704	0.00017279	0.00014967	0.0001195	9.4724e-05	8.266e-05	7.6616e-05
1930	0.00058616	0.00050187	0.00039509	0.00036981	0.00034215	0.00031568	0.000301	0.00029948	0.000322	0.00035097	0.00036765	0.00038253	0.00039891	0.00040918	0.00041558	0.00042156	0.00041192	0.00039894	0.00038159	0.00036173	0.00034479	0.00032612	0.00030045	0.00026536	0.00022952	0.00020299	0.00018385	0.00016567	0.00014408	0.00013278	0.00013223	0.00013799	0.00014758	0.00015675	0.00017012	0.00018088	0.00018954	0.00019705	0.00019073	0.00017588	0.00015966	0.00014109	0.00012595	0.00010892	9.2531e-05	7.8119e-05	6.9713e-05	7.1978e-05	7.5879e-05
1936.7	0.00038729	0.0003159	0.00029479	0.00027532	0.00025931	0.00025733	0.00027492	0.00028764	0.00030925	0.00033399	0.00035798	0.00038653	0.0004167	0.00042816	0.00043086	0.00043549	0.00043866	0.00043434	0.00041994	0.00039368	0.0003628	0.00032909	0.00029604	0.00025942	0.00022447	0.00019237	0.00017022	0.00014677	0.00013462	0.00013919	0.00015345	0.00016132	0.00016523	0.00016372	0.00016066	0.00015538	0.00015486	0.00014751	0.00013382	0.00011489	0.00010184	9.6353e-05	9.2316e-05	8.7895e-05	8.1053e-05	7.7214e-05	8.2294e-05	8.4991e-05	9.0116e-05
1943.4	-2.4606e-05	0.00015619	0.00022297	0.0002159	0.00022909	0.00027191	0.00029909	0.00030539	0.00032362	0.00035622	0.00038317	0.00041347	0.00043706	0.00045177	0.00046364	0.00047295	0.00047523	0.00045705	0.00042304	0.00039685	0.00037339	0.00034631	0.00031225	0.00027886	0.00025828	0.00023575	0.00021715	0.0001996	0.00018654	0.00017521	0.00016964	0.00016147	0.00015103	0.00013427	0.00012055	0.00011507	0.00012151	0.00012089	0.00011804	0.00011221	0.00010813	0.00011072	0.0001076	0.00010906	0.00010611	9.8117e-05	9.3645e-05	8.7873e-05	8.4004e-05
1950	6.8577e-05	0.00026186	0.00030274	0.00029326	0.0003074	0.00035274	0.0003851	0.00040479	0.00042423	0.00043932	0.00044901	0.00046646	0.00047724	0.00047568	0.00046113	0.00044145	0.00040414	0.00036967	0.00035081	0.00035014	0.00034688	0.00033107	0.00030771	0.00028506	0.0002615	0.00024168	0.00022628	0.00020205	0.00017489	0.00014886	0.00013235	0.00012344	0.00011461	0.00010674	0.00010748	0.00011516	0.00012801	0.00012835	0.00012733	0.00012581	0.00012464	0.00012869	0.00012808	0.00012575	0.00011011	9.3486e-05	8.3569e-05	7.3734e-05	6.7501e-05
1956.7	0.0002447	0.00034478	0.00037756	0.0003493	0.00036756	0.0004087	0.00044174	0.00045346	0.00044849	0.00044078	0.00044015	0.0004509	0.00045402	0.00043377	0.00040155	0.00037276	0.00034554	0.00034995	0.00036656	0.00037612	0.00036793	0.0003421	0.00031009	0.00027814	0.00024179	0.00020853	0.00016813	0.00012914	9.8977e-05	8.6678e-05	8.7048e-05	9.4218e-05	0.00010194	0.00011036	0.00012413	0.00013413	0.00014415	0.00014891	0.00014763	0.0001406	0.00013399	0.00012594	0.00011839	0.00011042	0.00010017	8.7795e-05	8.0789e-05	7.3899e-05	7.8305e-05
1963.4	0.00015567	0.00032427	0.00033188	0.00035172	0.00040554	0.00045388	0.00047105	0.00047662	0.00048409	0.00050868	0.00052628	0.00051682	0.00049232	0.00046478	0.00044007	0.00042183	0.00040619	0.00039204	0.00037272	0.00034231	0.00031288	0.00027773	0.00023722	0.00019966	0.00016348	0.00013488	0.00011032	8.8791e-05	8.0435e-05	8.963e-05	0.00010304	0.00011457	0.00012458	0.00012899	0.00012936	0.00012909	0.00013387	0.00013377	0.00012433	0.00011646	0.0001069	9.7291e-05	9.2734e-05	9.4905e-05	9.9296e-05	9.471e-05	9.4314e-05	9.1035e-05	8.9504e-05
1970	0.00033314	0.00038119	0.00037525	0.00040169	0.0004173	0.00042944	0.00043227	0.00046316	0.00050168	0.00053045	0.00052144	0.00050103	0.00047944	0.00045891	0.00044339	0.00043077	0.00040009	0.00035685	0.00031578	0.00029179	0.00027213	0.00025278	0.00022284	0.00019566	0.00016219	0.00013329	0.00011283	0.00010096	9.687e-05	9.8336e-05	0.00010076	0.00010648	0.00010454	0.00010279	9.7649e-05	9.2776e-05	9.1766e-05	9.4531e-05	9.6467e-05	9.7939e-05	9.9292e-05	0.00010576	0.00010965	0.00011413	0.00011215	0.00010367	9.4892e-05	8.7092e-05	8.0823e-05
1976.7	0.00015497	0.00020364	0.00023022	0.00025258	0.00026943	0.00032041	0.0003993	0.00046892	0.00051755	0.00053646	0.00052443	0.00052045	0.00052381	0.00050727	0.0004729	0.00041353	0.0003502	0.00030733	0.00028666	0.00028322	0.00027116	0.00025246	0.00022623	0.00020244	0.00017674	0.00015619	0.00013989	0.00012167	0.00010602	0.00010124	0.0001014	0.00010399	0.0001025	0.00010004	9.5988e-05	9.2796e-05	0.00010281	0.00011287	0.00012181	0.00012523	0.00012362	0.00011931	0.000114	0.00010921	0.00010263	9.4617e-05	8.4335e-05	7.4965e-05	6.5391e-05
1983.4	-5.797e-05	0.00014816	0.00019459	0.00020761	0.00028338	0.00036768	0.0004425	0.00046843	0.00047627	0.00048122	0.00047675	0.00047394	0.00045074	0.0004162	0.00037447	0.0003286	0.00029661	0.0002955	0.00030383	0.00031326	0.00030982	0.00029732	0.00027155	0.00024315	0.00021304	0.00018579	0.00015795	0.00013603	0.00011769	0.00010757	0.00010261	0.00010645	0.00011586	0.00012374	0.00012742	0.0001242	0.00012688	0.00012836	0.00012944	0.00012687	0.00011977	0.00010881	9.7814e-05	8.3061e-05	7.0536e-05	5.4768e-05	4.0438e-05	2.6895e-05	1.4196e-05
1990	0.0004452	0.00041593	0.0002546	0.0002488	0.0003096	0.00032698	0.00034236	0.00034596	0.00037297	0.00040878	0.00041321	0.00041218	0.0003939	0.00036931	0.000344	0.00032018	0.00030871	0.00030862	0.00030439	0.00030439	0.0002944	0.0002712	0.00023548	0.00019905	0.00016688	0.0001424	0.00012839	0.00012279	0.00011614	0.0001171	0.00012019	0.00012448	0.00012533	0.00012802	0.00012961	0.00012479	0.00012093	0.00011538	0.00010445	9.4517e-05	8.3971e-05	7.4956e-05	6.5983e-05	4.9977e-05	3.4025e-05	1.4068e-05	-3.4039e-06	-1.8316e-05	-2.6862e-05
1996.7	0.0006547	0.00041074	0.00024886	0.00026909	0.00031583	0.00030156	0.00031531	0.00034326	0.00038543	0.00040851	0.00040501	0.00039383	0.00037733	0.00035854	0.00033565	0.00030981	0.000287	0.00027	0.00026622	0.00026395	0.00025175	0.00023135	0.00020092	0.00017246	0.00014994	0.00013802	0.00013398	0.00012599	0.00011344	0.00010642	0.00010402	0.00010846	0.00011098	0.00011055	0.00010706	0.00010032	9.0474e-05	8.5309e-05	7.5811e-05	6.3306e-05	4.753e-05	3.1909e-05	2.0058e-05	7.2174e-06	-1.6526e-06	-4.0688e-06	-5.757e-06	-9.6111e-06	-7.4093e-06
2003.4	0.00051885	0.00024692	0.00020972	0.00024595	0.00028592	0.00029184	0.00034079	0.00039242	0.00043916	0.00046367	0.00047563	0.00046795	0.00045458	0.00043218	0.00039898	0.00036525	0.00033258	0.00030474	0.00027717	0.00025697	0.00024366	0.0002296	0.00020591	0.0001806	0.00015371	0.00013673	0.00012395	0.00011034	9.6157e-05	9.1306e-05	8.7343e-05	8.5255e-05	7.8174e-05	7.2788e-05	6.5037e-05	5.757e-05	4.7131e-05	4.0327e-05	2.8294e-05	1.6957e-05	9.9812e-06	7.9845e-06	6.2283e-06	9.5765e-06	1.6533e-05	2.9703e-05	3.2552e-05	3.1096e-05	3.1233e-05
2010	1.9801e-05	3.2939e-05	0.00010601	0.00019303	0.00026534	0.00032581	0.00039055	0.00044992	0.00049085	0.00051661	0.0005182	0.0004904	0.00046269	0.00043711	0.00041225	0.00038698	0.00035985	0.0003376	0.00031335	0.00030164	0.00028996	0.00026837	0.00023982	0.0002049	0.00017201	0.00014342	0.00011169	8.971e-05	6.5499e-05	5.3385e-05	4.7298e-05	4.4026e-05	3.9945e-05	3.2261e-05	2.1318e-05	1.4821e-05	1.0665e-05	8.7664e-06	1.0047e-05	1.3795e-05	1.3843e-05	1.8653e-05	1.9651e-05	2.5727e-05	2.9336e-05	2.9974e-05	3.1078e-05	2.5015e-05	1.8732e-05
2016.7	-2.8856e-06	3.5563e-05	0.00012204	0.00017496	0.00020935	0.00026209	0.00031255	0.00036433	0.00039609	0.00041751	0.00042658	0.0004253	0.00043238	0.00042996	0.00042157	0.00040495	0.00038107	0.00035631	0.00032822	0.0003135	0.00029734	0.00027315	0.00023448	0.00018929	0.00014977	0.00011996	9.3666e-05	7.3978e-05	5.2368e-05	3.5142e-05	2.2746e-05	1.9205e-05	2.0414e-05	2.0523e-05	2.0528e-05	1.9192e-05	1.9895e-05	2.0966e-05	2.6461e-05	3.2109e-05	3.0879e-05	3.1632e-05	3.1478e-05	3.1797e-05	3.1548e-05	2.298e-05	1.7062e-05	1.0727e-05	9.3869e-06
2023.4	-1.0697e-05	8.3468e-05	0.00014036	0.00014345	0.00017551	0.00022346	0.00027338	0.00030044	0.00032364	0.00034875	0.00037657	0.00039153	0.00040011	0.00039088	0.00037462	0.0003556	0.00033541	0.00032097	0.00030325	0.00028224	0.00025446	0.00022208	0.00018886	0.00015256	0.0001163	8.9723e-05	6.2004e-05	4.2484e-05	3.129e-05	2.7153e-05	2.9635e-05	3.5248e-05	4.7279e-05	5.3694e-05	5.3582e-05	4.9113e-05	4.6502e-05	4.5013e-05	4.7042e-05	4.7165e-05	4.4653e-05	4.112e-05	4.2618e-05	4.281e-05	4.337e-05	4.2307e-05	4.288e-05	4.5389e-05	5.5368e-05
2030	0.00024694	0.00030475	0.00023442	0.000218	0.00024281	0.00027157	0.00029475	0.00031088	0.00034585	0.00036696	0.00038359	0.0003808	0.00037987	0.000367	0.00034025	0.0003112	0.0002775	0.00025053	0.00023216	0.00021369	0.00019855	0.00017434	0.00014198	0.00010542	7.2168e-05	5.5233e-05	4.8411e-05	4.8377e-05	5.4518e-05	5.7923e-05	5.9027e-05	6.3232e-05	7.1178e-05	7.5853e-05	7.2966e-05	6.6561e-05	6.0937e-05	5.4946e-05	5.31e-05	5.2944e-05	5.0817e-05	5.2612e-05	5.9864e-05	7.1221e-05	8.1327e-05	8.5813e-05	8.9745e-05	9.017e-05	9.2854e-05
2036.7	0.00026867	0.00026441	0.00022506	0.00024596	0.00029311	0.00032242	0.00035334	0.000373	0.00040114	0.00041671	0.00041521	0.00039066	0.00036046	0.00032854	0.00029065	0.00025812	0.00022667	0.00019747	0.00017955	0.00016279	0.00015069	0.00013023	0.0001126	9.2314e-05	7.5327e-05	6.8717e-05	6.8475e-05	6.7945e-05	7.0488e-05	7.2547e-05	7.7069e-05	7.7105e-05	7.4242e-05	6.3315e-05	4.9117e-05	4.1749e-05	4.0952e-05	4.3618e-05	5.1353e-05	6.0209e-05	7.0629e-05	8.4208e-05	0.00010242	0.00011945	0.00012563	0.00012149	0.00011521	0.00010193	8.3712e-05
2043.4	0.00031548	0.00030836	0.00028324	0.00027692	0.00030813	0.00033428	0.00036756	0.00039044	0.00040587	0.0004004	0.00039085	0.00037364	0.00034995	0.00032143	0.00028687	0.00024538	0.00021194	0.00018439	0.0001726	0.00016035	0.00015132	0.00014067	0.00012306	9.8587e-05	7.5416e-05	6.0723e-05	5.9193e-05	5.4128e-05	5.16e-05	4.9306e-05	4.6306e-05	4.7914e-05	5.2787e-05	5.4587e-05	5.8405e-05	6.4417e-05	8.1014e-05	9.8011e-05	0.00011537	0.00012387	0.00012824	0.00013123	0.00013379	0.00013089	0.00012044	9.9149e-05	8.2033e-05	6.2351e-05	4.6337e-05
2050	0.00018031	0.00019948	0.00015281	0.00017562	0.00023437	0.0002616	0.00028858	0.00030956	0.00033755	0.00035657	0.00036568	0.00035439	0.00033107	0.000302	0.00028601	0.00026518	0.00024779	0.00022755	0.0002116	0.0001934	0.00018245	0.00016621	0.0001441	0.00011573	9.3072e-05	7.9644e-05	7.6365e-05	7.2878e-05	7.0226e-05	7.0591e-05	7.7073e-05	9.2477e-05	0.00010648	0.00011806	0.00012071	0.00012291	0.00013621	0.00014838	0.00015301	0.00014589	0.00013127	0.00011103	8.9482e-05	7.8663e-05	6.9443e-05	5.7688e-05	4.8347e-05	4.1968e-05	4.3527e-05
2056.7	6.7204e-05	7.0114e-05	5.97e-05	9.6451e-05	0.00013043	0.00016548	0.00019781	0.00023328	0.0002633	0.00028958	0.00029599	0.00030889	0.00032726	0.00032282	0.00031498	0.00030278	0.00028735	0.0002741	0.00026266	0.00025604	0.00023937	0.00021156	0.00018173	0.00015082	0.00012819	0.00011758	0.00011552	0.00011808	0.00012094	0.00012419	0.00013212	0.00014406	0.00015216	0.0001511	0.00014199	0.00012743	0.00010974	9.1627e-05	7.7627e-05	6.6938e-05	5.6805e-05	4.801e-05	4.8e-05	5.1468e-05	5.5375e-05	6.1366e-05	6.5312e-05	6.2891e-05	5.6494e-05
2063.4	9.6121e-05	3.7508e-05	4.8078e-05	7.7533e-05	0.00011932	0.00014483	0.0001745	0.00020424	0.00022982	0.00027011	0.0003066	0.00033105	0.00034434	0.00033491	0.00032731	0.00031967	0.00030922	0.00029457	0.00027027	0.00024238	0.00021874	0.00019528	0.00017754	0.00015792	0.00014831	0.00015155	0.00015995	0.00016019	0.00015001	0.00013883	0.00013241	0.00012795	0.00012112	0.000112	9.6699e-05	7.6431e-05	6.2199e-05	6.0241e-05	6.2964e-05	7.0719e-05	7.93e-05	9.1278e-05	9.5139e-05	9.3729e-05	9.0244e-05	7.9544e-05	6.7363e-05	5.0812e-05	2.7595e-05
2070	4.3323e-05	5.2993e-05	0.00011762	0.00013881	0.00016461	0.00018811	0.00021035	0.00023241	0.00025004	0.00026814	0.00028678	0.00029154	0.0002934	0.00028844	0.00028735	0.00029076	0.00028001	0.00026592	0.00024803	0.00023737	0.00022876	0.00022195	0.00020959	0.00019526	0.00018454	0.00018447	0.00017835	0.00016894	0.00015387	0.00013919	0.0001244	0.00011326	0.00010463	0.00010159	9.5769e-05	9.658e-05	0.00011005	0.00012105	0.00012872	0.0001331	0.00012874	0.00012093	0.00010534	8.9994e-05	7.1461e-05	4.5442e-05	2.336e-05	5.3251e-06	-7.7226e-06
2076.7	0.00011246	0.00014646	0.00021861	0.00023173	0.00023084	0.00025703	0.00028733	0.00031531	0.0003338	0.00034618	0.0003531	0.00035068	0.00035734	0.00035857	0.00035626	0.00035492	0.00033859	0.000319	0.00030016	0.00029111	0.00028567	0.00027695	0.00025323	0.00022098	0.00018036	0.00014888	0.00012451	0.00010969	9.7639e-05	9.1972e-05	8.8656e-05	9.4685e-05	0.00010326	0.00011764	0.00012918	0.00013298	0.00013032	0.00012503	0.00011472	0.00010191	8.1298e-05	5.8025e-05	3.9647e-05	2.6843e-05	1.5147e-05	6.6459e-06	-5.4767e-06	-1.3609e-05	-1.8882e-05
2083.4	-2.1788e-05	0.00017816	0.00032266	0.00030285	0.00029774	0.00034748	0.00039028	0.00040371	0.00039836	0.00039078	0.00040086	0.00041177	0.00042634	0.00043776	0.00043765	0.00042296	0.00038849	0.00034693	0.00032069	0.00029584	0.00026492	0.0002291	0.00018382	0.00013912	0.00010185	8.2899e-05	7.9224e-05	7.8435e-05	8.3919e-05	9.9446e-05	0.00010875	0.0001162	0.00011503	0.00011229	0.00010599	8.943e-05	6.9835e-05	5.4111e-05	3.8555e-05	2.5792e-05	1.2149e-05	9.8311e-06	7.1992e-06	2.0052e-06	-4.918e-07	-4.9943e-06	-1.3692e-05	-1.9644e-05	-1.7335e-05
2090	7.9353e-05	0.00030087	0.0003082	0.00026147	0.00026889	0.00030959	0.00032245	0.00032879	0.0003411	0.00036286	0.00040067	0.00043312	0.00044978	0.00044783	0.00043443	0.0004101	0.00037245	0.00033097	0.00029116	0.00024921	0.00020564	0.00017523	0.00014627	0.00012262	0.00010948	0.00010933	0.00011413	0.00011846	0.00011612	0.00011147	0.0001007	9.1275e-05	7.896e-05	5.9502e-05	3.8473e-05	2.0023e-05	1.102e-05	1.3769e-05	1.6193e-05	1.5477e-05	9.1774e-06	4.9917e-06	5.8855e-06	6.1228e-06	8.9503e-06	7.1709e-06	6.7678e-07	-2.2628e-06	3.0474e-06
2096.7	0.00011634	0.00027063	0.00021802	0.00020529	0.00024313	0.00028948	0.00030833	0.00032611	0.00036849	0.00042386	0.00046333	0.00048423	0.00048298	0.00045917	0.00042725	0.0004029	0.00037022	0.00033062	0.0002886	0.00026047	0.00023644	0.00022133	0.00021084	0.00019339	0.00017079	0.00015459	0.00014559	0.00013191	0.00010869	8.6627e-05	6.5488e-05	5.2315e-05	4.2554e-05	3.2749e-05	2.1088e-05	1.0671e-05	5.208e-06	1.1155e-05	1.5419e-05	2.0599e-05	2.2852e-05	2.7533e-05	3.4799e-05	4.0753e-05	4.2124e-05	4.0253e-05	3.5601e-05	3.1336e-05	3.0191e-05
2103.4	0.00042767	0.00038778	0.00030227	0.00031944	0.00034059	0.0003405	0.00034746	0.0003654	0.00040348	0.00043508	0.00044332	0.00043644	0.00042265	0.00041055	0.00039369	0.00038313	0.00036014	0.00034278	0.00032967	0.00031294	0.00028777	0.00026232	0.00023315	0.00019958	0.00016104	0.00012974	0.00010143	7.6921e-05	5.8355e-05	4.9104e-05	4.1539e-05	3.911e-05	4.022e-05	4.165e-05	4.0337e-05	4.0794e-05	4.8714e-05	5.7555e-05	6.3895e-05	6.745e-05	7.0853e-05	7.5188e-05	7.9125e-05	7.9886e-05	7.3075e-05	5.4142e-05	3.8813e-05	2.735e-05	1.9096e-05
2110	0.00027341	0.00032369	0.00035119	0.00032053	0.00028365	0.00028551	0.00028438	0.00027686	0.00027684	0.00027065	0.00027856	0.00029813	0.00031639	0.00033366	0.00033681	0.00033887	0.00032582	0.00030266	0.00027762	0.00024468	0.00020883	0.0001739	0.00013746	9.9184e-05	7.309e-05	5.9103e-05	5.0337e-05	4.3411e-05	3.9017e-05	3.853e-05	4.3745e-05	5.0707e-05	5.6491e-05	5.5283e-05	5.3056e-05	5.8379e-05	6.7532e-05	7.7987e-05	8.2372e-05	7.8465e-05	6.991e-05	6.6071e-05	6.0067e-05	4.9172e-05	3.2553e-05	1.2591e-05	-2.3525e-06	-1.2687e-05	-1.9536e-05
2116.7	0.00024022	0.00036822	0.00034107	0.00027935	0.00024773	0.0002544	0.00025401	0.00023937	0.0002507	0.0002691	0.00028909	0.00031367	0.00033349	0.00033905	0.00033376	0.00032558	0.00029456	0.00024788	0.00020407	0.0001735	0.00014536	0.00012087	9.7099e-05	6.8341e-05	4.2898e-05	3.0159e-05	3.3848e-05	3.8902e-05	4.2836e-05	4.9265e-05	5.2954e-05	5.9739e-05	6.4916e-05	6.8953e-05	6.934e-05	6.8921e-05	7.3859e-05	7.3286e-05	6.2003e-05	4.9307e-05	3.4958e-05	2.5398e-05	1.3567e-05	2.5597e-06	-1.0394e-05	-2.7732e-05	-3.6294e-05	-4.373e-05	-5.1533e-05
2123.4	0.00048212	0.00051401	0.0004298	0.00037453	0.0003596	0.0003649	0.00038162	0.00039793	0.00042008	0.00043785	0.00044821	0.00045882	0.00046121	0.00044848	0.00041848	0.00036889	0.00030888	0.00026033	0.00022388	0.00020104	0.00017504	0.00015088	0.00012361	0.00010061	8.5385e-05	8.4729e-05	8.7974e-05	8.6465e-05	8.0255e-05	7.9795e-05	8.1445e-05	8.702e-05	8.0677e-05	7.0109e-05	5.8403e-05	5.0742e-05	5.1188e-05	4.6814e-05	3.6208e-05	2.5369e-05	1.4478e-05	8.4001e-06	-2.897e-06	-1.6205e-05	-2.8676e-05	-3.8964e-05	-4.2429e-05	-4.4165e-05	-5.0015e-05
2130	0.00011126	0.00027437	0.00030749	0.00030628	0.00033293	0.00037467	0.00039678	0.00040231	0.00040615	0.00040695	0.00041592	0.00041599	0.00040496	0.00038558	0.00036263	0.00033324	0.0003022	0.00028141	0.00026558	0.00025309	0.00023559	0.00021598	0.00019114	0.00016798	0.00015522	0.00014548	0.00013718	0.00012131	0.00010109	9.0174e-05	8.2834e-05	8.0358e-05	7.1401e-05	6.1507e-05	5.4961e-05	4.8686e-05	4.5393e-05	4.0068e-05	2.6223e-05	1.6654e-05	5.4024e-06	-3.9475e-06	-1.8639e-05	-3.3514e-05	-4.1699e-05	-4.0665e-05	-4.2418e-05	-3.9817e-05	-4.4167e-05
2136.7	6.0219e-05	0.0002066	0.00018109	0.00017748	0.0001856	0.00020301	0.00019196	0.00018657	0.00022057	0.00024481	0.00027509	0.00028334	0.0002852	0.00027929	0.00028189	0.00029065	0.00029626	0.00029054	0.00027831	0.00026213	0.00025517	0.00024998	0.00023355	0.00021038	0.00019031	0.00016604	0.00013857	0.00010483	8.0352e-05	6.3063e-05	4.9325e-05	4.4344e-05	3.9859e-05	3.2793e-05	2.7625e-05	2.3617e-05	1.6234e-05	4.4849e-06	-6.6188e-06	-1.1408e-05	-1.8486e-05	-2.5506e-05	-3.4152e-05	-4.4562e-05	-5.0028e-05	-4.5842e-05	-4.1975e-05	-3.9156e-05	-3.9511e-05
2143.4	0.00023658	0.00027552	0.00022933	0.00019945	0.00018188	0.00017862	0.00017496	0.00019294	0.00022694	0.0002462	0.0002534	0.00025761	0.00027198	0.00028424	0.00029528	0.0002933	0.0002747	0.00025371	0.0002434	0.0002431	0.00023679	0.0002208	0.00018574	0.00014873	0.00012078	9.2717e-05	6.3107e-05	3.6199e-05	1.9251e-05	1.2737e-05	8.5197e-06	7.8762e-06	9.8601e-06	1.0599e-05	1.2565e-05	1.1814e-05	3.3717e-06	-4.8354e-06	-1.1072e-05	-1.405e-05	-1.6499e-05	-1.9783e-05	-2.9129e-05	-3.2705e-05	-2.6258e-05	-1.8553e-05	-1.369e-05	-1.7527e-05	-2.2746e-05
2150	0.00024867	0.00030025	0.00030759	0.00026249	0.00025601	0.00026996	0.00029142	0.0003122	0.00032397	0.00033593	0.0003462	0.00035758	0.00036557	0.00036637	0.00035083	0.00032125	0.00028484	0.00025356	0.0002332	0.00022217	0.00020302	0.00017528	0.00013934	0.00010997	8.1495e-05	5.747e-05	3.681e-05	2.334e-05	1.8735e-05	2.2131e-05	2.4269e-05	2.1759e-05	2.512e-05	2.7766e-05	3.1509e-05	3.1519e-05	2.5464e-05	1.7064e-05	9.5303e-06	8.9731e-06	1.2753e-05	1.3909e-05	1.1518e-05	7.9041e-06	3.4463e-06	-1.252e-05	-2.5254e-05	-3.7546e-05	-4.7438e-05
2156.7	-3.7274e-05	0.00021029	0.00024682	0.00022243	0.00026198	0.0003236	0.00036815	0.00039163	0.00040678	0.00043619	0.00046533	0.00047589	0.00046883	0.0004461	0.00041617	0.00037243	0.00032766	0.00029962	0.00027789	0.00025289	0.00022966	0.00020457	0.00017306	0.00014126	0.00010719	7.3995e-05	4.5365e-05	3.0465e-05	2.4595e-05	2.1293e-05	1.6332e-05	1.0921e-05	1.4312e-05	1.9679e-05	2.9743e-05	3.1145e-05	2.8775e-05	2.5606e-05	2.4181e-05	2.2466e-05	2.1887e-05	1.869e-05	1.4494e-05	6.3582e-06	-4.6627e-06	-2.5316e-05	-4.25e-05	-5.7017e-05	-6.5759e-05
2163.4	0.00026639	0.00028076	0.00020771	0.00020828	0.00026764	0.00029368	0.00032256	0.00036017	0.00040155	0.00043421	0.00045789	0.00045084	0.00042722	0.000401	0.00037487	0.00033953	0.00030123	0.00027748	0.00026044	0.00023382	0.00020417	0.00017098	0.00013656	0.00010038	6.3182e-05	3.2219e-05	6.7757e-06	-7.7673e-06	-1.1752e-05	-7.3622e-06	2.9726e-07	4.0369e-06	1.3802e-05	2.4839e-05	3.0251e-05	3.0035e-05	3.2871e-05	3.4172e-05	3.0259e-05	2.2554e-05	1.5897e-05	6.1359e-06	-2.7712e-06	-8.7016e-06	-1.9771e-05	-4.0104e-05	-5.6267e-05	-6.1893e-05	-6.2518e-05
2170	7.6517e-05	0.00010217	0.00011656	0.00014234	0.00019319	0.00023069	0.00026959	0.00030789	0.0003343	0.00034059	0.00034128	0.00032959	0.00031117	0.00029203	0.00027286	0.00025617	0.00023468	0.00022528	0.00021132	0.00019	0.00016562	0.00014072	0.00011247	7.92e-05	3.9896e-05	7.4277e-06	-1.6369e-05	-1.6919e-05	-7.296e-06	6.3907e-06	1.5196e-05	1.6469e-05	1.6427e-05	1.5701e-05	1.3988e-05	8.854e-06	2.5494e-06	-2.4832e-06	-1.1979e-05	-2.3322e-05	-3.4302e-05	-3.8521e-05	-3.8047e-05	-3.5145e-05	-3.8324e-05	-4.4186e-05	-4.7908e-05	-4.8548e-05	-4.5432e-05
2176.7	0.00020625	0.00024118	0.00021154	0.00020806	0.00023807	0.00027555	0.00031253	0.00034038	0.00035812	0.00036309	0.00036403	0.00035851	0.00035447	0.00033942	0.00031003	0.00028228	0.0002517	0.00022871	0.00020985	0.00018917	0.00016879	0.00014326	0.00011216	7.9869e-05	4.588e-05	2.7076e-05	1.8586e-05	1.7319e-05	1.6282e-05	1.3399e-05	1.2769e-05	8.7101e-06	1.344e-06	-1.2622e-05	-2.901e-05	-4.1698e-05	-4.5776e-05	-4.2493e-05	-4.007e-05	-4.5052e-05	-4.7529e-05	-4.0831e-05	-3.2469e-05	-2.2366e-05	-1.5971e-05	-1.4465e-05	-1.5042e-05	-1.8465e-05	-1.8046e-05
2183.4	0.0003123	0.00032591	0.00028433	0.00029368	0.00034739	0.00038556	0.00041414	0.00043455	0.00043333	0.00043196	0.00042645	0.00041991	0.00039706	0.00036633	0.00032165	0.00028035	0.00025108	0.00024286	0.0002372	0.00022172	0.00019916	0.00017639	0.00014454	0.00011408	8.8321e-05	6.968e-05	5.1747e-05	3.5511e-05	2.4542e-05	1.0085e-05	-4.1561e-06	-1.3232e-05	-2.274e-05	-3.7881e-05	-5.0012e-05	-5.0574e-05	-3.8649e-05	-2.6669e-05	-2.1891e-05	-1.9064e-05	-1.7292e-05	-1.0356e-05	-1.2178e-06	9.0576e-06	1.3998e-05	8.1062e-06	-2.0787e-06	-9.2269e-06	-1.3129e-05
2190	0.00015264	0.00015112	0.00014284	0.00020356	0.0002614	0.00030513	0.00032972	0.00034289	0.00034651	0.00035077	0.00034717	0.00033773	0.00031853	0.00028111	0.00024464	0.00022605	0.00022102	0.00022458	0.00021971	0.0002039	0.00017934	0.0001531	0.0001243	9.3194e-05	6.5743e-05	4.3136e-05	2.9663e-05	8.2183e-06	-1.8046e-05	-3.7802e-05	-3.9318e-05	-3.6408e-05	-3.4611e-05	-3.7604e-05	-3.8181e-05	-3.8479e-05	-2.9861e-05	-1.4942e-05	-2.4627e-06	4.2616e-07	1.692e-06	2.5263e-06	6.1382e-06	9.1115e-06	1.1921e-05	6.5458e-06	-9.1622e-07	-8.6762e-06	-1.4287e-05
2196.7	3.7204e-05	8.1187e-06	4.4733e-05	0.0001485	0.00020266	0.00023742	0.00026228	0.00028091	0.00030065	0.00030709	0.00029148	0.00026472	0.00024739	0.00022675	0.00021365	0.0002165	0.00021001	0.00020762	0.00019892	0.00018963	0.00016858	0.00013708	0.00010345	6.8762e-05	4.1989e-05	2.7364e-05	1.143e-05	-7.0406e-06	-2.5203e-05	-2.881e-05	-1.727e-05	-7.1977e-06	-5.7324e-07	3.5932e-06	8.6237e-07	-3.6511e-06	-1.0475e-06	7.8187e-06	1.329e-05	8.3808e-06	3.3186e-06	-1.9743e-06	-1.9172e-06	-2.0269e-06	-3.435e-07	1.0064e-06	-2.5143e-06	-1.4534e-05	-2.2409e-05
2203.4	6.6121e-05	2.8354e-05	0.0001583	0.00022315	0.00022445	0.00025026	0.00028702	0.00032358	0.00033536	0.00032618	0.00031319	0.00029838	0.00029589	0.00029087	0.00027722	0.00025908	0.000229	0.00019803	0.00016439	0.00013783	0.00011424	8.7772e-05	5.8244e-05	3.5483e-05	2.284e-05	1.6544e-05	1.3174e-05	9.8034e-06	6.0324e-06	8.0772e-06	1.6486e-05	2.6854e-05	3.3105e-05	3.0819e-05	2.2698e-05	1.3489e-05	1.3263e-05	1.9031e-05	2.2344e-05	2.1192e-05	1.8748e-05	1.4641e-05	1.0944e-05	1.444e-05	1.8885e-05	1.6713e-05	6.0524e-06	-7.3735e-06	-1.6119e-05
2210	-0.00019883	-4.051e-05	0.00015236	0.00017557	0.0001975	0.00025715	0.00030967	0.00034748	0.00035304	0.0003464	0.00034028	0.00033273	0.00031929	0.00030295	0.00028047	0.00024745	0.00019965	0.00014122	0.0001053	9.4281e-05	8.6332e-05	7.6072e-05	5.7087e-05	3.9343e-05	2.4616e-05	2.5829e-05	4.0636e-05	4.3377e-05	3.8191e-05	3.2939e-05	2.9296e-05	3.3816e-05	3.9972e-05	3.8424e-05	3.1439e-05	2.2177e-05	2.3755e-05	2.5355e-05	2.9758e-05	3.056e-05	2.4692e-05	1.5239e-05	1.4461e-05	2.1118e-05	2.6072e-05	2.3691e-05	1.3928e-05	-1.3913e-06	-1.2238e-05
2216.7	-0.00013832	2.686e-05	9.199e-05	0.00010242	0.00014361	0.00020782	0.00026661	0.00030733	0.00033322	0.00035006	0.00036111	0.00035802	0.00034609	0.00032023	0.00028416	0.00023729	0.00018831	0.00015601	0.00013936	0.00013139	0.00012619	0.00012056	0.00010516	9.0188e-05	7.4057e-05	7.307e-05	7.146e-05	6.646e-05	5.5461e-05	4.5917e-05	3.891e-05	4.0106e-05	4.6789e-05	4.9182e-05	3.9926e-05	2.1627e-05	1.2459e-05	1.3496e-05	2.1443e-05	2.3473e-05	1.9156e-05	9.2826e-06	2.4601e-06	3.2397e-07	-2.9703e-06	-1.3712e-05	-2.2786e-05	-3.5526e-05	-4.1744e-05
2223.4	-0.00015006	6.1843e-05	0.00011986	0.00011858	0.00016019	0.00021777	0.00024436	0.00026227	0.00027839	0.00029405	0.00031222	0.00030784	0.00029297	0.00027256	0.00025242	0.00023791	0.00022034	0.00020101	0.00017719	0.00016182	0.0001562	0.00014825	0.00013058	0.00010936	8.6248e-05	7.4406e-05	6.6846e-05	6.8054e-05	6.6318e-05	6.2732e-05	5.6319e-05	5.4892e-05	5.7903e-05	5.5675e-05	3.673e-05	1.5404e-05	-2.1416e-06	-7.0003e-06	-8.5611e-06	-1.1875e-05	-1.8912e-05	-3.0647e-05	-3.5963e-05	-3.405e-05	-2.3455e-05	-1.618e-05	-1.7671e-05	-2.9187e-05	-3.9908e-05
2230	0.00013461	0.00020865	0.00012433	0.00010014	0.00010854	0.00011522	0.00010647	0.00012357	0.00017032	0.00020561	0.00022756	0.00023737	0.0002497	0.00025528	0.00026231	0.00026999	0.00025372	0.00021857	0.00019247	0.00018179	0.00017782	0.0001682	0.00014369	0.00011726	9.03e-05	7.7924e-05	8.0767e-05	8.7831e-05	8.2479e-05	6.7824e-05	5.5753e-05	5.1759e-05	5.2897e-05	4.9462e-05	3.0584e-05	1.1527e-05	-5.1285e-06	-9.1842e-06	-1.0455e-05	-1.2803e-05	-1.7587e-05	-2.927e-05	-3.9053e-05	-4.0539e-05	-4.2313e-05	-4.9109e-05	-5.8597e-05	-7.0802e-05	-8.194e-05
2236.7	0.00024168	0.00019259	0.00013168	8.4206e-05	8.8254e-05	9.6078e-05	0.00012204	0.00016723	0.00021232	0.00024012	0.00027545	0.00031136	0.00034028	0.00034702	0.00034356	0.00032146	0.00028506	0.00025076	0.00023077	0.00021299	0.0001963	0.00017507	0.0001496	0.00012037	9.5575e-05	8.7907e-05	9.5231e-05	0.00010373	9.9657e-05	8.5637e-05	7.4838e-05	6.7553e-05	5.9953e-05	5.1574e-05	3.779e-05	1.9101e-05	-2.704e-06	-1.3246e-05	-1.4872e-05	-1.8758e-05	-2.939e-05	-4.2651e-05	-5.5915e-05	-6.8332e-05	-8.4837e-05	-9.4058e-05	-0.00010325	-0.00011401	-0.00012034
2243.4	0.00021121	0.00019405	0.00013471	0.00010385	0.00015146	0.00017294	0.00019991	0.0002246	0.00026094	0.00030499	0.00034956	0.00038042	0.00038672	0.00036953	0.00035567	0.00033996	0.00032257	0.00030376	0.00027469	0.00024278	0.00021947	0.00019981	0.00017303	0.00014261	0.00011571	0.00010045	9.106e-05	8.457e-05	7.2573e-05	5.9424e-05	4.6248e-05	4.5942e-05	5.0916e-05	5.027e-05	3.9194e-05	2.0594e-05	2.8851e-06	-8.5358e-06	-1.6968e-05	-2.6115e-05	-3.9143e-05	-5.8755e-05	-7.6183e-05	-8.9008e-05	-9.8469e-05	-9.9592e-05	-9.8387e-05	-0.00010002	-0.00010042
2250	0.0001072	0.0001703	9.445e-05	0.00011648	0.00015646	0.00017319	0.0001834	0.00019818	0.00024361	0.00030839	0.00034163	0.00035046	0.00035368	0.0003459	0.00035162	0.00035497	0.00034119	0.00030605	0.00025786	0.00021397	0.00018738	0.00016236	0.00013274	9.505e-05	5.8196e-05	3.2319e-05	2.4044e-05	2.7382e-05	3.8345e-05	4.1202e-05	3.4344e-05	3.0561e-05	2.8759e-05	2.4015e-05	2.0105e-05	1.2159e-05	7.2324e-07	-1.7047e-05	-3.0299e-05	-3.9974e-05	-4.693e-05	-5.6028e-05	-6.025e-05	-6.4782e-05	-6.6072e-05	-6.9902e-05	-7.1303e-05	-7.2942e-05	-7.0485e-05
2256.7	9.8667e-05	0.00016608	0.00016891	0.00016637	0.00016799	0.00018176	0.00019591	0.00022602	0.00025513	0.00028404	0.00030681	0.00032404	0.00034263	0.0003409	0.00035044	0.00034882	0.00031933	0.00027725	0.00023391	0.0001945	0.00016878	0.00013775	0.00010708	6.8154e-05	3.2525e-05	8.5352e-06	5.8796e-06	1.0385e-05	9.4373e-06	-1.8203e-06	-6.5981e-06	-9.1837e-06	-1.004e-05	-1.341e-05	-1.8553e-05	-2.7097e-05	-3.6843e-05	-4.3323e-05	-3.963e-05	-3.9853e-05	-4.2232e-05	-4.3597e-05	-4.432e-05	-4.2743e-05	-3.7845e-05	-3.8538e-05	-3.8242e-05	-4.1383e-05	-3.9211e-05
2263.4	2.3758e-05	0.00020662	0.000252	0.00021113	0.00021137	0.00025148	0.00027128	0.0002844	0.00028925	0.00031539	0.00035703	0.00038767	0.0004125	0.00041874	0.00041533	0.00039976	0.00036952	0.00034214	0.00030395	0.00025807	0.00021907	0.00018481	0.00013878	8.824e-05	4.3449e-05	1.2609e-05	-1.0826e-05	-2.6409e-05	-3.5302e-05	-3.9175e-05	-4.527e-05	-4.5483e-05	-3.9689e-05	-3.0546e-05	-2.5933e-05	-2.6202e-05	-2.6205e-05	-2.5941e-05	-2.6549e-05	-2.6458e-05	-2.9197e-05	-2.7283e-05	-2.2955e-05	-1.8162e-05	-1.5374e-05	-1.5638e-05	-1.4956e-05	-1.854e-05	-2.061e-05
2270	0.0001478	0.00033568	0.00029416	0.00025808	0.00028	0.00030068	0.00029346	0.00028586	0.00029313	0.00033804	0.0003831	0.0004021	0.00039614	0.00038218	0.00037334	0.00037098	0.00036524	0.00035407	0.0003093	0.00025374	0.00020468	0.00016374	0.00012569	8.8781e-05	4.4844e-05	4.5253e-06	-2.8117e-05	-4.049e-05	-3.9477e-05	-3.611e-05	-2.9292e-05	-2.2933e-05	-1.8695e-05	-1.2586e-05	-1.062e-05	-1.2553e-05	-1.2624e-05	-9.0231e-06	-3.844e-06	-2.1224e-07	1.5711e-06	4.8464e-06	7.7055e-06	7.4369e-06	7.5329e-06	5.0952e-06	-6.8511e-08	-5.3563e-06	-8.0302e-06
2276.7	0.00033392	0.00040245	0.00035067	0.00029392	0.00026897	0.00025316	0.00021494	0.00020148	0.00020805	0.00022407	0.00023041	0.00023836	0.00025772	0.00027377	0.00029447	0.00031996	0.0003188	0.00029742	0.00026081	0.00024274	0.00021957	0.00018501	0.00013985	9.2726e-05	4.8107e-05	2.0663e-05	8.2577e-06	6.2667e-06	7.639e-06	6.1879e-06	2.5374e-06	6.644e-06	8.4871e-06	1.1547e-05	9.9774e-06	9.1255e-06	1.1713e-05	1.3158e-05	1.6846e-05	1.9685e-05	1.869e-05	1.5729e-05	1.6138e-05	1.5222e-05	1.0577e-05	5.1874e-06	1.1311e-06	-3.6616e-06	-9.1249e-06
2283.4	0.00018948	0.00033704	0.00036902	0.00032701	0.00030736	0.00032211	0.00032645	0.00032331	0.00030269	0.000291	0.00029487	0.00030191	0.00031256	0.00031146	0.00030424	0.00029003	0.00026361	0.0002537	0.00024043	0.00021983	0.0001934	0.00016144	0.00013247	0.00010058	6.7524e-05	4.5573e-05	3.0591e-05	1.9322e-05	1.2756e-05	6.8686e-06	3.8681e-06	6.495e-06	1.0663e-05	1.6239e-05	1.9625e-05	1.6117e-05	1.3073e-05	1.5612e-05	2.0287e-05	2.3248e-05	2.5472e-05	2.718e-05	2.8126e-05	2.4918e-05	2.1406e-05	1.7368e-05	1.0464e-05	9.0998e-07	-1.4353e-05
2290	0.00031702	0.00046017	0.00054876	0.00047219	0.00045191	0.00046852	0.00046263	0.00042399	0.00035866	0.0003132	0.00029844	0.00029644	0.00028644	0.00026864	0.00024227	0.00022875	0.00021429	0.00020943	0.00019941	0.00018362	0.00016222	0.00013561	0.00010818	8.2502e-05	5.6184e-05	4.1427e-05	3.6325e-05	3.2964e-05	3.5018e-05	3.9071e-05	3.7718e-05	3.527e-05	3.4755e-05	3.4418e-05	3.4054e-05	3.354e-05	3.6571e-05	4.0068e-05	4.048e-05	4.2865e-05	4.2436e-05	4.2837e-05	4.3056e-05	3.2498e-05	1.4539e-05	-1.2281e-05	-3.3649e-05	-4.9574e-05	-6.1511e-05
2296.7	0.0002272	0.00035021	0.00033127	0.00035489	0.00038451	0.00040175	0.00039686	0.00037072	0.00035891	0.00035857	0.00034402	0.0003226	0.00029062	0.00026298	0.00024432	0.00023301	0.00022717	0.00021705	0.00020031	0.00018108	0.00016358	0.00014464	0.00012185	9.8691e-05	7.6334e-05	6.0279e-05	5.4168e-05	5.2907e-05	5.1493e-05	4.9065e-05	4.4859e-05	4.6731e-05	4.7125e-05	4.9368e-05	5.2698e-05	5.0633e-05	5.0414e-05	5.1192e-05	4.6262e-05	3.7922e-05	2.4609e-05	1.435e-05	4.1737e-06	-9.7028e-06	-2.2219e-05	-3.8579e-05	-5.566e-05	-6.7945e-05	-7.359e-05
2303.4	0.00018121	0.00016189	0.00028241	0.00032836	0.00033374	0.00035815	0.00040442	0.00041958	0.00041502	0.00039532	0.00037706	0.00036329	0.00035267	0.00034143	0.00032122	0.00029196	0.00026804	0.00024396	0.0002217	0.00020187	0.00018269	0.00016306	0.00013334	0.00010696	8.1779e-05	6.6934e-05	5.977e-05	5.1706e-05	4.7627e-05	4.629e-05	4.6599e-05	4.8569e-05	4.7809e-05	4.7252e-05	4.3572e-05	3.538e-05	3.5828e-05	2.9478e-05	1.531e-05	-1.6304e-06	-8.0814e-06	-1.3667e-05	-2.0619e-05	-3.1383e-05	-4.2287e-05	-5.9892e-05	-7.549e-05	-8.5348e-05	-9.0254e-05
2310	-0.00017184	-1.977e-05	0.00011226	0.0001804	0.00022515	0.0002905	0.00035401	0.00037169	0.00038501	0.00038089	0.0003813	0.00037271	0.00035624	0.00034004	0.00031766	0.00029029	0.00027088	0.00025491	0.00023998	0.00021422	0.00018615	0.00016285	0.00013472	0.00011106	9.3593e-05	8.0713e-05	6.3084e-05	4.839e-05	4.1429e-05	3.9716e-05	3.9541e-05	3.7103e-05	2.5712e-05	8.3922e-06	-3.4744e-06	-1.1933e-05	-1.1152e-05	-8.4268e-06	-1.4906e-05	-2.9241e-05	-3.9969e-05	-4.7003e-05	-5.5114e-05	-6.9035e-05	-8.4291e-05	-0.00010713	-0.00012733	-0.00014	-0.00014454
2316.7	-0.00020133	-6.4247e-05	3.0264e-05	9.1456e-05	0.00013766	0.00019689	0.00025417	0.00027988	0.000313	0.00033438	0.00034652	0.00034888	0.00034442	0.00033598	0.00032845	0.00031783	0.00030141	0.00027128	0.0002448	0.0002231	0.00020232	0.00018633	0.00015962	0.00013252	0.0001083	8.5118e-05	6.7585e-05	4.4204e-05	1.841e-05	3.2601e-06	-7.8994e-06	-1.3028e-05	-2.1245e-05	-2.8077e-05	-3.4365e-05	-3.8759e-05	-3.8977e-05	-3.6635e-05	-4.2023e-05	-5.4478e-05	-6.8377e-05	-7.9976e-05	-9.8101e-05	-0.00011447	-0.00012976	-0.00014136	-0.00014583	-0.00015107	-0.00015227
2323.4	8.8939e-05	0.00011827	0.00015601	0.00016201	0.00017472	0.00019604	0.0002394	0.0002681	0.00030049	0.0003206	0.00033762	0.00034681	0.00034932	0.00034617	0.0003411	0.00033054	0.00030253	0.00027868	0.00026164	0.00024595	0.00022706	0.00021098	0.00018226	0.00014845	0.00010916	7.1343e-05	3.7044e-05	7.3813e-06	-1.3761e-05	-2.7399e-05	-3.8217e-05	-4.4305e-05	-4.812e-05	-4.9881e-05	-4.8234e-05	-4.9144e-05	-5.0151e-05	-5.1504e-05	-6.385e-05	-7.9518e-05	-9.3531e-05	-0.00010308	-0.0001156	-0.00012507	-0.0001328	-0.0001391	-0.00014105	-0.00013439	-0.00012367
2330	0.00010867	0.00023587	0.0002624	0.00022433	0.00021414	0.00024202	0.00027138	0.00028616	0.00029729	0.00030367	0.0003239	0.00033769	0.00035277	0.0003551	0.0003457	0.00031876	0.00028588	0.00025537	0.00023851	0.00022128	0.00019654	0.00016556	0.00012687	8.7873e-05	5.6439e-05	3.3192e-05	1.6927e-05	-3.5052e-06	-1.97e-05	-2.8988e-05	-3.0827e-05	-3.338e-05	-3.503e-05	-4.4185e-05	-5.2859e-05	-6.3604e-05	-7.6013e-05	-8.9931e-05	-0.00010312	-0.00011269	-0.00011823	-0.0001232	-0.00012533	-0.00012674	-0.00012299	-0.00011116	-9.3931e-05	-7.9026e-05	-6.9705e-05
2336.7	9.0219e-05	0.00022612	0.00021648	0.00019099	0.00021428	0.00024744	0.00026679	0.00026605	0.00028203	0.00030431	0.00032232	0.00032997	0.00033063	0.00031459	0.00029183	0.00026428	0.00024184	0.00021327	0.00019853	0.0001882	0.00017188	0.00015128	0.00012335	9.3308e-05	6.0769e-05	3.5368e-05	1.1901e-05	-1.7396e-05	-4.4508e-05	-6.0491e-05	-7.2013e-05	-8.1441e-05	-8.8762e-05	-9.0007e-05	-9.0831e-05	-9.5354e-05	-9.6651e-05	-9.4105e-05	-9.7264e-05	-9.7741e-05	-8.9993e-05	-7.8647e-05	-7.2843e-05	-6.9036e-05	-5.9767e-05	-5.0161e-05	-4.4599e-05	-4.5087e-05	-5.3777e-05
2343.4	0.00025721	0.00024511	0.00022448	0.00021523	0.00024542	0.00027014	0.00030691	0.00033283	0.00035865	0.00038424	0.00039925	0.00039062	0.00037417	0.00033799	0.00030153	0.00025627	0.00022011	0.00018969	0.00016272	0.0001337	0.00011586	9.249e-05	7.0766e-05	4.058e-05	1.2328e-05	-1.5251e-05	-4.7674e-05	-7.437e-05	-9.0369e-05	-9.474e-05	-9.3651e-05	-9.3973e-05	-9.1169e-05	-8.6929e-05	-7.6264e-05	-6.2316e-05	-4.5393e-05	-3.5598e-05	-3.2159e-05	-2.731e-05	-2.2415e-05	-2.3508e-05	-2.6556e-05	-3.5065e-05	-4.9559e-05	-6.8582e-05	-8.1346e-05	-9.6722e-05	-0.00011498
2350	0.00014876	0.00018364	0.00021769	0.00023935	0.00028008	0.00031502	0.00035056	0.00038095	0.00039984	0.00040169	0.00038371	0.0003492	0.00031543	0.00028121	0.00025154	0.00022113	0.00018833	0.00015018	0.00013303	0.0001327	0.00012617	0.00010715	8.0852e-05	4.1266e-05	-2.9854e-06	-4.6062e-05	-7.2605e-05	-8.8447e-05	-9.6284e-05	-9.7201e-05	-9.3164e-05	-8.1788e-05	-6.3886e-05	-3.5311e-05	-7.0469e-06	1.0938e-05	2.0674e-05	2.3453e-05	2.0932e-05	1.6129e-05	7.2491e-06	-5.2148e-06	-2.5356e-05	-4.5749e-05	-6.4185e-05	-8.3719e-05	-0.00010112	-0.00012076	-0.00013601
2356.7	6.4876e-05	0.00014282	0.00016454	0.00016137	0.00017846	0.00022334	0.00027416	0.00031399	0.00034462	0.00036692	0.0003825	0.00038586	0.00038455	0.00037129	0.00034146	0.00030138	0.0002572	0.00022692	0.00020145	0.00017474	0.0001377	0.00010032	6.1304e-05	2.13e-05	-2.0259e-05	-5.4506e-05	-8.2032e-05	-9.507e-05	-8.6114e-05	-5.8802e-05	-3.624e-05	-1.5449e-05	6.5899e-06	2.7809e-05	3.9954e-05	4.4447e-05	4.5289e-05	3.3022e-05	1.3661e-05	8.1232e-07	-1.375e-05	-3.7662e-05	-5.7679e-05	-7.0218e-05	-8.3002e-05	-0.00010122	-0.00011717	-0.00013116	-0.00013972
2363.4	0.00011485	0.00016005	0.00013371	0.00011314	0.00016097	0.00019997	0.00024643	0.00027884	0.00030335	0.00032375	0.00034039	0.00034631	0.00032577	0.00029746	0.00026097	0.00021582	0.00017188	0.00014424	0.00012246	9.8452e-05	6.6962e-05	4.0736e-05	1.7122e-05	-5.3596e-06	-2.9537e-05	-4.6753e-05	-5.5653e-05	-5.1014e-05	-3.407e-05	-1.4008e-05	1.0777e-06	6.9354e-06	6.5943e-06	4.8203e-06	-1.0824e-06	-1.2905e-05	-2.933e-05	-4.7454e-05	-6.1934e-05	-7.3937e-05	-8.9797e-05	-0.0001029	-0.00010838	-0.00010796	-0.00010978	-0.00011588	-0.00012036	-0.00012625	-0.00013013
2370	0.00022013	0.0001329	-5.8735e-06	9.0168e-06	6.7095e-05	8.4362e-05	0.00010117	0.00013394	0.00018799	0.0002352	0.0002408	0.00023901	0.00022915	0.00020343	0.00017599	0.00015798	0.00013941	0.00012332	0.00011151	0.00010966	0.00010069	8.9799e-05	7.7435e-05	6.0262e-05	3.6973e-05	2.3008e-05	1.3208e-05	8.4126e-07	-1.2066e-05	-1.6975e-05	-2.6712e-05	-3.734e-05	-4.5182e-05	-5.1923e-05	-6.8407e-05	-8.8312e-05	-9.9253e-05	-0.0001018	-0.00010387	-0.00010531	-0.00010962	-0.00011183	-0.00011053	-0.00010587	-0.00010067	-9.9181e-05	-9.8351e-05	-0.00010079	-0.00010444
2376.7	0.00014565	7.8863e-05	5.6683e-05	9.5768e-05	0.00014539	0.00018542	0.00023835	0.00029201	0.00031737	0.00032121	0.00030948	0.00029593	0.00028335	0.00026192	0.00022999	0.00019916	0.00017868	0.00019294	0.00020961	0.00021731	0.00021533	0.00020093	0.00018156	0.00015147	0.00011435	7.6968e-05	3.7948e-05	7.987e-06	-1.4789e-05	-3.8462e-05	-5.7949e-05	-6.9294e-05	-7.7489e-05	-8.7104e-05	-9.4279e-05	-0.00010221	-9.796e-05	-9.2156e-05	-8.4992e-05	-7.9022e-05	-8.1311e-05	-8.2172e-05	-8.1008e-05	-8.2115e-05	-8.5165e-05	-9.3011e-05	-9.825e-05	-0.00010264	-0.0001063
2383.4	0.00019485	0.00018412	0.0001907	0.00019832	0.00023758	0.00026391	0.00027463	0.00028244	0.00027518	0.00025502	0.00024359	0.00023638	0.00022582	0.00021357	0.0001989	0.00020484	0.0002143	0.00023487	0.00024722	0.00025215	0.00024442	0.00021512	0.00017695	0.00013316	8.5358e-05	4.6257e-05	1.8116e-05	-6.1763e-06	-3.0155e-05	-5.736e-05	-6.7468e-05	-7.1823e-05	-7.2594e-05	-7.1491e-05	-7.0834e-05	-7.4867e-05	-7.2694e-05	-6.9879e-05	-6.3098e-05	-6.1731e-05	-6.5061e-05	-6.7298e-05	-6.8294e-05	-7.184e-05	-7.2564e-05	-7.466e-05	-7.5917e-05	-7.7938e-05	-7.9036e-05
2390	-0.00013339	-6.815e-05	-6.9102e-05	-3.0642e-06	4.6912e-05	9.492e-05	0.00012813	0.00015397	0.00018289	0.00020589	0.00021909	0.00022472	0.00023528	0.00023978	0.00024004	0.00023989	0.00023306	0.00022538	0.00022053	0.00020612	0.00018458	0.00015237	0.00011178	6.2997e-05	2.3522e-05	1.6108e-07	-1.1389e-05	-2.5877e-05	-3.9472e-05	-5.0377e-05	-5.4821e-05	-5.3678e-05	-4.7308e-05	-3.6563e-05	-3.5004e-05	-3.9886e-05	-4.1125e-05	-4.3644e-05	-4.7375e-05	-4.9962e-05	-5.4756e-05	-5.5893e-05	-5.8143e-05	-5.8899e-05	-5.8569e-05	-6.0325e-05	-6.2818e-05	-6.9258e-05	-7.8994e-05
2396.7	0.00011538	-2.1556e-05	-2.045e-06	7.0972e-05	0.00012741	0.00016388	0.00022176	0.00028263	0.0003274	0.00033941	0.00034447	0.00034116	0.00032824	0.00030794	0.0002764	0.00024024	0.000205	0.00017367	0.00014619	0.00011406	8.5282e-05	5.7501e-05	2.9404e-05	2.6469e-06	-1.9594e-05	-3.4211e-05	-3.7881e-05	-3.8967e-05	-3.6074e-05	-3.379e-05	-3.1384e-05	-3.0976e-05	-2.9693e-05	-3.0688e-05	-3.4621e-05	-4.1818e-05	-4.6906e-05	-4.9663e-05	-5.0576e-05	-4.9869e-05	-5.1177e-05	-5.0462e-05	-5.2075e-05	-5.2304e-05	-5.1103e-05	-5.0549e-05	-6.1909e-05	-7.838e-05	-9.2188e-05
2403.4	-0.00021715	-0.00013249	-8.7466e-06	0.00011163	0.00019154	0.00027187	0.00033111	0.00038828	0.00042423	0.00043577	0.00041933	0.00038918	0.00035461	0.00031223	0.00027664	0.0002444	0.00020239	0.0001529	0.00011325	9.0365e-05	7.4928e-05	5.8937e-05	3.9562e-05	1.1121e-05	-1.0194e-05	-2.0263e-05	-1.7589e-05	-1.6514e-05	-1.7712e-05	-2.4472e-05	-2.9419e-05	-3.3391e-05	-3.522e-05	-3.9791e-05	-4.5886e-05	-4.9059e-05	-4.652e-05	-4.6799e-05	-4.6437e-05	-4.678e-05	-5.241e-05	-5.9067e-05	-6.3808e-05	-6.3644e-05	-6.6791e-05	-7.5974e-05	-8.7409e-05	-9.6612e-05	-0.00010051
2410	-0.00020444	-8.0988e-05	8.4769e-05	0.00019186	0.0002364	0.00030255	0.00035982	0.00041105	0.00043918	0.00043853	0.00042306	0.00039408	0.0003694	0.00033878	0.0003129	0.00027955	0.00023687	0.00019925	0.00016663	0.00014212	0.00012097	0.00010023	7.8857e-05	5.2199e-05	2.6586e-05	1.0653e-05	-1.0359e-06	-1.0328e-05	-1.954e-05	-2.5383e-05	-2.737e-05	-2.6992e-05	-2.5743e-05	-2.4374e-05	-3.0195e-05	-4.6066e-05	-6.4959e-05	-7.5443e-05	-7.966e-05	-8.4137e-05	-9.3548e-05	-0.00010316	-0.00010658	-0.00010594	-9.9089e-05	-8.6978e-05	-7.8082e-05	-7.2514e-05	-6.811e-05
2416.7	-9.0647e-05	1.6916e-05	0.00015044	0.00017329	0.0001758	0.00021948	0.0002661	0.00029159	0.0003016	0.0003015	0.00031316	0.00031641	0.00032256	0.00031715	0.00030481	0.00028732	0.00026819	0.00024987	0.000224	0.00019295	0.00016247	0.00013606	0.00011008	8.1929e-05	5.0548e-05	2.6705e-05	3.7754e-06	-8.6592e-06	-1.7047e-05	-1.8611e-05	-2.1958e-05	-2.6652e-05	-3.1456e-05	-3.7856e-05	-5.4435e-05	-7.7869e-05	-9.8976e-05	-0.00010547	-0.00010641	-0.00010463	-0.00010286	-9.9864e-05	-9.392e-05	-7.9913e-05	-5.3081e-05	-2.6778e-05	-1.9292e-05	-2.1166e-05	-2.2547e-05
2423.4	-2.5152e-05	9.0689e-05	6.9297e-05	5.576e-05	7.0144e-05	9.6077e-05	0.00010615	0.00012268	0.00015545	0.00019191	0.00022278	0.00023898	0.00025217	0.00026119	0.0002641	0.00026953	0.00025885	0.00023612	0.00020605	0.00017973	0.00015397	0.00012939	9.8263e-05	6.8238e-05	3.8512e-05	1.5605e-05	-5.6689e-07	-2.5954e-06	-5.5264e-06	-1.4486e-05	-2.7378e-05	-3.4011e-05	-3.8057e-05	-4.6944e-05	-5.7504e-05	-6.7094e-05	-7.6061e-05	-7.5171e-05	-6.2665e-05	-4.3946e-05	-3.3721e-05	-2.8762e-05	-2.4309e-05	-1.8794e-05	-1.4826e-05	-2.1962e-05	-3.5905e-05	-5.4804e-05	-7.6355e-05
2430	0.00022771	0.00027841	0.00022248	0.00016237	0.00015388	0.00016522	0.00017561	0.00019096	0.00020245	0.00021759	0.00023162	0.00024915	0.00026631	0.00027691	0.00026626	0.0002479	0.00021186	0.00017848	0.00015706	0.00014902	0.00013282	0.00010811	7.3546e-05	3.888e-05	2.5322e-06	-1.919e-05	-1.8085e-05	-1.1796e-05	-1.6269e-05	-2.8297e-05	-3.6099e-05	-3.5796e-05	-2.7767e-05	-1.5012e-05	-7.0682e-06	-1.1335e-05	-1.54e-05	-8.8268e-06	2.3938e-06	3.966e-06	-3.2794e-06	-1.8515e-05	-3.627e-05	-5.3885e-05	-7.1185e-05	-9.7408e-05	-0.00012385	-0.00014673	-0.00016076
2436.7	0.00024867	0.00037861	0.0003441	0.00028347	0.00029673	0.00032273	0.00031874	0.00030396	0.00029792	0.00029617	0.00031371	0.00032732	0.00032128	0.00030147	0.00026866	0.00024544	0.00021984	0.00019683	0.00017276	0.00013894	0.00010039	6.8635e-05	3.1017e-05	-5.1701e-06	-3.9509e-05	-5.5662e-05	-5.979e-05	-5.1134e-05	-3.7281e-05	-2.0414e-05	-1.0552e-05	3.2078e-06	2.277e-05	4.0169e-05	3.9204e-05	2.9951e-05	2.0332e-05	8.5401e-06	-9.2841e-06	-3.3048e-05	-5.6596e-05	-8.5233e-05	-0.00010918	-0.00012186	-0.00013138	-0.00014772	-0.00016228	-0.00016846	-0.00016341
2443.4	6.1394e-05	0.00020929	0.00019148	0.00020776	0.00025599	0.00029578	0.00030299	0.00030169	0.00032794	0.00034449	0.00035958	0.00036049	0.00033567	0.00030342	0.00027409	0.00025601	0.00023064	0.00018538	0.00013275	7.8671e-05	3.7378e-05	1.2324e-05	-1.6816e-05	-4.4458e-05	-7.2021e-05	-7.8161e-05	-6.0518e-05	-2.8111e-05	1.4371e-06	1.7182e-05	2.1949e-05	2.9374e-05	3.3182e-05	2.897e-05	1.4545e-05	-6.9514e-06	-3.7433e-05	-6.7877e-05	-8.8117e-05	-0.00010494	-0.00012073	-0.00013262	-0.0001322	-0.0001311	-0.00013584	-0.00014046	-0.00013774	-0.00013695	-0.00013109
2450	0.00013168	0.0001115	0.00014341	0.0001873	0.00019784	0.00020783	0.00022134	0.00023918	0.00027121	0.00027992	0.00027491	0.00027	0.00026093	0.00024724	0.00023763	0.00023732	0.00021369	0.00016846	0.00012799	9.3084e-05	6.4278e-05	4.4482e-05	3.0548e-05	1.4895e-05	-2.4239e-06	7.5543e-07	1.7959e-05	2.7027e-05	2.7251e-05	2.0992e-05	1.2306e-05	-2.185e-06	-2.3115e-05	-4.6198e-05	-7.2656e-05	-9.7857e-05	-0.00010881	-0.00010715	-0.00010251	-0.00010173	-9.8711e-05	-8.7749e-05	-7.7777e-05	-7.1331e-05	-6.903e-05	-7.0609e-05	-7.6092e-05	-7.9871e-05	-7.4166e-05
2456.7	-1.8139e-05	3.0351e-05	0.00014107	0.00013508	0.00011798	0.00014645	0.00019479	0.00021205	0.00021471	0.00020874	0.00021736	0.00024665	0.0002612	0.00026898	0.00026647	0.00025696	0.00024534	0.00023629	0.00022	0.00019273	0.00016762	0.00015954	0.0001438	0.00011531	8.181e-05	5.1891e-05	2.3067e-05	-3.2719e-06	-2.3542e-05	-4.2148e-05	-6.468e-05	-8.1202e-05	-8.9734e-05	-9.9178e-05	-0.0001059	-0.00010392	-8.6134e-05	-6.6651e-05	-5.559e-05	-4.8228e-05	-4.7693e-05	-4.5316e-05	-3.9552e-05	-3.0969e-05	-2.7641e-05	-3.3164e-05	-4.1779e-05	-5.0877e-05	-5.8809e-05
2463.4	2.4848e-05	0.0001778	0.00021822	0.00016574	0.00015906	0.0001754	0.00017723	0.00013854	0.00011851	0.00013148	0.00016419	0.00019589	0.00020663	0.00022224	0.00023899	0.00026398	0.00027994	0.00026848	0.00024233	0.00021018	0.00017884	0.00014684	0.00010152	4.8236e-05	-8.7703e-06	-5.1795e-05	-7.7576e-05	-9.4312e-05	-0.00011132	-0.00012346	-0.00012408	-0.00011905	-0.00011167	-0.00010106	-9.0896e-05	-8.1036e-05	-6.8804e-05	-5.3103e-05	-3.8754e-05	-3.0419e-05	-2.523e-05	-1.8006e-05	-1.3038e-05	-8.9745e-06	-1.1845e-05	-2.4964e-05	-4.414e-05	-6.5793e-05	-8.2185e-05
2470	9.3234e-05	0.0002761	0.00021511	0.00016663	0.0001426	0.00014398	0.00011752	8.7428e-05	9.0166e-05	0.00011113	0.00013758	0.00017012	0.00020366	0.00023023	0.0002518	0.00027164	0.00027017	0.00025312	0.00023613	0.00020409	0.00015927	0.00010469	4.7619e-05	-3.0089e-06	-4.3352e-05	-6.5094e-05	-7.7711e-05	-9.2326e-05	-9.8895e-05	-9.5857e-05	-8.3268e-05	-6.9121e-05	-5.9659e-05	-5.4783e-05	-5.4678e-05	-5.1653e-05	-3.9363e-05	-2.0912e-05	-1.2366e-05	-1.0784e-05	-1.4341e-05	-1.9634e-05	-2.4829e-05	-2.5599e-05	-3.2107e-05	-4.5455e-05	-7.207e-05	-9.7507e-05	-0.00011541
2476.7	0.00023702	0.00027755	0.0002806	0.00023556	0.00021675	0.00022698	0.00023481	0.00022944	0.00022567	0.00024846	0.00028718	0.00031484	0.00033517	0.00033098	0.00031269	0.00029131	0.00026972	0.00024847	0.00020592	0.00015059	0.00010838	7.5405e-05	4.0499e-05	1.3169e-05	-4.7177e-06	-1.8375e-05	-2.804e-05	-3.1062e-05	-3.097e-05	-2.9441e-05	-2.4281e-05	-9.5013e-06	2.04e-06	3.1434e-06	2.585e-06	-3.3149e-06	-6.0644e-06	-3.3044e-06	-5.7248e-06	-1.4098e-05	-3.3057e-05	-5.3461e-05	-6.769e-05	-7.8891e-05	-9.1218e-05	-0.00010905	-0.00013086	-0.00014873	-0.0001627
2483.4	-6.0333e-05	0.00016819	0.00025012	0.00027432	0.00029305	0.00033316	0.00034038	0.0003281	0.00032241	0.00032072	0.00030039	0.00027352	0.00023988	0.0002054	0.00017761	0.00016575	0.00014406	0.00011655	9.2258e-05	8.6369e-05	7.8591e-05	7.09e-05	5.8774e-05	5.0532e-05	3.9759e-05	3.4316e-05	3.6923e-05	3.7993e-05	3.6471e-05	3.9866e-05	4.1499e-05	4.7436e-05	4.1383e-05	2.8734e-05	8.899e-06	-1.8239e-05	-3.9779e-05	-5.3616e-05	-7.0216e-05	-8.6897e-05	-0.00011172	-0.00012753	-0.00013915	-0.00014814	-0.00015375	-0.0001629	-0.00017524	-0.00018233	-0.00018485
2490	6.6249e-05	0.00018355	0.00026293	0.00027762	0.0002554	0.00027816	0.00029425	0.00029792	0.00028647	0.0002482	0.00019949	0.00017411	0.00016703	0.0001564	0.0001416	0.00012051	9.8896e-05	9.0926e-05	9.8479e-05	0.00011532	0.00011737	0.00011619	0.00010264	9.0878e-05	8.3704e-05	7.9668e-05	7.7049e-05	6.5622e-05	5.3066e-05	4.1907e-05	2.6193e-05	1.818e-05	5.7596e-06	-1.6118e-05	-4.7593e-05	-8.0225e-05	-0.00010284	-0.00011766	-0.00012803	-0.000138	-0.00015222	-0.00016337	-0.00016578	-0.00016225	-0.00015645	-0.00015541	-0.00015657	-0.0001547	-0.00015665
2496.7	-0.00014271	0.0001307	0.00027487	0.0002488	0.00025132	0.00030473	0.00033201	0.00031521	0.00027038	0.00025383	0.0002517	0.00024437	0.00023555	0.00022039	0.00020228	0.00018166	0.00016669	0.0001516	0.00013971	0.00013405	0.00013379	0.00013213	0.00011261	9.1291e-05	6.9707e-05	5.689e-05	5.5367e-05	4.5998e-05	3.034e-05	7.4013e-06	-1.7902e-05	-3.6182e-05	-5.4174e-05	-7.1698e-05	-9.2613e-05	-0.00011505	-0.00012942	-0.00013892	-0.0001413	-0.00014177	-0.00014029	-0.00013591	-0.00012713	-0.00012407	-0.00012357	-0.00012556	-0.00012853	-0.00012988	-0.00013379
2503.4	0.00017576	0.00030371	0.00022523	0.00019698	0.00021525	0.00023359	0.00023615	0.00023828	0.00025625	0.00028588	0.00029623	0.0002955	0.00029562	0.00028393	0.0002741	0.00026036	0.00024073	0.00022634	0.00021474	0.0002124	0.00020247	0.00017987	0.0001457	0.0001092	7.4619e-05	4.907e-05	2.4572e-05	1.2982e-06	-2.4022e-05	-4.9601e-05	-6.6416e-05	-7.7421e-05	-8.7897e-05	-0.00010085	-0.00011081	-0.00012154	-0.0001185	-0.00010982	-0.00010291	-0.00010155	-0.00010132	-0.00010266	-0.00010221	-0.00010505	-0.00010923	-0.0001221	-0.00013488	-0.00014115	-0.0001427
2510	0.00012488	4.3537e-05	-4.2922e-06	1.773e-05	7.5872e-05	0.00010794	0.0001636	0.00022012	0.0002773	0.00032434	0.00036302	0.00038627	0.00039332	0.0003936	0.000383	0.00035224	0.0003142	0.00027884	0.00024275	0.00020254	0.00016568	0.00012581	7.5392e-05	2.2705e-05	-2.2803e-05	-5.6228e-05	-7.6336e-05	-9.352e-05	-0.00010597	-0.00011933	-0.0001242	-0.00012384	-0.00012025	-0.00011609	-0.00011031	-0.00011029	-0.00011196	-0.00011359	-0.0001126	-0.00011729	-0.00012036	-0.00012469	-0.00012669	-0.00013006	-0.00013672	-0.00014281	-0.00014443	-0.00014569	-0.00014277
2516.7	-0.00020417	-0.00014044	-8.415e-05	-3.5457e-05	3.9872e-05	0.00010034	0.00015833	0.00020016	0.00025292	0.00030647	0.00035071	0.00036963	0.00036464	0.00035252	0.00033706	0.00031888	0.00028744	0.00023342	0.00017162	0.00011563	6.5261e-05	2.0152e-05	-2.5162e-05	-6.8802e-05	-0.00010717	-0.00012953	-0.00013609	-0.00013864	-0.00013811	-0.00013357	-0.00012532	-0.00012001	-0.00011491	-0.00010895	-0.00010737	-0.00010589	-0.00010373	-9.9408e-05	-0.00010058	-0.00010697	-0.00010592	-0.00010535	-0.00010644	-0.00010791	-0.00010934	-0.00011119	-0.0001155	-0.00011738	-0.00011675
2523.4	-1.597e-05	5.0518e-05	9.9438e-06	4.2929e-05	8.1656e-05	0.00012729	0.00016973	0.00022364	0.00028545	0.00034199	0.00036757	0.00038239	0.00039345	0.00038635	0.00036191	0.00031942	0.00026607	0.00021027	0.00015739	0.00011439	7.0849e-05	2.6496e-05	-1.6762e-05	-4.9877e-05	-7.2585e-05	-8.565e-05	-9.2085e-05	-9.1917e-05	-8.8067e-05	-8.4002e-05	-7.8435e-05	-7.3658e-05	-7.1415e-05	-7.6941e-05	-7.947e-05	-7.7798e-05	-7.6749e-05	-7.8446e-05	-8.0302e-05	-7.8998e-05	-7.6841e-05	-7.6899e-05	-7.4809e-05	-7.5617e-05	-7.9923e-05	-8.8895e-05	-9.9139e-05	-0.00010497	-0.00011345
2530	0.00015547	0.00021635	0.00024724	0.00024848	0.00026416	0.0002892	0.00031007	0.00032715	0.00033873	0.00035668	0.0003731	0.00037131	0.00035957	0.00033176	0.00029954	0.00026288	0.00022598	0.00018705	0.00014621	0.00010871	7.7441e-05	5.4794e-05	2.9591e-05	4.1419e-06	-2.1935e-05	-4.8345e-05	-6.5622e-05	-7.5655e-05	-8.6281e-05	-9.1644e-05	-9.6903e-05	-9.4266e-05	-9.2871e-05	-8.7852e-05	-7.7567e-05	-7.0826e-05	-6.5008e-05	-5.9885e-05	-5.845e-05	-5.9439e-05	-6.2859e-05	-5.963e-05	-5.738e-05	-5.9521e-05	-6.593e-05	-7.9335e-05	-9.166e-05	-0.00010218	-0.00010916
2536.7	0.000141	0.00032118	0.00033678	0.0002846	0.00025637	0.00025609	0.00023327	0.00020369	0.0001886	0.00017625	0.00017258	0.00016353	0.0001535	0.00014358	0.00013817	0.00013372	0.00012398	0.00010399	8.9137e-05	7.3149e-05	4.9205e-05	2.7512e-05	1.7561e-06	-2.2821e-05	-4.3599e-05	-6.6602e-05	-8.6224e-05	-0.00010344	-0.00011342	-0.00010727	-9.753e-05	-8.7511e-05	-7.5057e-05	-6.9596e-05	-6.5129e-05	-6.1124e-05	-5.0408e-05	-4.0223e-05	-3.8834e-05	-4.7873e-05	-5.7951e-05	-6.885e-05	-7.4577e-05	-7.7071e-05	-7.8623e-05	-8.5296e-05	-9.5104e-05	-0.00010587	-0.00011349
2543.4	6.3758e-05	0.00027608	0.00026112	0.00019955	0.00016192	0.00016995	0.00014544	0.00012629	0.00011352	0.00010372	0.00010729	0.00010503	0.00011038	0.00011793	0.00011606	0.00011327	0.00010651	9.0722e-05	8.2914e-05	7.3081e-05	6.6502e-05	5.0988e-05	2.3668e-05	-3.1443e-06	-2.9318e-05	-5.6026e-05	-7.0112e-05	-7.7083e-05	-7.7238e-05	-7.4742e-05	-6.8307e-05	-6.2672e-05	-5.8161e-05	-5.9316e-05	-6.1715e-05	-6.407e-05	-6.1399e-05	-6.1984e-05	-6.8255e-05	-7.9871e-05	-8.8247e-05	-9.561e-05	-9.7322e-05	-9.8543e-05	-0.00010325	-0.00011754	-0.00013575	-0.00014999	-0.00016035
2550	0.00023392	0.00033464	0.00034072	0.00026774	0.00023993	0.00024543	0.00024176	0.00022972	0.0002129	0.00020897	0.00021798	0.00021871	0.00021725	0.00021235	0.00019285	0.0001769	0.00015704	0.0001387	0.00012638	0.00011991	0.00010874	8.6589e-05	6.176e-05	4.0892e-05	1.3828e-05	-5.0661e-06	-2.0984e-05	-3.5155e-05	-4.8726e-05	-5.7439e-05	-5.316e-05	-5.3778e-05	-6.0736e-05	-6.9781e-05	-8.193e-05	-9.2434e-05	-9.7691e-05	-9.9185e-05	-0.00010206	-0.0001133	-0.00012121	-0.0001251	-0.00012601	-0.00013229	-0.00013791	-0.00015329	-0.00017093	-0.00018431	-0.0001952
2556.7	0.00012876	0.00023278	0.00021695	0.00016999	0.00018263	0.0002081	0.00022281	0.00023401	0.00023163	0.00023615	0.00025423	0.00025749	0.00024946	0.0002374	0.00021119	0.00017899	0.00014728	0.00013106	0.00012747	0.00012164	0.00011027	9.6268e-05	7.2253e-05	5.2448e-05	2.9314e-05	1.4574e-05	3.0678e-06	-1.7204e-05	-4.1825e-05	-5.4737e-05	-6.2474e-05	-6.5732e-05	-6.9941e-05	-7.3224e-05	-8.2199e-05	-9.3813e-05	-9.7541e-05	-9.457e-05	-0.00010138	-0.00011478	-0.0001263	-0.0001389	-0.00014887	-0.00015867	-0.00016899	-0.00018722	-0.00020373	-0.00021325	-0.00021907
2563.4	-0.00013415	-4.1712e-05	-2.8621e-05	-1.5316e-05	4.3902e-05	9.0555e-05	0.00011401	0.00013535	0.00016004	0.00018577	0.00020736	0.00021051	0.00019531	0.00017325	0.00015176	0.00014246	0.00014062	0.00014135	0.00013123	0.00012392	0.0001158	0.00010483	8.3626e-05	6.4231e-05	3.9648e-05	1.6695e-05	-7.9959e-06	-2.4343e-05	-4.1844e-05	-5.1038e-05	-5.636e-05	-5.7355e-05	-6.3137e-05	-6.9211e-05	-7.8555e-05	-8.9113e-05	-9.445e-05	-9.7817e-05	-0.00011121	-0.00012678	-0.00014182	-0.00015298	-0.00016316	-0.00017438	-0.00018527	-0.00019953	-0.00021078	-0.00021197	-0.00020474
2570	-0.00011444	-3.4495e-05	-3.6578e-05	4.2452e-06	5.1223e-05	0.00010288	0.00014659	0.00019051	0.00023483	0.00026105	0.00026346	0.00025963	0.00025665	0.00024339	0.00022358	0.00019795	0.00016952	0.00014533	0.00012822	0.00012129	0.00010831	8.94e-05	5.9213e-05	2.831e-05	-1.184e-06	-2.4053e-05	-4.1848e-05	-5.3826e-05	-6.8405e-05	-7.7291e-05	-8.3529e-05	-8.7082e-05	-9.4696e-05	-0.00010019	-0.00011032	-0.0001207	-0.00012949	-0.00013647	-0.00014807	-0.00015979	-0.00016835	-0.00017379	-0.00018087	-0.00018168	-0.00017925	-0.00017725	-0.00017491	-0.00017216	-0.0001667
2576.7	0.00011004	9.5553e-05	0.00013783	0.00014783	0.00017615	0.00020959	0.00024879	0.00029381	0.000314	0.00031936	0.00032666	0.00032903	0.00032414	0.00030194	0.00026932	0.00022985	0.00018229	0.00014649	0.00011753	9.0698e-05	6.5805e-05	4.3844e-05	1.543e-05	-1.1629e-05	-3.7643e-05	-5.5178e-05	-7.2863e-05	-8.6685e-05	-9.8889e-05	-0.00011257	-0.00012526	-0.00013474	-0.00014665	-0.00015543	-0.00016309	-0.00016743	-0.00017216	-0.00017501	-0.00017485	-0.00017282	-0.00016808	-0.00015552	-0.00014675	-0.00013914	-0.00013434	-0.00013174	-0.00013184	-0.00013667	-0.00013838
2583.4	-0.00026461	-7.7537e-05	-3.2883e-05	2.4544e-06	6.577e-05	0.00014346	0.00020711	0.00025366	0.00029319	0.00032662	0.00034856	0.0003555	0.00034508	0.00031509	0.00027849	0.00023023	0.00018277	0.00014308	0.00010915	7.9708e-05	5.1541e-05	2.7838e-05	5.7067e-07	-2.8029e-05	-5.4355e-05	-7.5314e-05	-9.5096e-05	-0.00011051	-0.0001264	-0.00013963	-0.00014911	-0.00015641	-0.00015994	-0.00016045	-0.00016119	-0.00015624	-0.0001451	-0.00012973	-0.00011569	-0.00010756	-0.00010348	-0.00010102	-9.7193e-05	-9.1068e-05	-9.2373e-05	-0.00010479	-0.00012049	-0.00013665	-0.00014603
2590	-5.1512e-05	-1.8523e-06	-3.8683e-05	9.6743e-07	6.547e-05	0.00011608	0.00016019	0.00020894	0.00026326	0.00031056	0.00033072	0.00033165	0.00032308	0.00030112	0.00027391	0.00024068	0.00019855	0.00016645	0.0001366	0.00011146	8.4092e-05	5.5685e-05	1.8725e-05	-2.0521e-05	-5.2375e-05	-7.6657e-05	-0.00010258	-0.00012	-0.00013076	-0.00013573	-0.00013813	-0.00013056	-0.00011888	-0.00011069	-0.00010604	-0.00010125	-9.6592e-05	-8.9177e-05	-7.9979e-05	-7.7746e-05	-8.0143e-05	-7.7669e-05	-7.9091e-05	-8.1596e-05	-9.243e-05	-0.00011202	-0.00013032	-0.00014841	-0.00015547
2596.7	7.9353e-05	6.4895e-05	6.1751e-05	7.9562e-05	8.8677e-05	0.0001097	0.00013142	0.00016661	0.00020372	0.00022803	0.00024531	0.00025198	0.00026406	0.0002593	0.00024414	0.00022678	0.0001944	0.00016455	0.00013149	9.8044e-05	6.5744e-05	3.2042e-05	-6.9618e-06	-4.4743e-05	-8.0197e-05	-0.00010445	-0.0001184	-0.00012645	-0.00012642	-0.0001215	-0.00011104	-9.7238e-05	-8.3887e-05	-7.4019e-05	-6.9155e-05	-6.7356e-05	-5.6469e-05	-4.9114e-05	-4.6822e-05	-5.6487e-05	-7.2349e-05	-8.2802e-05	-8.7592e-05	-9.4005e-05	-0.00010389	-0.00012434	-0.00014562	-0.0001629	-0.00016919
2603.4	9.803e-05	0.00014722	0.00014198	0.0001051	9.3044e-05	0.00010266	0.00010439	0.00011354	0.00012495	0.00013844	0.0001513	0.00016013	0.00017071	0.00017157	0.00015925	0.00014478	0.00011684	8.7668e-05	6.0209e-05	3.6456e-05	1.2087e-05	-1.5079e-05	-4.3431e-05	-6.619e-05	-8.0222e-05	-8.3841e-05	-8.2022e-05	-8.1485e-05	-7.945e-05	-7.5363e-05	-6.6645e-05	-5.7056e-05	-5.1328e-05	-5.7032e-05	-6.7801e-05	-7.6035e-05	-7.5741e-05	-7.567e-05	-7.5772e-05	-8.4851e-05	-9.7071e-05	-0.00010637	-0.00010993	-0.00011418	-0.00012842	-0.00014888	-0.00016569	-0.00018218	-0.00019392
2610	0.00019091	0.00021754	0.00018643	0.00014191	0.00014378	0.00015142	0.00016317	0.00017384	0.00018383	0.00019114	0.00020159	0.00019923	0.00018989	0.00017512	0.00015088	0.00012168	8.6575e-05	6.4063e-05	4.5573e-05	3.4854e-05	3.0446e-05	2.3223e-05	1.0193e-05	-5.754e-06	-1.9907e-05	-2.6864e-05	-3.1929e-05	-3.7731e-05	-4.707e-05	-5.9525e-05	-6.6453e-05	-7.1023e-05	-7.5401e-05	-8.538e-05	-9.922e-05	-0.00010908	-0.00011038	-0.00010842	-0.00010689	-0.00011721	-0.00012869	-0.00013905	-0.00014461	-0.00015102	-0.00016569	-0.00018215	-0.00019811	-0.00021802	-0.00023145
2616.7	0.0001341	0.00025021	0.0002619	0.0002214	0.00022322	0.00024519	0.00025762	0.00025913	0.0002534	0.00024442	0.00024495	0.00023365	0.00022138	0.00020037	0.00017542	0.00014954	0.00012348	0.0001114	0.00010288	0.00010024	9.486e-05	8.4084e-05	6.6461e-05	4.8619e-05	3.367e-05	2.4943e-05	5.9228e-06	-1.6206e-05	-4.1655e-05	-6.0274e-05	-7.2532e-05	-7.9616e-05	-8.7182e-05	-0.0001025	-0.00012438	-0.00013428	-0.00013303	-0.00012703	-0.00012454	-0.00013192	-0.00014265	-0.00015566	-0.00017008	-0.00018169	-0.00019639	-0.00021248	-0.00022446	-0.00023552	-0.00023609
2623.4	-2.1152e-05	0.00014531	0.00010775	0.00010515	0.00012662	0.00016225	0.00017364	0.00018199	0.00019409	0.0002019	0.00020789	0.00020395	0.00020767	0.00020284	0.0001941	0.00017954	0.00015886	0.00015122	0.00014766	0.00014991	0.00014568	0.00013179	0.00010178	6.6911e-05	3.3446e-05	1.033e-05	-9.615e-06	-2.8804e-05	-5.223e-05	-7.816e-05	-9.9353e-05	-0.00011174	-0.00012068	-0.00012808	-0.0001374	-0.00014347	-0.00014653	-0.00014979	-0.00015562	-0.00016539	-0.00017592	-0.00018574	-0.00019151	-0.00019278	-0.00019402	-0.000199	-0.00020286	-0.00020162	-0.00019257
2630	-2.2109e-05	4.3521e-05	-1.0168e-06	-3.5054e-06	2.6478e-05	5.7934e-05	7.7616e-05	9.539e-05	0.00012927	0.00016218	0.00019447	0.00021371	0.00023469	0.00023289	0.00022615	0.00021485	0.0001964	0.00017776	0.00016596	0.00015027	0.00013393	0.00010282	6.4068e-05	2.7814e-05	-2.6417e-06	-1.9479e-05	-3.3563e-05	-5.8731e-05	-8.9219e-05	-0.0001154	-0.00012873	-0.00013638	-0.00014124	-0.00014911	-0.00015954	-0.00017361	-0.00018331	-0.00018553	-0.00018705	-0.0001866	-0.00018653	-0.00018517	-0.00017745	-0.00016913	-0.00015953	-0.0001532	-0.00014858	-0.00014315	-0.00013907
2636.7	5.2458e-05	5.2976e-05	1.0634e-05	2.0795e-05	6.9407e-05	9.9261e-05	0.00013957	0.00018012	0.00022441	0.00026851	0.00029539	0.00031166	0.00030995	0.00029844	0.00027705	0.00024424	0.00020133	0.00016321	0.00013787	0.00011407	8.7737e-05	6.1006e-05	2.3798e-05	-9.2302e-06	-4.1201e-05	-6.274e-05	-7.9475e-05	-0.00010442	-0.00012811	-0.00014765	-0.0001628	-0.00017114	-0.00017822	-0.00018315	-0.00018706	-0.00019064	-0.00018276	-0.00017013	-0.00016102	-0.00015501	-0.00014855	-0.00014282	-0.00013256	-0.00012511	-0.00012289	-0.00013292	-0.00014202	-0.00014752	-0.00014984
2643.4	-7.2424e-05	3.4157e-06	4.3119e-05	7.2968e-05	0.00012056	0.00016272	0.00019686	0.00023775	0.00028637	0.00032249	0.0003411	0.00033405	0.00031129	0.00028097	0.00025521	0.000229	0.00018755	0.00013619	8.8487e-05	5.6485e-05	3.6967e-05	1.4023e-05	-1.3363e-05	-4.4384e-05	-7.8427e-05	-0.00010493	-0.00012836	-0.00015053	-0.00016733	-0.00017743	-0.00018014	-0.00017341	-0.00016814	-0.00016398	-0.0001599	-0.00015509	-0.00014969	-0.00014243	-0.00013553	-0.00013398	-0.00013567	-0.00013447	-0.00013332	-0.00013243	-0.00013367	-0.00014017	-0.0001491	-0.00015515	-0.00015164
2650	-0.0001828	-2.5141e-05	4.3135e-05	6.9261e-05	9.7394e-05	0.00015219	0.00020721	0.00025553	0.00029613	0.0003176	0.0003115	0.00029395	0.00028446	0.00026951	0.00024899	0.00020921	0.00015037	9.7359e-05	6.1676e-05	5.2675e-05	4.0969e-05	1.7211e-05	-1.9143e-05	-5.9109e-05	-9.6121e-05	-0.00012439	-0.00014543	-0.00015882	-0.00016796	-0.00016501	-0.00016168	-0.00014828	-0.0001358	-0.0001255	-0.00011686	-0.00011128	-0.00010659	-0.00010537	-0.00010898	-0.00011294	-0.00012041	-0.00012345	-0.00012383	-0.0001209	-0.0001211	-0.00012855	-0.00013306	-0.00013714	-0.00013563
2656.7	0.00020529	0.00023493	0.00019257	0.00014513	0.0001517	0.00016798	0.00019668	0.00021602	0.00023971	0.00025779	0.00027917	0.00028134	0.00027444	0.00025405	0.00022447	0.00017984	0.00013255	9.2146e-05	5.7138e-05	2.5997e-05	-3.0304e-06	-3.0308e-05	-6.1879e-05	-9.219e-05	-0.0001147	-0.00012487	-0.00012825	-0.00012681	-0.0001222	-0.00011256	-0.00010073	-8.8914e-05	-8.1302e-05	-8.1482e-05	-8.8948e-05	-9.6425e-05	-0.00010262	-0.0001035	-0.00010391	-0.00010426	-0.00010546	-0.00010311	-9.7349e-05	-8.9136e-05	-8.3006e-05	-8.5035e-05	-9.4131e-05	-0.00010505	-0.00011459
2663.4	4.203e-05	0.00022127	0.00015173	8.7168e-05	0.0001106	0.00013866	0.00014585	0.00014823	0.00016609	0.00019306	0.00021574	0.00021657	0.00019847	0.00017371	0.00014664	0.00011514	7.5317e-05	3.8966e-05	9.9887e-06	-1.1776e-06	-5.3307e-06	-1.4383e-05	-3.0625e-05	-5.1604e-05	-7.2046e-05	-8.0016e-05	-7.9108e-05	-7.7788e-05	-7.9419e-05	-8.2606e-05	-8.3855e-05	-8.1929e-05	-8.2828e-05	-8.4995e-05	-9.1229e-05	-9.5498e-05	-9.0068e-05	-8.3122e-05	-8.1552e-05	-8.0866e-05	-8.1904e-05	-8.0606e-05	-7.7134e-05	-7.5379e-05	-8.1384e-05	-9.5258e-05	-0.00011368	-0.00012891	-0.00013823
2670	0.00028694	0.00024955	0.00010631	7.1339e-05	8.7413e-05	8.7103e-05	9.1202e-05	0.00010912	0.00014397	0.00018016	0.00020042	0.00019706	0.00019123	0.00017715	0.00015208	0.00012379	9.2031e-05	7.0421e-05	5.4303e-05	4.3605e-05	3.7639e-05	2.262e-05	-2.0014e-06	-2.5398e-05	-4.8e-05	-6.5141e-05	-7.6611e-05	-8.879e-05	-0.00010095	-0.00010852	-0.0001085	-9.9334e-05	-9.3975e-05	-9.2939e-05	-9.3149e-05	-9.9664e-05	-9.8082e-05	-8.9099e-05	-8.8549e-05	-9.4284e-05	-0.00010745	-0.00011945	-0.0001264	-0.00012811	-0.00012753	-0.00013419	-0.00014621	-0.00015364	-0.00015461
2676.7	6.8846e-05	7.3137e-05	6.5203e-05	5.275e-05	7.3269e-05	9.6584e-05	0.00012836	0.00014126	0.00015039	0.0001603	0.00017342	0.00017771	0.00017878	0.00017122	0.00015461	0.0001348	0.00011458	9.525e-05	8.1227e-05	7.1464e-05	5.3823e-05	2.9088e-05	-2.9147e-06	-3.4136e-05	-6.1227e-05	-7.5872e-05	-7.6355e-05	-8.0337e-05	-8.8118e-05	-9.0205e-05	-8.7037e-05	-7.7312e-05	-7.2414e-05	-7.6296e-05	-8.8762e-05	-0.00010798	-0.00012257	-0.00013033	-0.00013796	-0.00014629	-0.00016141	-0.00017006	-0.00016964	-0.00016103	-0.00014316	-0.00012881	-0.00012953	-0.00013545	-0.0001412
2683.4	2.0576e-05	0.00010093	3.0987e-05	6.1307e-06	2.4474e-05	4.5885e-05	4.7843e-05	5.3691e-05	8.4017e-05	0.00012662	0.00016212	0.00018338	0.00019172	0.00019293	0.00018195	0.00018251	0.00017281	0.00016299	0.00014454	0.00012575	0.00010303	7.8202e-05	5.0889e-05	2.8921e-05	9.911e-06	-1.7283e-06	-1.5111e-05	-2.6491e-05	-4.227e-05	-5.2134e-05	-5.7613e-05	-5.9109e-05	-6.8012e-05	-8.2814e-05	-0.00010358	-0.00012298	-0.00013239	-0.00013211	-0.00012728	-0.00012436	-0.00012806	-0.00013214	-0.00013526	-0.00013345	-0.00013206	-0.00014197	-0.00015395	-0.00016908	-0.00017872
2690	-7.3572e-05	2.0123e-05	-5.1468e-06	-4.0659e-06	1.6154e-05	5.2917e-05	7.9138e-05	0.00011608	0.00015425	0.00019495	0.0002269	0.00023858	0.00024578	0.00024746	0.00023211	0.00021022	0.00017442	0.00014604	0.00012024	0.00010489	9.6522e-05	8.2948e-05	6.0478e-05	3.8341e-05	1.9916e-05	1.4191e-05	1.1448e-05	1.9756e-06	-1.7781e-05	-3.7557e-05	-5.0786e-05	-5.347e-05	-5.6336e-05	-6.2787e-05	-7.9324e-05	-9.6326e-05	-0.00010723	-0.00010855	-0.00010587	-0.00010808	-0.00012219	-0.00013659	-0.00014497	-0.0001463	-0.00014295	-0.00014206	-0.00015168	-0.00016904	-0.00017746
2696.7	-2.599e-05	1.7004e-06	3.1087e-05	3.8006e-05	6.1674e-05	8.9361e-05	0.00011583	0.00014309	0.00016505	0.00017999	0.00018638	0.00018649	0.0001887	0.00017613	0.00016391	0.00015057	0.00012908	0.00011269	9.9504e-05	9.7757e-05	9.6326e-05	8.2174e-05	5.8421e-05	2.956e-05	-6.2244e-07	-2.1336e-05	-3.3316e-05	-4.588e-05	-5.9146e-05	-6.992e-05	-7.556e-05	-6.6871e-05	-5.346e-05	-4.1473e-05	-4.4966e-05	-6.2696e-05	-7.7134e-05	-8.6898e-05	-9.4668e-05	-0.00010163	-0.00011352	-0.00012766	-0.00013877	-0.00014214	-0.0001479	-0.00016284	-0.00017472	-0.00018746	-0.00019428
2703.4	-0.00014306	1.2284e-05	4.7286e-05	5.9641e-05	8.4732e-05	0.00013657	0.00017419	0.00020848	0.00023648	0.00025361	0.00027349	0.00027321	0.00027753	0.00027185	0.00025358	0.00022235	0.00018058	0.00014083	0.00010812	7.7292e-05	5.0043e-05	1.7376e-05	-2.0664e-05	-5.3624e-05	-7.951e-05	-8.633e-05	-7.7426e-05	-6.657e-05	-5.7462e-05	-5.1137e-05	-4.6807e-05	-4.0131e-05	-3.9081e-05	-4.4753e-05	-5.9169e-05	-8.3793e-05	-0.00010236	-0.00011213	-0.00011923	-0.00012926	-0.00014342	-0.00015442	-0.0001584	-0.00016033	-0.00016285	-0.0001726	-0.00018306	-0.00018887	-0.00018738
2710	5.1592e-05	0.00017301	0.00020146	0.00019388	0.00021655	0.00024647	0.00026295	0.00028394	0.00030625	0.00032747	0.00035022	0.0003465	0.00033226	0.00031177	0.00029216	0.00026661	0.0002223	0.00016786	0.00012078	7.8808e-05	4.984e-05	2.8063e-05	2.2852e-06	-2.576e-05	-5.1649e-05	-5.8453e-05	-5.0407e-05	-4.6969e-05	-5.0719e-05	-5.5426e-05	-6.3045e-05	-6.4176e-05	-6.4596e-05	-6.699e-05	-8.4821e-05	-0.00011036	-0.00012335	-0.00012603	-0.00013372	-0.00014252	-0.00015324	-0.00015891	-0.00016363	-0.00015881	-0.00015542	-0.00016131	-0.00016427	-0.00016245	-0.0001563
2716.7	-5.1244e-06	8.4867e-05	4.3432e-05	6.3519e-05	8.6998e-05	0.00012299	0.00016188	0.0001999	0.00026094	0.00031072	0.00034227	0.00035142	0.00035547	0.00034524	0.00032893	0.00029872	0.0002549	0.00020995	0.00016604	0.00012199	9.53e-05	8.2858e-05	5.645e-05	2.1055e-05	-1.1598e-05	-3.0723e-05	-4.1825e-05	-4.8357e-05	-5.2747e-05	-6.1536e-05	-7.7659e-05	-8.4847e-05	-9.4806e-05	-0.00010878	-0.00012574	-0.0001408	-0.0001432	-0.00014603	-0.00014688	-0.00014962	-0.00015509	-0.00014503	-0.00013478	-0.00012598	-0.00012294	-0.00012944	-0.00013421	-0.00014012	-0.00014594
2916.7	0.0001341	9.4154e-05	9.8871e-05	0.00013097	0.00014733	0.00016871	0.00020053	0.00022932	0.00025687	0.00025908	0.00024803	0.0002366	0.00022474	0.00021533	0.00018648	0.00015094	0.00010918	7.1187e-05	4.6435e-05	3.105e-05	1.5453e-05	-3.1482e-06	-3.4648e-05	-6.0969e-05	-7.8742e-05	-8.4231e-05	-8.7278e-05	-9.5232e-05	-0.00011089	-0.00012093	-0.00012454	-0.00011678	-0.00010559	-9.873e-05	-9.9479e-05	-0.00010197	-0.00010183	-9.5597e-05	-9.3921e-05	-9.5014e-05	-0.0001037	-0.00011519	-0.00012465	-0.00012797	-0.00013122	-0.00013634	-0.00014597	-0.00016284	-0.00018206
3116.7	-4.8915e-05	-5.3517e-05	-8.1434e-05	-0.00011057	-7.6895e-05	-4.109e-05	8.2098e-06	5.2452e-05	8.509e-05	0.00011284	0.00013579	0.00015354	0.00016514	0.00015635	0.00013275	0.00010276	6.6367e-05	4.5822e-05	4.1908e-05	3.695e-05	2.0486e-05	-4.0669e-06	-3.6599e-05	-6.9366e-05	-0.00010229	-0.00013435	-0.00016518	-0.00018888	-0.00020367	-0.00021056	-0.00020968	-0.0002085	-0.00020801	-0.00020501	-0.00019812	-0.00018969	-0.00018358	-0.00018283	-0.00018567	-0.00019479	-0.00020109	-0.00020388	-0.00021051	-0.00022076	-0.00023401	-0.00024656	-0.00025049	-0.00025071	-0.00024797
3316.7	-3.5523e-06	-8.2943e-05	-9.8614e-05	-3.2162e-05	5.9378e-05	0.00011769	0.00018484	0.00025545	0.00030203	0.0003212	0.00031679	0.00029112	0.00026	0.00022379	0.00017832	0.00012983	9.7405e-05	9.1521e-05	0.00010056	0.00010771	0.00010547	8.6873e-05	5.818e-05	2.8069e-05	-4.0022e-07	-3.7455e-05	-8.1116e-05	-0.00011755	-0.00013762	-0.00014324	-0.00014067	-0.00013867	-0.00013859	-0.00013444	-0.00011924	-9.8206e-05	-8.3649e-05	-8.1388e-05	-9.2551e-05	-0.0001038	-0.0001107	-0.00011406	-0.00012622	-0.00014784	-0.00017538	-0.000197	-0.00020446	-0.00019901	-0.00019589
3516.7	1.7431e-05	-6.7492e-05	-7.5204e-05	-2.7388e-05	5.2335e-05	9.6324e-05	0.00015137	0.00021427	0.00025039	0.00026704	0.00026852	0.00025037	0.00021967	0.0001859	0.0001453	0.00010111	6.5186e-05	5.2309e-05	4.9119e-05	4.4365e-05	3.2395e-05	1.1176e-05	-1.9728e-05	-4.9799e-05	-7.9945e-05	-0.00011109	-0.0001449	-0.00017199	-0.00019084	-0.00019726	-0.00020086	-0.00020016	-0.00020249	-0.00020144	-0.00019865	-0.00019246	-0.00018972	-0.00019086	-0.00020046	-0.00020849	-0.00022003	-0.000227	-0.00023696	-0.00024776	-0.00026451	-0.0002767	-0.00028586	-0.00028662	-0.00029008
3716.7	5.7066e-05	1.5319e-05	-1.9738e-05	-4.0066e-05	-5.5284e-06	1.0801e-05	3.9322e-05	7.2766e-05	0.00010142	0.00012456	0.00014491	0.0001485	0.0001324	0.00010964	8.1314e-05	4.6623e-05	9.1191e-06	-1.8584e-05	-4.0495e-05	-5.838e-05	-7.5647e-05	-9.3377e-05	-0.0001185	-0.00014521	-0.00017116	-0.00019411	-0.00021663	-0.00023602	-0.00025155	-0.0002626	-0.00027158	-0.00027339	-0.00027745	-0.00028004	-0.00028192	-0.00028389	-0.00028369	-0.00028479	-0.00028877	-0.00029084	-0.0002984	-0.00030215	-0.00030945	-0.0003177	-0.00032585	-0.0003337	-0.00034247	-0.00034855	-0.00035277
3916.7	-7.1839e-05	-2.0671e-05	7.0688e-06	-2.2431e-06	2.5682e-06	2.0959e-05	3.8061e-05	4.4176e-05	4.9176e-05	5.0413e-05	5.8926e-05	6.2517e-05	6.0101e-05	5.4378e-05	4.0867e-05	2.4418e-05	8.1434e-06	-1.3698e-05	-3.8843e-05	-7.0902e-05	-0.00010291	-0.00013378	-0.00016624	-0.00019867	-0.00022992	-0.0002555	-0.00026915	-0.00027562	-0.00027369	-0.0002689	-0.0002706	-0.00027065	-0.00027275	-0.00027275	-0.00027469	-0.00028455	-0.00029243	-0.00030057	-0.00031187	-0.00031473	-0.00032124	-0.00032205	-0.00032737	-0.00033183	-0.00033271	-0.00033368	-0.00033347	-0.00033402	-0.00033472
4116.7	-0.00022602	-6.3504e-05	3.6803e-05	5.7357e-05	4.8984e-05	8.1134e-05	9.3214e-05	9.1726e-05	7.9445e-05	6.3226e-05	5.7243e-05	5.3268e-05	5.6269e-05	6.1061e-05	5.6346e-05	4.9955e-05	4.1136e-05	2.3823e-05	6.6478e-07	-3.2389e-05	-6.7593e-05	-0.00010302	-0.00014088	-0.0001757	-0.00020759	-0.00023207	-0.00024382	-0.0002493	-0.00024656	-0.00024323	-0.00024595	-0.00024707	-0.00024931	-0.00025217	-0.00025751	-0.00026853	-0.00027869	-0.00028693	-0.00029562	-0.00029755	-0.00030184	-0.00030538	-0.00030749	-0.00031057	-0.00031071	-0.00031	-0.00031235	-0.00031452	-0.00031928
4316.7	-0.00016824	-1.5276e-05	5.0601e-05	6.1685e-05	6.2005e-05	8.9804e-05	9.998e-05	9.433e-05	8.5337e-05	7.7738e-05	7.5599e-05	7.2002e-05	7.0987e-05	7.1598e-05	6.7691e-05	6.2027e-05	5.3651e-05	3.4891e-05	1.0067e-05	-1.8628e-05	-4.9532e-05	-8.1926e-05	-0.00012004	-0.00015854	-0.0001936	-0.00021832	-0.00022672	-0.00023059	-0.00023015	-0.00023384	-0.00023759	-0.00023842	-0.00023461	-0.00023573	-0.00024194	-0.00025583	-0.0002681	-0.0002733	-0.00027256	-0.0002744	-0.00027965	-0.00028948	-0.00029455	-0.00029758	-0.00029468	-0.00029294	-0.00030071	-0.00031244	-0.00031952
4516.7	-6.2934e-05	5.7796e-05	6.7096e-05	4.1439e-05	4.1204e-05	5.5119e-05	5.4837e-05	4.5661e-05	4.7594e-05	5.9125e-05	7.552e-05	8.1274e-05	8.3072e-05	7.8732e-05	7.374e-05	6.9613e-05	5.4267e-05	2.4493e-05	-9.6821e-06	-4.0158e-05	-6.3909e-05	-8.853e-05	-0.0001233	-0.00015726	-0.00018846	-0.00020606	-0.0002102	-0.00020908	-0.00021428	-0.00022548	-0.00023274	-0.00023064	-0.00022735	-0.00022964	-0.00024057	-0.00025698	-0.00026649	-0.00026768	-0.00026303	-0.00026597	-0.00027328	-0.00028186	-0.0002851	-0.00028096	-0.00027267	-0.00027587	-0.00028293	-0.00029202	-0.00029488
4716.7	-8.5659e-05	-1.6939e-06	-9.2507e-06	-2.4329e-05	-1.4314e-05	2.7768e-06	1.0007e-05	1.8208e-05	3.3947e-05	5.1407e-05	6.6955e-05	6.658e-05	6.5304e-05	5.7234e-05	4.5251e-05	3.2266e-05	7.1124e-06	-2.3798e-05	-5.3269e-05	-7.8709e-05	-9.7196e-05	-0.00012184	-0.0001564	-0.00018704	-0.00021626	-0.00023432	-0.0002463	-0.0002538	-0.00026434	-0.00027589	-0.00028033	-0.00027809	-0.00028042	-0.00028367	-0.00029407	-0.00030071	-0.00030183	-0.00030092	-0.00029918	-0.00030262	-0.00030962	-0.00031047	-0.00031091	-0.00030974	-0.00031486	-0.00032616	-0.00033584	-0.00034331	-0.00034864
4916.7	-0.00015664	-9.1171e-05	-6.2983e-05	-4.0208e-05	-1.2137e-05	2.0733e-05	4.7053e-05	6.646e-05	8.3825e-05	9.0319e-05	9.3703e-05	8.7533e-05	8.0591e-05	6.9084e-05	5.1954e-05	3.5333e-05	1.3509e-05	-8.9177e-06	-2.844e-05	-5.0572e-05	-7.3499e-05	-0.00010327	-0.00013736	-0.00016907	-0.00019938	-0.00022176	-0.00023817	-0.00024758	-0.00025392	-0.000259	-0.00025985	-0.00025969	-0.00026313	-0.00026738	-0.000274	-0.00027736	-0.00028225	-0.00028508	-0.00028889	-0.00029278	-0.00029921	-0.00030069	-0.00030442	-0.00030806	-0.00031687	-0.00032528	-0.00033237	-0.00033816	-0.00034635
5116.7	-0.00011886	-8.8483e-05	-5.9651e-05	-4.7406e-05	-1.5444e-05	2.047e-05	5.5078e-05	8.3587e-05	0.00010468	0.00010815	0.00010933	0.00010782	9.404e-05	7.97e-05	5.1013e-05	2.279e-05	-9.943e-06	-3.5589e-05	-4.9808e-05	-6.4788e-05	-8.8768e-05	-0.00011599	-0.00014657	-0.00017413	-0.00020213	-0.00022595	-0.00024894	-0.00026956	-0.00028409	-0.00028818	-0.00028809	-0.00029256	-0.00030033	-0.00030749	-0.00030948	-0.00030558	-0.00030146	-0.00030296	-0.00031199	-0.00032149	-0.0003273	-0.00032636	-0.00032784	-0.00033645	-0.00035409	-0.00037084	-0.00037618	-0.00037907	-0.00038248
5316.7	7.2628e-05	5.923e-05	5.8946e-06	-2.7405e-05	-5.1366e-06	1.3677e-05	3.7826e-05	8.1189e-05	0.0001243	0.00016054	0.00018149	0.00019236	0.00018601	0.00017354	0.00014277	0.00010462	4.846e-05	1.933e-06	-2.5685e-05	-3.5879e-05	-5.1296e-05	-6.9195e-05	-9.5039e-05	-0.00011794	-0.00013754	-0.00014962	-0.00016455	-0.00018895	-0.00021631	-0.00023112	-0.00023692	-0.00024039	-0.00024704	-0.00026008	-0.00026852	-0.00027092	-0.0002593	-0.00024767	-0.0002467	-0.00025394	-0.00025862	-0.00025633	-0.0002506	-0.00025048	-0.00026192	-0.00028254	-0.00029941	-0.00031075	-0.00031404
5516.7	0.00020867	0.00021466	0.00014223	9.3198e-05	0.00010391	0.00011094	0.00011865	0.00015131	0.00018733	0.00023006	0.0002558	0.00026792	0.00026431	0.00025028	0.00022676	0.00019559	0.00014205	9.1128e-05	5.3719e-05	3.1745e-05	1.3574e-05	-4.1486e-06	-3.3302e-05	-6.1396e-05	-8.7534e-05	-9.888e-05	-0.00010967	-0.00012569	-0.00014575	-0.000163	-0.00017461	-0.00017551	-0.00017659	-0.00018557	-0.00019572	-0.00020854	-0.00020863	-0.00020294	-0.00020083	-0.00020311	-0.00021112	-0.00021708	-0.00021905	-0.00022144	-0.00022127	-0.0002353	-0.00025112	-0.00026434	-0.00027213
5716.7	0.00015027	0.00021735	0.00017179	0.00012536	0.00012057	0.00012846	0.00013152	0.0001438	0.00016225	0.00019215	0.00021539	0.00022342	0.00022138	0.00021272	0.00019607	0.00016976	0.00012548	7.8237e-05	4.2074e-05	1.3092e-05	-8.8027e-06	-2.9166e-05	-6.3141e-05	-9.59e-05	-0.00012256	-0.00013589	-0.00014561	-0.00016143	-0.00018049	-0.00019649	-0.00020896	-0.0002092	-0.00021206	-0.0002207	-0.00023382	-0.0002439	-0.00024425	-0.00024082	-0.00024242	-0.00024491	-0.00025715	-0.00026297	-0.00026535	-0.00026585	-0.00027152	-0.00028569	-0.00030108	-0.00031081	-0.00031855
5916.7	2.4341e-05	0.00013764	0.00013559	0.00011274	0.00011193	0.00013236	0.00014041	0.00014399	0.00014962	0.00016146	0.0001752	0.00017659	0.00017259	0.00016543	0.00015083	0.00013128	0.00010128	7.1038e-05	4.2803e-05	1.2249e-05	-1.5276e-05	-4.2679e-05	-7.8761e-05	-0.00011592	-0.00014599	-0.00016978	-0.00018679	-0.00020046	-0.00021058	-0.00021689	-0.00022338	-0.00022587	-0.00022983	-0.00023354	-0.00024008	-0.00024534	-0.00025256	-0.00025735	-0.00026567	-0.00026862	-0.00027482	-0.0002813	-0.00029049	-0.00029751	-0.00030755	-0.0003122	-0.00031773	-0.00032271	-0.00033327
6116.7	-9.9732e-05	5.844e-05	0.0001117	0.0001062	0.00010957	0.00014133	0.00015027	0.00014704	0.00013966	0.00013638	0.00013871	0.00013583	0.00012632	0.00011522	0.00010137	9.3703e-05	7.2144e-05	5.0919e-05	2.1406e-05	-1.091e-05	-4.0004e-05	-6.6259e-05	-0.00010174	-0.00014053	-0.00017912	-0.00020592	-0.00022408	-0.00022976	-0.00023329	-0.0002367	-0.00024456	-0.00024494	-0.00024617	-0.00024652	-0.00025293	-0.00026445	-0.00027757	-0.00028666	-0.00029624	-0.00030062	-0.00030817	-0.00031647	-0.00032754	-0.00033224	-0.00033251	-0.0003323	-0.00033417	-0.00033689	-0.00034339
6316.7	-2.9226e-05	0.0001176	0.00011447	7.5996e-05	7.5433e-05	9.8208e-05	9.8069e-05	9.8044e-05	0.00010752	0.00012096	0.00013575	0.00014177	0.00013238	0.00011959	0.00010199	9.1482e-05	5.8131e-05	2.4453e-05	-1.0329e-05	-4.0142e-05	-5.8741e-05	-7.3549e-05	-0.00010153	-0.00013613	-0.00016992	-0.00018961	-0.00020456	-0.00021022	-0.00022107	-0.00023537	-0.00024887	-0.00025007	-0.00024867	-0.00025443	-0.00026162	-0.00027384	-0.00028363	-0.00028633	-0.00028492	-0.00028915	-0.00029876	-0.00030808	-0.00031388	-0.00031705	-0.00031615	-0.00032162	-0.00032944	-0.00034016	-0.0003441
6516.7	-4.344e-05	4.0329e-05	1.5288e-05	-8.7994e-06	6.4393e-06	2.9567e-05	4.1529e-05	5.5247e-05	7.5541e-05	8.917e-05	9.9796e-05	9.9614e-05	8.8189e-05	7.055e-05	4.8624e-05	2.6919e-05	-7.1643e-06	-3.8413e-05	-6.2751e-05	-8.5409e-05	-0.00010211	-0.00012136	-0.00014987	-0.00018415	-0.00021737	-0.00024024	-0.00025754	-0.00026971	-0.00028006	-0.00029268	-0.00029943	-0.0002999	-0.00029967	-0.00030366	-0.00030685	-0.0003139	-0.00031792	-0.00031997	-0.00032045	-0.00032492	-0.00033518	-0.00034322	-0.00034993	-0.00035751	-0.00036112	-0.00037051	-0.00037804	-0.00038664	-0.0003897
6716.7	-0.00020973	-0.00012034	-8.0482e-05	-6.6679e-05	-3.571e-05	-8.863e-07	2.481e-05	3.7211e-05	4.4024e-05	4.3498e-05	4.4543e-05	3.7795e-05	2.2213e-05	3.9444e-08	-1.7524e-05	-3.6943e-05	-5.5058e-05	-7.4268e-05	-9.5271e-05	-0.00011843	-0.00014275	-0.00016744	-0.00019487	-0.00023079	-0.00026652	-0.00029222	-0.00030644	-0.00031394	-0.00031682	-0.00032251	-0.00032593	-0.00032937	-0.00032711	-0.00032455	-0.00032844	-0.00033802	-0.00034675	-0.00035433	-0.00035587	-0.00035837	-0.0003645	-0.00037504	-0.00038463	-0.00039031	-0.00039319	-0.0003977	-0.00040087	-0.00041121	-0.00041969
6916.7	-0.00017639	-0.00016009	-0.00014251	-0.00011098	-6.3449e-05	-2.6047e-05	9.1181e-06	4.1393e-05	6.4218e-05	7.6091e-05	7.4695e-05	6.0222e-05	3.8e-05	1.2874e-05	-9.7301e-06	-3.6089e-05	-6.0296e-05	-8.1753e-05	-9.8851e-05	-0.00010752	-0.00012209	-0.00014372	-0.00017462	-0.00021073	-0.00024335	-0.0002651	-0.0002823	-0.00030134	-0.00031868	-0.00032766	-0.00032936	-0.0003261	-0.00032504	-0.00032755	-0.00033707	-0.00034427	-0.00034406	-0.00034071	-0.00034015	-0.00034498	-0.00035315	-0.00035966	-0.00036128	-0.0003614	-0.00036696	-0.00037787	-0.00038866	-0.00039865	-0.00040371
7116.7	-0.00011726	-0.0001133	-9.6749e-05	-7.3822e-05	-3.9784e-05	-9.2586e-06	1.9241e-05	5.2656e-05	7.1333e-05	8.708e-05	9.1595e-05	8.3239e-05	7.271e-05	5.3455e-05	3.2594e-05	1.1942e-05	-1.3496e-05	-3.7386e-05	-6.2219e-05	-8.0964e-05	-0.00010024	-0.00012606	-0.0001561	-0.00018793	-0.00022078	-0.00024207	-0.00025525	-0.00026436	-0.0002732	-0.000282	-0.00028524	-0.00028545	-0.00028818	-0.00029258	-0.00030315	-0.00031433	-0.00032367	-0.00032894	-0.00033014	-0.00033428	-0.00033882	-0.00034487	-0.00034859	-0.00034927	-0.00035184	-0.00035495	-0.00036124	-0.00037037	-0.00037848
7316.7	-6.2316e-05	7.8403e-06	-3.5098e-06	-2.1126e-05	-7.8663e-06	1.1382e-05	2.4871e-05	4.6082e-05	6.3374e-05	8.5443e-05	9.9983e-05	0.00010331	0.00010021	8.5386e-05	6.8456e-05	4.6146e-05	8.8452e-06	-2.6094e-05	-5.7921e-05	-8.1901e-05	-0.00010179	-0.00012675	-0.00015598	-0.00018515	-0.00021077	-0.00022772	-0.00023901	-0.00025328	-0.00026847	-0.00028224	-0.00028976	-0.00029154	-0.00029731	-0.00030871	-0.00032043	-0.00032993	-0.00033112	-0.00033277	-0.00033457	-0.00033691	-0.00034224	-0.0003455	-0.00034577	-0.00034674	-0.00035344	-0.0003644	-0.00037473	-0.00038299	-0.00039246
7516.7	-1.1951e-05	4.2487e-05	-4.2822e-05	-8.7836e-05	-7.0015e-05	-5.4447e-05	-4.3563e-05	-1.5654e-05	2.3033e-05	6.1516e-05	8.6561e-05	9.3363e-05	8.6059e-05	7.0512e-05	4.5522e-05	9.718e-06	-4.0655e-05	-8.5526e-05	-0.00011596	-0.00013399	-0.00014746	-0.00016683	-0.00019626	-0.00022453	-0.0002455	-0.00025766	-0.00027244	-0.00029635	-0.00032077	-0.00033902	-0.00034697	-0.00034831	-0.00035298	-0.0003672	-0.00038322	-0.0003889	-0.00038102	-0.00037332	-0.0003714	-0.00037585	-0.0003827	-0.00038383	-0.00037892	-0.0003772	-0.00038555	-0.00040256	-0.00041959	-0.00042673	-0.00043125
7716.7	-3.1951e-05	-2.1187e-05	-0.00011197	-0.00014835	-0.00012908	-0.0001103	-8.9244e-05	-5.0877e-05	-5.1907e-06	3.3575e-05	5.5538e-05	6.0878e-05	5.6611e-05	4.0728e-05	6.9633e-06	-3.8708e-05	-9.0609e-05	-0.00013244	-0.00015503	-0.00016706	-0.00018112	-0.00020204	-0.00022793	-0.00024984	-0.00026889	-0.00028679	-0.00031172	-0.00034078	-0.00036459	-0.00037695	-0.00038079	-0.00038249	-0.00039114	-0.00040243	-0.0004097	-0.00040502	-0.00039281	-0.00038534	-0.00038938	-0.00039872	-0.00040437	-0.00040128	-0.00039768	-0.00039833	-0.00041265	-0.00043091	-0.00044384	-0.00044457	-0.00044338
7916.7	6.4477e-06	-3.3407e-05	-9.7996e-05	-0.00010848	-8.6963e-05	-6.5968e-05	-3.3181e-05	8.156e-06	5.0376e-05	8.2411e-05	9.4787e-05	9.5883e-05	9.3801e-05	7.9442e-05	4.7112e-05	5.0713e-06	-4.1938e-05	-7.7454e-05	-9.563e-05	-0.00010294	-0.0001196	-0.00014355	-0.0001696	-0.00019505	-0.00021854	-0.00023819	-0.00026144	-0.00028885	-0.00031316	-0.00032136	-0.00032357	-0.00032561	-0.00033075	-0.00033697	-0.0003405	-0.00033693	-0.00032429	-0.00031745	-0.00032059	-0.00032979	-0.00033566	-0.00033636	-0.00033627	-0.00033962	-0.00035273	-0.0003714	-0.00038359	-0.0003874	-0.00038522
8116.7	2.7431e-05	-6.0035e-05	-0.00011877	-0.00010636	-5.6366e-05	-2.5213e-05	2.167e-05	7.3632e-05	0.00011984	0.00014922	0.00016043	0.00014928	0.00013581	0.00010954	7.1323e-05	3.0285e-05	-1.4294e-05	-4.2905e-05	-5.2739e-05	-5.6528e-05	-6.5402e-05	-8.6086e-05	-0.00011386	-0.00014473	-0.00017644	-0.00020015	-0.00022627	-0.00025429	-0.00027766	-0.00028847	-0.00029282	-0.00029381	-0.00029397	-0.00029617	-0.0002991	-0.00029777	-0.00029056	-0.000286	-0.00028962	-0.00029719	-0.00030457	-0.00030907	-0.00031278	-0.00031888	-0.0003303	-0.0003464	-0.00035992	-0.0003688	-0.00037126
8316.7	-2.3187e-05	-7.4091e-05	-0.00011002	-7.8253e-05	-1.7585e-05	2.0113e-05	6.8254e-05	0.00011382	0.0001506	0.00017473	0.00017841	0.00016391	0.00014806	0.00011961	8.459e-05	4.9453e-05	1.5228e-05	-4.533e-06	-1.2127e-05	-2.0196e-05	-3.1258e-05	-5.5294e-05	-8.5033e-05	-0.00011303	-0.00014394	-0.00016942	-0.00019582	-0.00021991	-0.00023421	-0.00024133	-0.00024422	-0.00024359	-0.00024904	-0.00025395	-0.00025844	-0.00025814	-0.0002554	-0.00025693	-0.00026435	-0.00027252	-0.00028077	-0.00028372	-0.0002856	-0.00029075	-0.00029986	-0.00031356	-0.00032183	-0.0003265	-0.0003301
8516.7	-7.7878e-05	7.6608e-06	9.4984e-06	2.3982e-05	5.2182e-05	8.2394e-05	0.00010432	0.00011597	0.0001288	0.00013762	0.00014035	0.00013373	0.00012585	0.00011193	9.6484e-05	8.0863e-05	6.2625e-05	4.4364e-05	2.4742e-05	2.0261e-06	-2.0277e-05	-5.0837e-05	-8.3314e-05	-0.00011805	-0.00015094	-0.00017779	-0.00019548	-0.00020494	-0.00020922	-0.0002146	-0.00021836	-0.00021869	-0.00022037	-0.00022539	-0.00023139	-0.00023886	-0.00024455	-0.00025198	-0.00025818	-0.00026283	-0.00027149	-0.00027934	-0.00028328	-0.00028536	-0.0002851	-0.00028936	-0.00029116	-0.00029676	-0.00030375
8716.7	-0.00012788	7.502e-05	0.00010494	7.7577e-05	5.9343e-05	7.4575e-05	6.2027e-05	3.7598e-05	2.6637e-05	2.0713e-05	2.944e-05	3.8015e-05	4.2865e-05	4.2276e-05	4.2268e-05	4.3659e-05	3.6323e-05	1.2022e-05	-2.1421e-05	-6.3487e-05	-0.00010062	-0.00013688	-0.00017016	-0.00021013	-0.0002483	-0.00027322	-0.00028158	-0.00027918	-0.00027794	-0.00027952	-0.00028525	-0.00028851	-0.00028613	-0.00028823	-0.00029529	-0.00031356	-0.00032905	-0.00034011	-0.00034778	-0.00035086	-0.00036145	-0.00037358	-0.0003795	-0.00038116	-0.00037613	-0.00037663	-0.00037905	-0.00038772	-0.00039788
8916.7	-9.8243e-05	2.0743e-05	3.2561e-05	1.2889e-05	1.2193e-05	3.2252e-05	3.9147e-05	3.8048e-05	4.2374e-05	4.8046e-05	5.4143e-05	6.2347e-05	6.3574e-05	5.5272e-05	4.2634e-05	2.8913e-05	7.1961e-06	-1.7021e-05	-4.1603e-05	-7.0357e-05	-9.8258e-05	-0.00013024	-0.00016332	-0.00020051	-0.00023641	-0.00026019	-0.00027794	-0.00028917	-0.0003003	-0.00030577	-0.00030781	-0.00030888	-0.00030487	-0.00030724	-0.00031069	-0.00032102	-0.00032748	-0.00033029	-0.00033537	-0.00034105	-0.00035082	-0.00035836	-0.00036272	-0.00036768	-0.0003715	-0.00038227	-0.00039218	-0.00039893	-0.00040944
9116.7	1.7567e-06	2.4635e-05	2.748e-05	3.5999e-05	5.3999e-05	7.789e-05	0.00010477	0.0001271	0.00014481	0.00015936	0.00016591	0.00016316	0.00015917	0.00014778	0.00012582	9.9033e-05	6.4943e-05	3.8003e-05	1.652e-05	-7.1969e-06	-3.2385e-05	-6.4022e-05	-9.8089e-05	-0.00013104	-0.00016033	-0.00018022	-0.00019981	-0.00021845	-0.00023508	-0.00024181	-0.00024564	-0.00024839	-0.00025024	-0.00025689	-0.00026194	-0.00026826	-0.00026883	-0.00026795	-0.00027226	-0.00027932	-0.00028559	-0.00028844	-0.00029008	-0.00029591	-0.00030519	-0.00031933	-0.0003324	-0.00033874	-0.00034572
9316.7	4.3358e-05	7.376e-05	8.3735e-05	7.1881e-05	6.9457e-05	8.3402e-05	9.9447e-05	0.0001083	0.00011219	0.00012608	0.00013661	0.00013636	0.00013876	0.00012786	0.00010757	8.5231e-05	5.067e-05	1.8814e-05	-1.324e-05	-4.547e-05	-7.7136e-05	-0.00010938	-0.00013988	-0.00017181	-0.0002016	-0.00021928	-0.00023634	-0.00024812	-0.00025949	-0.0002665	-0.00027377	-0.00028096	-0.00028437	-0.00029132	-0.00030106	-0.00030838	-0.00031497	-0.00031773	-0.00032311	-0.00032911	-0.0003362	-0.00034262	-0.00034712	-0.00035111	-0.0003609	-0.00037104	-0.0003832	-0.00039275	-0.00040252
9516.7	-1.9732e-05	-7.9073e-06	2.1842e-06	1.1631e-05	3.0771e-05	5.6322e-05	8.3668e-05	0.00010245	0.00011392	0.00012971	0.00013537	0.00012927	0.00012802	0.00010682	8.0884e-05	5.8984e-05	2.9535e-05	3.1463e-06	-2.0148e-05	-4.2808e-05	-6.688e-05	-9.3973e-05	-0.00012243	-0.00015212	-0.00018301	-0.00020817	-0.00022832	-0.00024449	-0.00025638	-0.0002631	-0.0002701	-0.0002745	-0.00027698	-0.00027901	-0.0002809	-0.00028073	-0.00028286	-0.00028535	-0.00029093	-0.00029601	-0.00030324	-0.00030922	-0.0003182	-0.00032816	-0.00034319	-0.0003532	-0.00036127	-0.00036905	-0.000375
9716.7	-0.00013504	-7.7469e-05	-2.1804e-05	2.6012e-05	6.0156e-05	9.9592e-05	0.00013188	0.00014888	0.00015335	0.00015273	0.00014473	0.00012606	0.00011498	8.9241e-05	6.7589e-05	5.392e-05	3.4166e-05	1.7977e-05	-2.5791e-06	-2.5644e-05	-4.8496e-05	-7.6508e-05	-0.00010945	-0.00014641	-0.00018553	-0.0002129	-0.00023113	-0.00023771	-0.00024402	-0.00025229	-0.00026058	-0.00026095	-0.00025915	-0.00025716	-0.00026253	-0.00027095	-0.00028288	-0.00028838	-0.00029244	-0.00029589	-0.00030439	-0.00031253	-0.00032118	-0.00032376	-0.00032828	-0.00033151	-0.00033756	-0.00034767	-0.00035382
9916.7	-0.00018072	-1.0569e-05	7.0463e-05	8.9045e-05	9.8117e-05	0.00012864	0.00013831	0.00012128	0.00010311	9.0446e-05	8.3985e-05	7.4916e-05	6.4138e-05	4.8569e-05	4.2862e-05	4.4501e-05	3.7208e-05	2.0668e-05	-1.2733e-05	-4.8685e-05	-8.0692e-05	-0.00010898	-0.00014265	-0.00018578	-0.00022846	-0.00025168	-0.0002574	-0.00024968	-0.0002483	-0.00025726	-0.00026854	-0.0002738	-0.00026845	-0.00026968	-0.00028274	-0.00030432	-0.0003269	-0.00033506	-0.00033325	-0.00033362	-0.00033976	-0.0003514	-0.00035845	-0.0003567	-0.00035137	-0.00034814	-0.00035329	-0.00036679	-0.00037632
10117	-1.7372e-05	0.00018566	0.00024019	0.00018954	0.00015235	0.00015315	0.0001342	8.5695e-05	5.1843e-05	4.4852e-05	5.6008e-05	6.9274e-05	7.4074e-05	7.3521e-05	8.1738e-05	9.2116e-05	8.898e-05	6.3392e-05	1.3231e-05	-3.6614e-05	-7.8156e-05	-0.00010555	-0.00013671	-0.00017701	-0.00021709	-0.0002352	-0.00022999	-0.00021508	-0.00020965	-0.00021691	-0.00023194	-0.00023946	-0.00023656	-0.00023688	-0.00025444	-0.00028417	-0.00031259	-0.00032257	-0.00031935	-0.00031291	-0.00031997	-0.00033255	-0.00033964	-0.00033182	-0.00031798	-0.00030654	-0.00031018	-0.00032343	-0.00033677
10317	8.6813e-05	0.00019623	0.00021312	0.00015184	0.00011604	0.00010852	9.8245e-05	6.2768e-05	4.0673e-05	4.2381e-05	5.6966e-05	6.9982e-05	7.4609e-05	7.2331e-05	6.8861e-05	6.3734e-05	5.1104e-05	1.9789e-05	-2.1872e-05	-6.3965e-05	-0.0001025	-0.00013108	-0.00016118	-0.00019315	-0.0002291	-0.00025046	-0.00025442	-0.00025362	-0.00025251	-0.00025638	-0.00026757	-0.00027558	-0.00027981	-0.00027881	-0.00028929	-0.00030676	-0.00032497	-0.00033582	-0.00034096	-0.00033935	-0.00034326	-0.00035264	-0.00036253	-0.000363	-0.00036149	-0.00035923	-0.00036224	-0.00036979	-0.00037986
10517	9.0521e-05	0.00011189	0.00010684	5.8617e-05	4.0587e-05	3.6455e-05	3.9911e-05	3.163e-05	3.1764e-05	4.0894e-05	6.0997e-05	7.2501e-05	7.1872e-05	6.5405e-05	5.1867e-05	3.6648e-05	9.7871e-06	-2.7452e-05	-6.1006e-05	-9.6749e-05	-0.00013019	-0.00015337	-0.00017916	-0.00020532	-0.00023147	-0.00024673	-0.00025237	-0.00025912	-0.0002644	-0.00027093	-0.00028221	-0.00029049	-0.00029737	-0.00030573	-0.00031514	-0.00032679	-0.00033507	-0.00033888	-0.00034107	-0.0003388	-0.00034103	-0.00034444	-0.00034719	-0.00034702	-0.00035138	-0.00035781	-0.00036674	-0.00037574	-0.00038632
10717	-1.9367e-05	4.1852e-05	4.8548e-05	1.8533e-05	-3.7078e-07	4.259e-06	6.4927e-06	-1.8659e-06	-4.4334e-06	-1.6126e-06	1.1003e-05	2.02e-05	2.2755e-05	1.6725e-05	4.0859e-06	-8.6399e-06	-3.2319e-05	-6.3714e-05	-9.6063e-05	-0.00013514	-0.00017263	-0.00019656	-0.00022638	-0.00025436	-0.00028218	-0.00030142	-0.00031055	-0.0003145	-0.00031735	-0.00032183	-0.00033491	-0.00034309	-0.00035262	-0.00036091	-0.00036828	-0.00037808	-0.00038959	-0.00039777	-0.00040287	-0.00040091	-0.00040459	-0.00041013	-0.00041568	-0.00042115	-0.00042842	-0.00043624	-0.00044203	-0.00045184	-0.000464
10917	-0.00022628	-8.7903e-05	-6.6588e-05	-7.5104e-05	-9.3091e-05	-7.2406e-05	-6.7652e-05	-7.5235e-05	-7.9828e-05	-7.6998e-05	-7.4892e-05	-6.8641e-05	-6.3203e-05	-6.898e-05	-8.2396e-05	-9.5641e-05	-0.00011941	-0.00014679	-0.00017893	-0.00021511	-0.00025289	-0.00028079	-0.0003129	-0.00034573	-0.00037578	-0.00039386	-0.00040264	-0.00040815	-0.00041164	-0.00041447	-0.00042268	-0.0004281	-0.00043286	-0.00043896	-0.0004478	-0.00045546	-0.00046395	-0.00047199	-0.00047559	-0.00047569	-0.00048055	-0.00048623	-0.00048906	-0.00049194	-0.00049832	-0.00050383	-0.00050718	-0.00051356	-0.00052259
11117	-0.00024824	-0.00010357	-7.8135e-05	-7.9181e-05	-8.882e-05	-6.3128e-05	-5.2659e-05	-5.0379e-05	-4.9576e-05	-4.2231e-05	-3.8013e-05	-3.538e-05	-3.0004e-05	-3.5384e-05	-4.6464e-05	-5.9853e-05	-8.6502e-05	-0.00011111	-0.00014196	-0.00017484	-0.00020546	-0.00023506	-0.00026699	-0.0003008	-0.00033381	-0.00035272	-0.00036546	-0.00037273	-0.00037705	-0.00037973	-0.00038348	-0.00038584	-0.00038694	-0.0003876	-0.0003917	-0.00039704	-0.00040157	-0.00040617	-0.00041215	-0.00041536	-0.00041996	-0.00042538	-0.00043085	-0.00043523	-0.00043953	-0.00044586	-0.00045215	-0.00045645	-0.0004601
11317	-0.00015355	8.111e-06	2.8179e-05	-7.9556e-06	-3.0809e-05	-1.7783e-05	-2.0478e-05	-2.7937e-05	-2.4654e-05	-1.1011e-05	9.7507e-06	1.8797e-05	2.946e-05	3.113e-05	2.7814e-05	2.1061e-05	-8.2171e-06	-4.8453e-05	-9.3597e-05	-0.00013622	-0.00016759	-0.00019823	-0.00023457	-0.00027123	-0.000306	-0.00031961	-0.00032357	-0.00032883	-0.00033339	-0.00034077	-0.000347	-0.00034695	-0.00034754	-0.00034974	-0.000363	-0.00037882	-0.00038454	-0.00038439	-0.0003844	-0.00038736	-0.00039554	-0.00040264	-0.000409	-0.00040399	-0.00039831	-0.00040319	-0.00041525	-0.00042701	-0.00043283
11517	-0.00019628	-9.4057e-06	-2.85e-07	-4.0395e-05	-5.6339e-05	-4.1937e-05	-4.575e-05	-5.755e-05	-5.1774e-05	-3.4034e-05	-1.3298e-05	-2.8253e-06	3.4516e-06	2.8128e-06	1.4969e-06	-5.6011e-06	-3.2934e-05	-7.6438e-05	-0.00012108	-0.00016087	-0.00019019	-0.00022031	-0.00025699	-0.00029729	-0.0003318	-0.00034474	-0.00034672	-0.00035028	-0.00035851	-0.00036908	-0.00037489	-0.00037202	-0.00037017	-0.00037608	-0.00039356	-0.00041273	-0.0004228	-0.00042069	-0.00041841	-0.00042279	-0.00043479	-0.00044445	-0.00045033	-0.00044291	-0.00043374	-0.00043687	-0.00044769	-0.00046255	-0.00047011
11717	-0.00015984	-9.6567e-07	-2.751e-05	-6.0383e-05	-6.2285e-05	-4.3657e-05	-4.2624e-05	-4.1243e-05	-2.3425e-05	5.2496e-06	2.2393e-05	3.0351e-05	3.37e-05	2.5426e-05	1.6423e-05	-4.6722e-07	-3.4571e-05	-7.5437e-05	-0.00011362	-0.00014036	-0.00015993	-0.00018425	-0.00021194	-0.00024463	-0.00026972	-0.00027877	-0.0002845	-0.00029402	-0.00030741	-0.00032093	-0.00032519	-0.00032531	-0.00032827	-0.00034028	-0.00035612	-0.00036693	-0.00037015	-0.00036491	-0.00036254	-0.00037114	-0.00037868	-0.00038063	-0.00037838	-0.00037503	-0.00037511	-0.00038559	-0.00039765	-0.00040865	-0.00040899
11917	-4.5406e-05	2.2995e-05	-1.6502e-05	-3.6614e-05	-2.9112e-05	-1.2623e-05	-6.2382e-06	5.7052e-06	2.8954e-05	5.2227e-05	6.0675e-05	6.0104e-05	5.8612e-05	4.609e-05	2.7949e-05	7.7133e-06	-2.2901e-05	-5.7031e-05	-8.4761e-05	-0.00010317	-0.00012137	-0.00014648	-0.00017591	-0.00020831	-0.00023952	-0.00025619	-0.00027118	-0.00028738	-0.00030185	-0.00031434	-0.00031767	-0.00031945	-0.00032162	-0.0003262	-0.00033778	-0.00034308	-0.00034475	-0.00034357	-0.00034273	-0.0003525	-0.00036117	-0.00036798	-0.00037248	-0.0003772	-0.00038584	-0.00039624	-0.00040581	-0.00041715	-0.00041884
12117	-8.9732e-05	-4.6902e-05	-4.7114e-05	-3.5588e-05	-1.9305e-05	2.7216e-06	1.9979e-05	3.1386e-05	5.013e-05	5.6138e-05	5.2196e-05	4.5149e-05	3.8872e-05	2.535e-05	6.1383e-06	-1.0655e-05	-3.2641e-05	-5.8569e-05	-8.0457e-05	-9.8888e-05	-0.00012299	-0.0001528	-0.00018814	-0.0002212	-0.00025424	-0.00027648	-0.00029134	-0.00030393	-0.00031487	-0.00032056	-0.0003209	-0.00032207	-0.00032474	-0.00032934	-0.00033837	-0.00034667	-0.00035114	-0.00035348	-0.00035873	-0.00036654	-0.00037347	-0.00037888	-0.00038429	-0.00038865	-0.00039586	-0.00040539	-0.00041596	-0.00042324	-0.00042927
12317	-0.00014133	-0.00011469	-0.00010068	-6.0495e-05	-2.3892e-05	9.7666e-06	4.1497e-05	5.8189e-05	7.9857e-05	7.7036e-05	6.1951e-05	4.515e-05	2.5961e-05	5.8933e-06	-1.7975e-05	-3.8414e-05	-5.8029e-05	-7.6436e-05	-8.7946e-05	-0.00010117	-0.00012214	-0.00015045	-0.00018894	-0.00022784	-0.00026339	-0.00029227	-0.00031329	-0.00032847	-0.00033831	-0.00034146	-0.00034017	-0.00033635	-0.00033088	-0.00033231	-0.00033432	-0.00034065	-0.00034562	-0.00035029	-0.00035933	-0.00036697	-0.00037745	-0.0003864	-0.00039279	-0.00039994	-0.00040592	-0.00041426	-0.00042261	-0.00042428	-0.0004305
12517	-0.0001785	-0.00016782	-0.00012766	-7.3772e-05	-3.2864e-05	4.7353e-06	4.3843e-05	6.132e-05	7.4278e-05	6.9318e-05	5.0467e-05	3.4818e-05	1.6592e-05	-3.6324e-06	-2.5873e-05	-4.371e-05	-5.5904e-05	-7.0556e-05	-8.2746e-05	-0.0001011	-0.00012821	-0.00015953	-0.00020015	-0.00024255	-0.0002794	-0.00031338	-0.00033225	-0.00034191	-0.00034498	-0.00034178	-0.00033921	-0.00033259	-0.00032446	-0.00032586	-0.00032766	-0.00033716	-0.00034777	-0.00035559	-0.00036577	-0.00037529	-0.00038625	-0.00039581	-0.00040225	-0.00040679	-0.00040649	-0.00040957	-0.00041245	-0.00041152	-0.00041554
12717	-0.00027504	-0.00014756	-5.9426e-05	-2.656e-05	-1.5099e-05	2.1311e-05	4.2192e-05	3.7834e-05	2.411e-05	1.4558e-05	5.061e-06	-1.92e-07	-3.6199e-06	-1.2236e-05	-2.4587e-05	-2.9521e-05	-3.2094e-05	-4.6299e-05	-7.1292e-05	-0.00010586	-0.00014248	-0.00017714	-0.00021375	-0.00025261	-0.00028899	-0.00031981	-0.00033042	-0.00032597	-0.00031915	-0.00031426	-0.00031596	-0.0003168	-0.00030922	-0.00030689	-0.00031142	-0.0003261	-0.00034711	-0.00036312	-0.00037154	-0.00037739	-0.00038542	-0.00039801	-0.00041035	-0.00041563	-0.00041063	-0.00040501	-0.00040149	-0.00040263	-0.00040419
12917	-0.00038442	-0.00014676	-1.5929e-05	-4.1553e-07	-1.5415e-05	1.9393e-05	2.0575e-05	-7.4242e-06	-4.4648e-05	-7.0935e-05	-8.1575e-05	-8.3538e-05	-8.0704e-05	-8.0198e-05	-8.3697e-05	-7.7937e-05	-7.3698e-05	-8.5056e-05	-0.0001148	-0.00015832	-0.0002008	-0.00023954	-0.00027891	-0.00031764	-0.00035618	-0.00038564	-0.00039223	-0.00038336	-0.0003725	-0.00036738	-0.00036909	-0.00036981	-0.00036499	-0.00036294	-0.00036978	-0.00038977	-0.00041311	-0.00042886	-0.00043665	-0.00044256	-0.00045162	-0.00046308	-0.00047272	-0.00047137	-0.00046042	-0.00044946	-0.00044693	-0.00044874	-0.00045099
13117	-0.00038355	-0.00020465	-7.9576e-05	-3.9142e-05	-2.4651e-05	2.3622e-05	4.5137e-05	3.5771e-05	1.0462e-05	-1.7295e-05	-3.5998e-05	-4.8471e-05	-5.817e-05	-6.9428e-05	-8.4984e-05	-8.882e-05	-8.6708e-05	-8.7575e-05	-0.00010365	-0.00013213	-0.00016442	-0.00019929	-0.00023739	-0.00027729	-0.00031698	-0.00035339	-0.00037276	-0.00037681	-0.00037177	-0.00036973	-0.00037007	-0.00037118	-0.00036693	-0.00036386	-0.00036323	-0.00037171	-0.00038557	-0.00039928	-0.00040716	-0.00041225	-0.00041876	-0.00042831	-0.00043883	-0.00044633	-0.00044649	-0.00044598	-0.0004482	-0.00045156	-0.00045743
13317	-0.00016083	-7.5052e-05	-3.2757e-05	-3.166e-05	-1.5289e-05	1.7549e-05	3.8589e-05	4.0856e-05	4.042e-05	4.1092e-05	4.8605e-05	4.5881e-05	3.5622e-05	2.2124e-05	1.3278e-07	-1.5282e-05	-3.3481e-05	-5.5177e-05	-8.4621e-05	-0.00011548	-0.00013974	-0.00016366	-0.00019625	-0.00023244	-0.00026428	-0.00028668	-0.00029699	-0.00030126	-0.00030849	-0.00032098	-0.00033183	-0.00033499	-0.00033719	-0.00034426	-0.00035644	-0.00037032	-0.00038166	-0.00038378	-0.00038414	-0.00038436	-0.00039158	-0.00039697	-0.00040068	-0.00040112	-0.00039925	-0.00040467	-0.00041647	-0.00042509	-0.00043415
13517	1.9903e-05	5.6619e-05	5.9202e-05	2.2393e-05	1.5763e-05	2.5876e-05	3.1256e-05	2.8284e-05	3.1751e-05	4.0821e-05	5.8165e-05	6.4548e-05	6.562e-05	6.2881e-05	4.7323e-05	3.4051e-05	1.0426e-05	-2.4129e-05	-6.1749e-05	-9.4611e-05	-0.00012418	-0.00015403	-0.00019065	-0.00022723	-0.0002583	-0.00027465	-0.00028102	-0.00028503	-0.00029302	-0.00030028	-0.00030599	-0.00030723	-0.00030899	-0.00031646	-0.00033148	-0.00034612	-0.00035668	-0.00035795	-0.00036085	-0.00036423	-0.00036963	-0.00037546	-0.00037736	-0.00037592	-0.00037498	-0.00037767	-0.00038801	-0.00039588	-0.000403
13717	-5.6895e-05	-3.6791e-05	-5.6772e-06	-1.1694e-06	1.6793e-05	4.0802e-05	6.6178e-05	7.7143e-05	8.3411e-05	8.5156e-05	8.2946e-05	7.9206e-05	7.3611e-05	6.1448e-05	4.1834e-05	2.2209e-05	3.3777e-06	-1.7659e-05	-3.7772e-05	-5.533e-05	-8.2331e-05	-0.00011497	-0.0001505	-0.00018353	-0.00021506	-0.00024031	-0.00025809	-0.00027228	-0.00028038	-0.00027973	-0.00027801	-0.00027842	-0.00028058	-0.00028178	-0.00028442	-0.0002871	-0.00028957	-0.0002928	-0.000302	-0.00030982	-0.00031499	-0.0003188	-0.0003275	-0.00033799	-0.00035115	-0.00036071	-0.00036875	-0.00037223	-0.00037493
13917	-0.0002369	-0.00017756	-0.00014232	-9.7327e-05	-4.7566e-05	2.3714e-07	4.2756e-05	6.9128e-05	8.4848e-05	8.7668e-05	7.3946e-05	5.9029e-05	3.9401e-05	1.4036e-05	-1.3293e-05	-4.2895e-05	-6.5985e-05	-8.0247e-05	-8.8473e-05	-9.5865e-05	-0.00011853	-0.00014517	-0.00018034	-0.00021526	-0.00024759	-0.00027675	-0.00030354	-0.00032344	-0.00033537	-0.00033628	-0.0003368	-0.00033625	-0.00034063	-0.00033981	-0.00034025	-0.0003412	-0.00034234	-0.00034577	-0.00035493	-0.00036528	-0.00037427	-0.00037796	-0.00038709	-0.00039965	-0.00041289	-0.00042596	-0.00043466	-0.00043985	-0.00044117
14117	-0.00020984	-0.00015634	-0.00018214	-0.00017834	-0.00013117	-9.4645e-05	-6.1014e-05	-2.9579e-05	-2.6444e-08	2.5094e-05	3.1909e-05	2.5925e-05	6.1601e-06	-2.1065e-05	-4.9596e-05	-8.5258e-05	-0.00012241	-0.00015179	-0.00017	-0.00017871	-0.00019159	-0.00020992	-0.00024009	-0.00027355	-0.00030243	-0.00032381	-0.00034693	-0.0003674	-0.00038895	-0.00040341	-0.00041085	-0.00041154	-0.00041503	-0.00041948	-0.00042906	-0.00043259	-0.00042864	-0.00042333	-0.00042147	-0.000429	-0.00043823	-0.00044369	-0.00044791	-0.00045029	-0.00045926	-0.00047531	-0.00049136	-0.00050492	-0.00050496
14317	-0.00010072	-1.8321e-05	-6.8723e-05	-0.00012239	-0.00011814	-0.0001119	-0.00010647	-0.00010251	-8.3779e-05	-5.1672e-05	-2.6324e-05	-1.1406e-05	-1.3333e-05	-2.4012e-05	-3.3729e-05	-5.57e-05	-9.0678e-05	-0.0001322	-0.00017177	-0.00020089	-0.00022167	-0.00024075	-0.0002698	-0.0003047	-0.00033346	-0.00034234	-0.00034399	-0.00034556	-0.00035401	-0.00037042	-0.0003822	-0.00038356	-0.0003843	-0.00039015	-0.00040999	-0.00043296	-0.00044386	-0.00044507	-0.00043794	-0.0004362	-0.00044581	-0.00045068	-0.00044855	-0.00043901	-0.00042844	-0.00042879	-0.00043844	-0.00045168	-0.00046045
14517	-0.00010726	-2.7323e-05	-4.463e-05	-8.0499e-05	-7.5806e-05	-6.4438e-05	-5.6689e-05	-5.874e-05	-5.2064e-05	-3.3651e-05	-1.9459e-05	-8.0113e-06	-1.0332e-05	-2.1717e-05	-3.1851e-05	-4.4728e-05	-6.9204e-05	-9.9113e-05	-0.00012976	-0.00015826	-0.0001845	-0.00020712	-0.00023867	-0.0002747	-0.00030789	-0.00032582	-0.00033305	-0.00033781	-0.00034368	-0.00035253	-0.00036056	-0.00036043	-0.0003607	-0.00036458	-0.00037414	-0.00038929	-0.00040008	-0.00040366	-0.00040386	-0.00040604	-0.00041469	-0.00042164	-0.00042404	-0.00042376	-0.00042179	-0.00042411	-0.00043011	-0.00043719	-0.00044439
14717	-0.00013195	-0.00010121	-0.00011549	-0.00011749	-8.4499e-05	-5.0387e-05	-2.0981e-05	7.3903e-06	2.8697e-05	4.8656e-05	5.6716e-05	5.6261e-05	4.6746e-05	2.8045e-05	-2.6772e-06	-3.2e-05	-6.4099e-05	-9.3095e-05	-0.0001104	-0.00012872	-0.00014933	-0.00017511	-0.00020879	-0.00024177	-0.00027089	-0.00029499	-0.00031187	-0.00033057	-0.00034494	-0.00035387	-0.00035934	-0.00036071	-0.00036489	-0.00037616	-0.00038641	-0.00039522	-0.00039903	-0.0003971	-0.00039958	-0.00040568	-0.00041244	-0.00041577	-0.00041606	-0.00041605	-0.00042155	-0.00043259	-0.00044702	-0.00045719	-0.0004646
14917	-0.0002369	-0.00022666	-0.00019607	-0.00015083	-9.8439e-05	-4.439e-05	8.8648e-07	4.1575e-05	5.846e-05	6.3175e-05	5.831e-05	4.5314e-05	3.0905e-05	8.3379e-06	-2.8962e-05	-5.8348e-05	-8.1732e-05	-9.3591e-05	-9.9552e-05	-0.00011594	-0.000142	-0.00017882	-0.00021585	-0.00025268	-0.0002894	-0.00032479	-0.0003545	-0.00037602	-0.00038382	-0.00038307	-0.00037768	-0.00037781	-0.00038015	-0.00038292	-0.00038447	-0.0003869	-0.00038882	-0.00039665	-0.00040726	-0.00041866	-0.00042732	-0.00043229	-0.00043812	-0.00044718	-0.0004573	-0.00046901	-0.00047462	-0.00047876	-0.00048185
15117	-0.00023108	-0.00019098	-0.00015358	-0.0001377	-0.0001112	-7.3233e-05	-4.52e-05	-2.7208e-05	-2.2878e-05	-2.0615e-05	-1.6449e-05	-2.06e-05	-2.9466e-05	-4.9286e-05	-7.7223e-05	-9.5806e-05	-0.00011643	-0.00013589	-0.00015543	-0.00018305	-0.00021311	-0.00024384	-0.00027647	-0.00031318	-0.00035081	-0.00038058	-0.00039886	-0.00040919	-0.00041611	-0.00042276	-0.00042464	-0.00042635	-0.00042658	-0.00042567	-0.00043231	-0.00044526	-0.00045288	-0.00046085	-0.00046233	-0.00046893	-0.00047704	-0.00048664	-0.00049446	-0.00049543	-0.00049594	-0.00050374	-0.00050903	-0.00051711	-0.00052346
15317	-0.00010355	-4.5748e-05	-9.0927e-05	-0.00012712	-0.00011597	-9.7045e-05	-8.1764e-05	-7.0145e-05	-4.9032e-05	-2.7537e-05	-6.0654e-06	-3.631e-06	-9.821e-06	-3.2301e-05	-5.6745e-05	-8.1395e-05	-0.0001147	-0.00014781	-0.00017119	-0.00019395	-0.00020989	-0.00022426	-0.00024589	-0.00027303	-0.00030281	-0.0003226	-0.00033601	-0.00034886	-0.00036196	-0.00037402	-0.00038085	-0.00038392	-0.00038911	-0.00039342	-0.00040203	-0.00040922	-0.00040922	-0.00040719	-0.00040392	-0.00040774	-0.0004098	-0.00041175	-0.00041285	-0.00041418	-0.00042094	-0.00043256	-0.00044417	-0.00045365	-0.00045925
15517	-8.2569e-05	-0.00010723	-0.00016592	-0.00016268	-0.0001213	-9.2097e-05	-5.2072e-05	-1.5398e-05	2.4105e-05	4.999e-05	6.2146e-05	5.031e-05	3.5548e-05	3.4931e-06	-3.1334e-05	-6.5773e-05	-0.00010461	-0.00013041	-0.00013974	-0.00014888	-0.00015618	-0.00016684	-0.00018691	-0.00021104	-0.00023985	-0.00026384	-0.00028704	-0.00031235	-0.00032739	-0.00033554	-0.00033997	-0.00034173	-0.00034674	-0.00035151	-0.00035518	-0.00035214	-0.00034649	-0.00034326	-0.00034875	-0.00035658	-0.00036126	-0.00036263	-0.00036522	-0.00037089	-0.00038358	-0.00039692	-0.00040594	-0.00040961	-0.0004101
15717	-0.00011726	-0.00017376	-0.00017729	-0.00013305	-8.4032e-05	-4.7146e-05	4.4203e-06	4.4889e-05	7.6974e-05	9.2051e-05	9.0448e-05	7.2451e-05	5.889e-05	3.1373e-05	-3.5678e-07	-3.0733e-05	-6.262e-05	-8.0343e-05	-8.7364e-05	-9.5802e-05	-0.00011193	-0.00013475	-0.00016369	-0.00019404	-0.00022502	-0.00025374	-0.00028165	-0.00030866	-0.00032221	-0.00032506	-0.00032633	-0.0003263	-0.00032934	-0.00033228	-0.00033142	-0.00032795	-0.00032264	-0.00032259	-0.0003325	-0.00034108	-0.00035054	-0.00035423	-0.0003592	-0.00036964	-0.0003822	-0.00039383	-0.00040208	-0.00040454	-0.00040506
15917	-0.00015788	-0.00021004	-0.00017263	-0.00010884	-5.373e-05	-9.4578e-06	4.7744e-05	9.0098e-05	0.00011383	0.00011676	0.00010216	8.1844e-05	6.6229e-05	3.9162e-05	6.3883e-06	-2.4589e-05	-4.9445e-05	-5.8834e-05	-5.8761e-05	-6.2912e-05	-8.1998e-05	-0.00011147	-0.00014351	-0.00017306	-0.00020547	-0.00023825	-0.00027354	-0.00030418	-0.00031902	-0.000318	-0.0003168	-0.00031904	-0.00032344	-0.00032416	-0.00031779	-0.00030779	-0.00029969	-0.00030012	-0.00031032	-0.00031584	-0.00032164	-0.00032244	-0.00032753	-0.00034543	-0.00036288	-0.00037635	-0.00038341	-0.00038343	-0.00038481
16117	-0.00018664	-0.00021725	-0.00015842	-9.4781e-05	-3.8941e-05	9.6768e-06	6.5803e-05	0.0001082	0.00012379	0.00012115	0.00010526	8.66e-05	6.9661e-05	4.1845e-05	7.5951e-06	-2.3933e-05	-4.4531e-05	-5.1977e-05	-5.2138e-05	-5.8912e-05	-7.6255e-05	-0.00010282	-0.00013331	-0.00016183	-0.00019553	-0.00023114	-0.00026347	-0.0002885	-0.00029946	-0.00030044	-0.00030308	-0.0003058	-0.00030788	-0.00030655	-0.00029853	-0.00029119	-0.00028632	-0.00029253	-0.00030095	-0.00030526	-0.00030741	-0.00031096	-0.00031831	-0.00033478	-0.00034867	-0.00036129	-0.00036314	-0.0003632	-0.00036593
16317	-0.00019133	-0.00021142	-0.00018563	-0.00014909	-9.9718e-05	-5.8318e-05	-1.2605e-05	2.4428e-05	4.7011e-05	5.0768e-05	4.6278e-05	3.1273e-05	1.4356e-05	-1.6115e-05	-5.1254e-05	-8.4782e-05	-0.00011106	-0.00012849	-0.00013723	-0.00014964	-0.00016302	-0.00018489	-0.00021606	-0.00024994	-0.00028406	-0.00031536	-0.0003419	-0.00036432	-0.00037696	-0.00038307	-0.00038777	-0.00038608	-0.00038235	-0.00038158	-0.000379	-0.00037793	-0.00037676	-0.00038193	-0.00039004	-0.00039602	-0.00040279	-0.00040961	-0.00041595	-0.00042497	-0.00043422	-0.00044246	-0.00044581	-0.000449	-0.00045039
16517	-9.5771e-05	-5.2632e-05	-6.5045e-05	-9.5697e-05	-8.5342e-05	-6.9119e-05	-6.1334e-05	-4.852e-05	-3.159e-05	-1.4822e-05	3.1167e-06	1.3076e-05	1.3788e-05	-3.7086e-06	-2.3961e-05	-4.4e-05	-7.2355e-05	-0.00010698	-0.00014036	-0.00017272	-0.00019519	-0.00021999	-0.00025031	-0.00028481	-0.0003147	-0.00033448	-0.00034307	-0.00035014	-0.00035811	-0.00036882	-0.00037813	-0.00038057	-0.00037888	-0.00038248	-0.00039103	-0.00040594	-0.00041545	-0.00041729	-0.00041755	-0.00041699	-0.00042058	-0.00042584	-0.00043012	-0.00043067	-0.00042864	-0.00043284	-0.00044077	-0.00045273	-0.0004597
16717	-9.0968e-05	0.0001256	0.00014216	7.3284e-05	3.6216e-05	4.4204e-05	1.6509e-05	-1.1727e-05	-2.5741e-05	-1.5636e-05	6.2951e-06	2.9592e-05	4.4061e-05	4.5437e-05	4.3932e-05	4.2674e-05	2.4405e-05	-1.4132e-05	-6.6372e-05	-0.00011603	-0.00015569	-0.00018767	-0.00022211	-0.00026234	-0.00029552	-0.00031322	-0.00031177	-0.00030418	-0.00030524	-0.00031422	-0.00032815	-0.00033638	-0.00033632	-0.000342	-0.00035525	-0.0003823	-0.00040498	-0.00041315	-0.00041325	-0.00040978	-0.00041392	-0.00042391	-0.00043112	-0.00042968	-0.00042147	-0.0004168	-0.00042293	-0.00043631	-0.00044884
16917	-0.00011355	8.2307e-05	7.7788e-05	2.4523e-05	-1.8691e-06	1.1233e-05	8.3367e-07	-1.942e-05	-1.8085e-05	-1.9582e-06	1.5115e-05	3.017e-05	4.061e-05	3.9876e-05	3.106e-05	1.4464e-05	-1.3425e-05	-5.5404e-05	-0.00010256	-0.00013696	-0.0001691	-0.0001994	-0.00023679	-0.00027375	-0.0003019	-0.00032106	-0.00032947	-0.00033548	-0.00035131	-0.00036712	-0.00037968	-0.00038612	-0.00039073	-0.000399	-0.00041081	-0.00042705	-0.00043526	-0.00043544	-0.00043545	-0.00043914	-0.00044686	-0.00045497	-0.00046293	-0.00046199	-0.00046185	-0.00046941	-0.00048191	-0.00049375	-0.00050059
17117	-2.8861e-05	1.1578e-05	-4.8124e-05	-9.0042e-05	-8.9404e-05	-8.1536e-05	-6.8661e-05	-4.9859e-05	-1.6177e-05	1.902e-05	4.1984e-05	5.3808e-05	6.0577e-05	5.1922e-05	3.3767e-05	-1.6968e-06	-4.5495e-05	-9.2231e-05	-0.00012925	-0.00015026	-0.00016926	-0.00019473	-0.00022562	-0.00025288	-0.00027182	-0.00028741	-0.00030239	-0.00032066	-0.00034569	-0.0003636	-0.00037428	-0.00038	-0.0003902	-0.0004038	-0.00041608	-0.00042167	-0.00041876	-0.00041111	-0.00041019	-0.00041221	-0.0004165	-0.00041654	-0.0004178	-0.00041729	-0.00042449	-0.00043977	-0.00045529	-0.0004653	-0.00047224
17317	-1.2569e-05	2.9791e-05	1.3448e-05	-2.7513e-05	-3.4787e-05	-3.1602e-05	-2.7542e-05	-1.6976e-05	-2.5356e-06	1.4206e-05	3.3727e-05	4.6638e-05	5.4814e-05	4.859e-05	4.0497e-05	2.1038e-05	-8.1067e-06	-4.6481e-05	-8.0497e-05	-0.00011405	-0.00014186	-0.00017078	-0.00020422	-0.00023812	-0.00026837	-0.00029072	-0.00030059	-0.00030548	-0.00031358	-0.00032678	-0.00033908	-0.00034237	-0.00034736	-0.00035386	-0.00036487	-0.00038245	-0.00039721	-0.00039998	-0.00039814	-0.000394	-0.00039797	-0.00040433	-0.00040998	-0.00040854	-0.00040421	-0.00040456	-0.00041413	-0.00042412	-0.00043752
17517	5.8297e-06	9.871e-05	0.00012274	8.8441e-05	6.4535e-05	6.5905e-05	5.7566e-05	4.6942e-05	3.9356e-05	3.7105e-05	4.5211e-05	5.144e-05	5.802e-05	5.7879e-05	5.9099e-05	5.4776e-05	3.8809e-05	9.6801e-06	-2.5952e-05	-6.4101e-05	-9.5796e-05	-0.00012671	-0.000165	-0.00020693	-0.00024488	-0.00026695	-0.00027429	-0.00027234	-0.00027525	-0.00028575	-0.00029454	-0.00029613	-0.00029694	-0.00030068	-0.00031474	-0.00033538	-0.00035319	-0.00035882	-0.00035765	-0.00035752	-0.00036657	-0.00037454	-0.00038066	-0.00037909	-0.00037244	-0.0003703	-0.00037832	-0.00038713	-0.0003976
17717	-8.344e-05	-2.767e-05	-9.915e-06	-2.1107e-06	3.4699e-06	2.403e-05	3.9153e-05	4.9647e-05	5.6821e-05	4.7007e-05	3.9914e-05	2.7358e-05	1.9529e-05	5.1073e-06	-1.2879e-05	-3.5723e-05	-5.965e-05	-7.9173e-05	-9.4993e-05	-0.00011865	-0.00014458	-0.00017628	-0.00021331	-0.00025271	-0.00028822	-0.00031777	-0.00034142	-0.00035887	-0.00036893	-0.00037217	-0.00037046	-0.00037214	-0.00037439	-0.00037804	-0.00038177	-0.0003876	-0.00039347	-0.00039945	-0.0004101	-0.00042241	-0.00043093	-0.00043498	-0.00043997	-0.00044726	-0.00045262	-0.00045769	-0.00046345	-0.00046594	-0.00046873
17917	-0.00013824	-3.5676e-05	-2.2747e-05	-4.0229e-05	-4.4274e-05	-2.3333e-05	-1.3898e-05	-8.9607e-06	-1.2159e-07	2.6011e-07	1.1312e-05	1.1041e-05	9.6162e-06	2.7587e-06	-1.3964e-05	-3.6163e-05	-6.5416e-05	-9.5395e-05	-0.00012175	-0.00015346	-0.00018158	-0.00021034	-0.00024365	-0.00027549	-0.00030053	-0.00031823	-0.00032853	-0.00033944	-0.00034512	-0.00035103	-0.00035308	-0.0003553	-0.0003593	-0.00036726	-0.00037889	-0.00039022	-0.00039346	-0.00039709	-0.00039968	-0.00040478	-0.00041018	-0.00041282	-0.00041277	-0.00040885	-0.00040936	-0.00041609	-0.000426	-0.00043662	-0.00044556
18117	-8.0715e-05	8.2332e-05	7.6142e-05	2.8469e-05	1.2017e-05	2.5072e-05	1.4871e-05	4.9565e-06	3.8632e-06	1.5481e-05	3.4589e-05	4.2431e-05	4.3545e-05	4.1736e-05	3.3894e-05	2.029e-05	-2.9824e-06	-3.5888e-05	-7.1647e-05	-0.0001059	-0.00013639	-0.00016072	-0.0001961	-0.0002339	-0.00026298	-0.00028235	-0.0002897	-0.00029598	-0.00030443	-0.00031413	-0.0003248	-0.00032458	-0.00032379	-0.00032924	-0.00033915	-0.0003532	-0.00035947	-0.00035821	-0.00035555	-0.00035355	-0.00036053	-0.00036814	-0.00037066	-0.00036967	-0.00036759	-0.00037231	-0.00038228	-0.00039533	-0.00040647
18317	-0.00015628	2.9411e-05	8.8077e-05	8.3191e-05	8.101e-05	0.00010886	0.00010837	9.6363e-05	7.6978e-05	7.2645e-05	7.422e-05	7.6331e-05	7.6097e-05	6.7963e-05	5.9801e-05	5.58e-05	5.2058e-05	3.7498e-05	7.5033e-06	-3.1216e-05	-7.1122e-05	-0.00010189	-0.00013706	-0.00017482	-0.00021597	-0.00024901	-0.00026042	-0.00026203	-0.00025645	-0.00025527	-0.00026594	-0.00026861	-0.00026631	-0.00026247	-0.00026428	-0.00027837	-0.00029171	-0.00030484	-0.00030823	-0.0003064	-0.0003106	-0.00032264	-0.00033439	-0.000342	-0.00034074	-0.00033902	-0.00033762	-0.00034547	-0.00035577
18517	-0.00017824	-4.383e-05	4.2816e-05	7.5317e-05	8.8322e-05	0.00012762	0.00014762	0.00015013	0.0001357	0.00012375	0.00011078	0.00010337	9.6858e-05	8.0763e-05	6.255e-05	4.9875e-05	4.2178e-05	2.9237e-05	7.3077e-06	-2.6469e-05	-6.4277e-05	-0.00010191	-0.00013696	-0.00017376	-0.00021394	-0.00024815	-0.0002657	-0.00027279	-0.00027002	-0.00026708	-0.00026998	-0.00027329	-0.00027464	-0.00027533	-0.00027713	-0.00029009	-0.00030432	-0.00031872	-0.00032969	-0.0003345	-0.00034205	-0.00035118	-0.00036155	-0.00037249	-0.00037618	-0.00037894	-0.00038058	-0.00038577	-0.00039242
18717	-0.00026937	-0.0001292	-5.0042e-06	4.575e-05	5.6705e-05	9.9305e-05	0.00012189	0.00012337	0.00010498	8.0377e-05	5.8831e-05	5.1378e-05	4.5236e-05	3.396e-05	1.9233e-05	1.2563e-05	8.5138e-06	-3.4357e-06	-2.2267e-05	-5.9593e-05	-0.00010449	-0.00014747	-0.00018624	-0.00022455	-0.00026832	-0.00030424	-0.00032336	-0.00032551	-0.0003179	-0.00031229	-0.00031152	-0.00031484	-0.00031594	-0.00031429	-0.00031575	-0.00032756	-0.00034931	-0.00036643	-0.00037839	-0.00038508	-0.00039208	-0.00040189	-0.00041401	-0.00042326	-0.00042302	-0.00041987	-0.00041865	-0.00042262	-0.00042695
18917	-0.00040726	-0.00017511	4.9394e-06	5.373e-05	5.1219e-05	0.00010033	0.00011104	9.9525e-05	6.3556e-05	2.6153e-05	4.5946e-06	-1.331e-06	-2.4894e-06	-3.1974e-06	-7.7386e-06	1.6704e-06	7.2452e-06	7.4408e-07	-1.6404e-05	-5.6222e-05	-0.0001029	-0.00014477	-0.000187	-0.00022699	-0.00027097	-0.00030532	-0.0003203	-0.00032088	-0.00031064	-0.00030242	-0.00030138	-0.00030324	-0.00030175	-0.00029965	-0.00030112	-0.00031295	-0.00033056	-0.00034657	-0.00035686	-0.00036102	-0.00036531	-0.00037358	-0.00038332	-0.00039183	-0.00039184	-0.00039382	-0.00039397	-0.00040049	-0.00040843
19117	-0.00036824	-0.00013088	1.6131e-05	5.5208e-05	5.6722e-05	0.00010713	0.00011766	0.0001128	8.8109e-05	6.5708e-05	5.3866e-05	4.5119e-05	4.1535e-05	4.1381e-05	3.6895e-05	4.2124e-05	3.8323e-05	2.6143e-05	5.7037e-06	-2.8546e-05	-6.4741e-05	-0.00010003	-0.00014232	-0.00018689	-0.00022887	-0.00025742	-0.00027122	-0.00027531	-0.0002745	-0.00027286	-0.00027277	-0.00027144	-0.00026677	-0.00026666	-0.00027281	-0.00028576	-0.00030071	-0.00030983	-0.0003191	-0.00032496	-0.00033289	-0.00033997	-0.00034644	-0.00034966	-0.00034758	-0.00034886	-0.00035316	-0.00035873	-0.00036466
19317	-0.00017799	2.1058e-05	7.0013e-05	5.6328e-05	4.4908e-05	7.4251e-05	7.8076e-05	7.3283e-05	7.161e-05	7.6133e-05	8.6029e-05	8.7947e-05	8.8859e-05	8.9511e-05	8.0633e-05	6.8094e-05	4.2547e-05	6.3114e-06	-2.8664e-05	-6.321e-05	-9.1139e-05	-0.00012055	-0.00015389	-0.00019217	-0.00022248	-0.00023828	-0.00024346	-0.00024922	-0.00025849	-0.00027092	-0.0002751	-0.00027985	-0.00028232	-0.00029033	-0.00030434	-0.00032268	-0.00033292	-0.0003346	-0.00033453	-0.00034012	-0.00034704	-0.0003507	-0.00034915	-0.00034729	-0.00034256	-0.00034942	-0.00036065	-0.00037072	-0.00037915
19517	0.00011325	0.00021792	0.00014923	6.5222e-05	3.5088e-05	2.6784e-05	1.4216e-05	1.0245e-05	2.8769e-05	6.4683e-05	9.9689e-05	0.0001233	0.000137	0.00014126	0.00013349	0.00010953	6.5257e-05	6.8378e-06	-3.8678e-05	-7.4794e-05	-9.7197e-05	-0.00012307	-0.00015125	-0.00017787	-0.0001981	-0.00020219	-0.00020059	-0.0002103	-0.00022635	-0.00024821	-0.00025658	-0.0002616	-0.00026957	-0.00028057	-0.00029631	-0.00031108	-0.00031061	-0.00030309	-0.00029624	-0.00029843	-0.00030462	-0.00030622	-0.00030047	-0.0002977	-0.00029935	-0.00031444	-0.00033512	-0.00034932	-0.00036068
19717	3.8347e-06	8.1078e-05	6.098e-05	1.8324e-05	2.4354e-06	2.5331e-06	-4.014e-06	-7.6374e-06	-6.6151e-06	1.0523e-05	2.5536e-05	3.9731e-05	4.8197e-05	4.8336e-05	4.2096e-05	2.8536e-05	3.7647e-07	-3.2917e-05	-7.0756e-05	-0.00010648	-0.00014309	-0.00017858	-0.00021536	-0.00024836	-0.00028078	-0.00029677	-0.00030572	-0.00030953	-0.0003122	-0.00031491	-0.00031636	-0.00031793	-0.00032164	-0.00032389	-0.00033167	-0.00034703	-0.00035646	-0.00036618	-0.00037288	-0.00038048	-0.00038774	-0.0003972	-0.00040434	-0.0004097	-0.00040982	-0.0004151	-0.00042073	-0.00042759	-0.00043575
19917	-0.0002585	-0.00018651	-0.00012302	-7.6563e-05	-4.2952e-05	-3.2466e-06	2.8966e-05	4.5526e-05	4.5418e-05	3.9923e-05	2.7694e-05	1.4777e-05	1.6766e-06	-1.4257e-05	-3.0825e-05	-4.7603e-05	-6.119e-05	-6.732e-05	-8.0034e-05	-9.6289e-05	-0.00013001	-0.0001649	-0.00020406	-0.00024178	-0.00028031	-0.00031247	-0.00033796	-0.00035247	-0.00035778	-0.00035578	-0.00035329	-0.00035026	-0.0003511	-0.00034953	-0.00034838	-0.00035452	-0.00036131	-0.00037503	-0.00038435	-0.00039396	-0.00040357	-0.00041113	-0.00042175	-0.00043018	-0.00043552	-0.00044145	-0.00043896	-0.00044053	-0.00044464
20117	-0.00035504	-0.00023573	-0.00014731	-9.473e-05	-6.4667e-05	-2.2241e-05	5.9411e-06	1.5323e-05	8.5344e-06	-5.0328e-06	-2.2223e-05	-3.5716e-05	-5.0803e-05	-6.4526e-05	-7.7468e-05	-9.1343e-05	-0.00010325	-0.00011007	-0.00012682	-0.00014916	-0.00018492	-0.00022116	-0.00026032	-0.00030025	-0.0003378	-0.00036972	-0.00039154	-0.00040065	-0.00040211	-0.00040116	-0.00040082	-0.0004011	-0.00040318	-0.0004019	-0.00040177	-0.00041246	-0.00042469	-0.00043795	-0.00044584	-0.0004532	-0.00046156	-0.00046642	-0.00047771	-0.0004849	-0.000484	-0.00048426	-0.00048494	-0.00048667	-0.00048878
20317	-0.00026268	-0.000141	-8.6324e-05	-6.8173e-05	-5.211e-05	-2.2323e-05	-2.074e-06	-1.4346e-06	-5.9149e-06	-1.0159e-05	-2.0147e-05	-2.616e-05	-4.0796e-05	-5.4291e-05	-6.6032e-05	-8.1307e-05	-9.7041e-05	-0.00011063	-0.00013367	-0.00015783	-0.0001827	-0.00020622	-0.00023664	-0.00027181	-0.00030434	-0.00033068	-0.00034612	-0.000351	-0.00035197	-0.00035496	-0.0003582	-0.00036293	-0.00036308	-0.00036096	-0.00036374	-0.00037623	-0.00038939	-0.00039778	-0.00040439	-0.00041035	-0.0004136	-0.00042016	-0.00042855	-0.00043459	-0.00043325	-0.00043434	-0.00043849	-0.00044263	-0.00044387
20517	-7.8243e-05	1.1367e-06	4.4298e-05	3.811e-05	3.824e-05	5.3127e-05	6.685e-05	5.6057e-05	4.5516e-05	4.3056e-05	4.1285e-05	4.3556e-05	3.6704e-05	2.991e-05	2.3097e-05	1.5233e-05	2.0846e-06	-1.5098e-05	-4.7347e-05	-7.8762e-05	-0.0001086	-0.00013447	-0.00016617	-0.00020257	-0.00023753	-0.00025947	-0.00026805	-0.00026416	-0.00026218	-0.00026584	-0.00027113	-0.00027571	-0.0002745	-0.00027309	-0.00028104	-0.00029747	-0.00031523	-0.00032479	-0.00032929	-0.00033312	-0.0003366	-0.00034521	-0.00035226	-0.00035391	-0.00034614	-0.00034284	-0.00034392	-0.00035007	-0.00035438
20717	-8.4423e-05	3.1123e-05	9.354e-05	8.1611e-05	5.882e-05	7.1789e-05	7.1254e-05	5.2545e-05	3.3417e-05	2.4635e-05	2.3904e-05	2.9853e-05	3.4194e-05	3.6585e-05	3.2704e-05	3.2517e-05	2.1752e-05	-1.6002e-06	-3.9018e-05	-8.0045e-05	-0.0001194	-0.00015478	-0.00019296	-0.00023105	-0.00026875	-0.00029098	-0.00029555	-0.00028937	-0.00028584	-0.00029037	-0.00029344	-0.00029535	-0.00029702	-0.00029782	-0.00030983	-0.00033098	-0.00035164	-0.00036157	-0.00036391	-0.00036846	-0.00037816	-0.00038924	-0.00039623	-0.00039244	-0.00038125	-0.00037661	-0.00038065	-0.00038777	-0.00039312
20917	-0.00014195	-5.851e-05	-4.854e-05	-3.9828e-05	-2.9505e-05	8.5181e-07	1.563e-05	2.6196e-05	3.6678e-05	4.5343e-05	4.4089e-05	3.8403e-05	3.0915e-05	1.7342e-05	-4.6583e-06	-2.0621e-05	-4.381e-05	-7.1566e-05	-9.3235e-05	-0.00011559	-0.0001369	-0.00016398	-0.00019686	-0.00023053	-0.00026284	-0.00028649	-0.00030083	-0.00031404	-0.00032617	-0.00033533	-0.00033541	-0.0003353	-0.00033806	-0.00034325	-0.00035242	-0.00036046	-0.00036397	-0.00036307	-0.00036471	-0.0003731	-0.00038407	-0.00039082	-0.0003933	-0.00039393	-0.00039539	-0.00040486	-0.00041824	-0.0004263	-0.00042732
21117	-0.00032653	-0.00022983	-0.00017057	-0.00012326	-8.4646e-05	-3.0599e-05	4.3046e-06	2.5542e-05	3.163e-05	2.8605e-05	1.7337e-05	-1.0024e-06	-1.7723e-05	-3.9209e-05	-6.9031e-05	-8.9467e-05	-0.00010393	-0.00011783	-0.00012608	-0.00014284	-0.00016353	-0.00019343	-0.00022766	-0.00026153	-0.00029584	-0.00032949	-0.00035239	-0.00036792	-0.00037608	-0.00037754	-0.00037301	-0.000371	-0.00037129	-0.0003711	-0.00037059	-0.0003708	-0.00037532	-0.00037845	-0.00038414	-0.00039101	-0.00039904	-0.00040438	-0.00041155	-0.00041765	-0.00042444	-0.0004299	-0.00043431	-0.00043615	-0.00043682
21317	-0.00035923	-0.00026152	-0.00016841	-0.00012028	-7.935e-05	-2.531e-05	1.4519e-05	3.2009e-05	2.9494e-05	2.2173e-05	1.2754e-05	-6.2542e-07	-1.397e-05	-3.4989e-05	-5.823e-05	-7.5611e-05	-8.2604e-05	-9.1361e-05	-0.00010012	-0.00011892	-0.00014279	-0.00017454	-0.00020818	-0.00024356	-0.00027921	-0.00031516	-0.00033733	-0.00035219	-0.00036092	-0.00036266	-0.00036171	-0.0003606	-0.00035879	-0.00035595	-0.0003531	-0.00035568	-0.00036231	-0.00036507	-0.00036998	-0.00037233	-0.0003798	-0.00038875	-0.00039921	-0.00040647	-0.00041237	-0.00041503	-0.00041756	-0.0004242	-0.00042889
21517	-0.00025133	-0.00023636	-0.00018172	-0.00012281	-6.1639e-05	-7.5971e-06	4.579e-05	8.2354e-05	9.3384e-05	9.7336e-05	8.9021e-05	7.2334e-05	5.1947e-05	2.105e-05	-9.4111e-06	-3.9906e-05	-5.6139e-05	-6.4118e-05	-6.7832e-05	-8.013e-05	-0.00010263	-0.00013237	-0.0001631	-0.00019904	-0.00023236	-0.00027001	-0.00029846	-0.00031955	-0.00033348	-0.00033424	-0.00033175	-0.0003339	-0.00033473	-0.00033537	-0.00033163	-0.00032912	-0.00033216	-0.00033473	-0.00034327	-0.00035091	-0.00035648	-0.00036179	-0.00037155	-0.00038204	-0.00039595	-0.00040575	-0.00041151	-0.00041395	-0.00041788
21717	-0.00012392	-0.00014207	-0.00016337	-0.00014136	-9.5683e-05	-6.3382e-05	-2.2866e-05	1.2681e-05	3.7127e-05	6.8289e-05	7.8179e-05	6.8995e-05	5.2292e-05	2.8096e-05	1.0366e-06	-3.1203e-05	-6.4063e-05	-9.269e-05	-0.00011589	-0.00013369	-0.00014815	-0.00016912	-0.0001962	-0.00022963	-0.00025847	-0.00027957	-0.00029473	-0.00031093	-0.00032953	-0.00034373	-0.00035194	-0.00035595	-0.00035784	-0.00036722	-0.00037874	-0.00038716	-0.00038725	-0.00038253	-0.00038052	-0.00038268	-0.0003904	-0.00039471	-0.00039569	-0.00039476	-0.0003975	-0.00040918	-0.00042269	-0.00043262	-0.00043883
21917	4.7066e-05	5.2437e-05	-5.3634e-07	-3.901e-05	-3.0128e-05	-2.6788e-05	-1.3066e-05	-5.213e-06	1.3252e-05	4.6728e-05	6.8097e-05	7.7412e-05	7.2896e-05	6.0287e-05	4.7178e-05	2.6768e-05	-2.9536e-06	-3.7506e-05	-7.1851e-05	-9.4918e-05	-0.00011125	-0.0001282	-0.00015216	-0.00018505	-0.00021522	-0.00023489	-0.0002456	-0.00025717	-0.00027538	-0.0002921	-0.00030371	-0.00030789	-0.00030805	-0.00031153	-0.00032242	-0.00033388	-0.00033644	-0.00033373	-0.00033423	-0.00033958	-0.00034862	-0.00035829	-0.00036461	-0.0003638	-0.00036374	-0.00037168	-0.00038088	-0.00038658	-0.00039029
22117	-7.5133e-06	3.5047e-05	4.0218e-05	2.6794e-05	4.5198e-05	6.1766e-05	8.2757e-05	8.8868e-05	9.8877e-05	0.00010796	0.00011263	0.00011584	0.00010749	8.7654e-05	7.3132e-05	5.3743e-05	3.1795e-05	9.1454e-06	-1.627e-05	-3.4866e-05	-5.679e-05	-8.1025e-05	-0.00010856	-0.00014315	-0.00017538	-0.00020181	-0.00021845	-0.00023365	-0.00024667	-0.00025672	-0.00026039	-0.00026265	-0.00026195	-0.0002625	-0.0002672	-0.00027439	-0.000278	-0.00028158	-0.00028467	-0.00029259	-0.00030013	-0.00031048	-0.00031763	-0.00032206	-0.00032606	-0.0003309	-0.0003335	-0.00033787	-0.0003414
22317	-5.3552e-05	-5.2841e-05	-4.9754e-05	-3.1714e-05	8.0968e-06	3.4417e-05	6.6844e-05	9.1217e-05	0.00011517	0.00012375	0.00011585	0.00010696	8.7744e-05	6.1182e-05	3.7056e-05	9.992e-06	-1.968e-05	-4.429e-05	-6.542e-05	-7.5771e-05	-9.3018e-05	-0.0001182	-0.00015099	-0.00018602	-0.0002169	-0.00024257	-0.0002635	-0.00028411	-0.00030214	-0.00031288	-0.00031339	-0.00031309	-0.00031406	-0.00031888	-0.00032729	-0.00033075	-0.0003303	-0.00033006	-0.0003334	-0.0003446	-0.00035375	-0.00035987	-0.0003629	-0.00036472	-0.00037405	-0.00038678	-0.00039735	-0.00040358	-0.00040482
22517	-2.726e-05	-6.866e-05	-0.00011457	-0.00012291	-9.6174e-05	-8.1739e-05	-5.1801e-05	-2.3702e-05	1.2528e-05	3.521e-05	4.0183e-05	3.9745e-05	2.4907e-05	3.3532e-06	-2.3835e-05	-5.9241e-05	-0.00010129	-0.00013728	-0.0001639	-0.00017929	-0.00019376	-0.00021057	-0.00023894	-0.00026884	-0.00029339	-0.00031327	-0.00032891	-0.00034975	-0.00036944	-0.00038529	-0.00039256	-0.00039428	-0.00039627	-0.00040086	-0.00040908	-0.00041188	-0.00040678	-0.00039887	-0.00039535	-0.00039998	-0.0004073	-0.00040986	-0.00041234	-0.00040956	-0.00041816	-0.00043114	-0.00044724	-0.00045879	-0.0004619
22717	-4.6642e-05	-7.2907e-05	-0.00014524	-0.00019032	-0.00017841	-0.00016937	-0.00014578	-0.0001215	-8.1291e-05	-4.7426e-05	-2.2705e-05	-6.6613e-06	-9.7847e-06	-2.3779e-05	-4.8908e-05	-8.6059e-05	-0.00013046	-0.00017076	-0.00020149	-0.0002202	-0.00023319	-0.00024413	-0.00026727	-0.00029311	-0.00031057	-0.000322	-0.00033341	-0.00035153	-0.00037385	-0.0003927	-0.00040183	-0.00040353	-0.00040516	-0.0004136	-0.00042173	-0.00042403	-0.00041772	-0.00040338	-0.0003943	-0.0003963	-0.00040171	-0.0004014	-0.00039937	-0.00039565	-0.00040266	-0.00041847	-0.00043857	-0.00045404	-0.0004578
22917	-1.417e-05	-4.6399e-05	-0.00014081	-0.00019126	-0.00017696	-0.00016452	-0.00013982	-0.00011128	-6.6484e-05	-2.2802e-05	5.2786e-06	2.0369e-05	1.9934e-05	4.6576e-06	-2.5784e-05	-6.5171e-05	-0.00011179	-0.0001514	-0.00018437	-0.00019955	-0.00020832	-0.00022145	-0.00024522	-0.00027013	-0.00028858	-0.00030207	-0.00031958	-0.00034151	-0.00036811	-0.0003874	-0.00039782	-0.00040055	-0.00040576	-0.00041605	-0.00042449	-0.00042596	-0.00041891	-0.00040488	-0.00040116	-0.00040222	-0.00040771	-0.00040839	-0.00040909	-0.0004118	-0.00042205	-0.00044135	-0.00046296	-0.00047569	-0.00048402
23117	-6.0968e-05	-0.00011853	-0.00019649	-0.00020046	-0.0001488	-0.00011506	-6.7655e-05	-2.192e-05	2.7643e-05	6.4873e-05	7.3865e-05	6.7509e-05	5.1779e-05	1.9314e-05	-2.3886e-05	-7.1222e-05	-0.00011743	-0.00014608	-0.00015828	-0.00015824	-0.00016023	-0.00017646	-0.00020081	-0.00022573	-0.00024839	-0.00027431	-0.00030479	-0.00034043	-0.00036594	-0.00037898	-0.00038221	-0.00037932	-0.00038513	-0.00039372	-0.00039377	-0.00038723	-0.000374	-0.0003646	-0.00036925	-0.00037783	-0.00038679	-0.00038722	-0.00039004	-0.00039805	-0.00041427	-0.00043535	-0.00045466	-0.00045954	-0.00046036
23317	-0.0001101	-0.0001404	-0.00018944	-0.00018399	-0.00013022	-9.3246e-05	-5.1847e-05	-2.4802e-06	4.5844e-05	7.4643e-05	8.4132e-05	7.8666e-05	6.2027e-05	3.0418e-05	-9.5796e-06	-5.4264e-05	-0.00010049	-0.00013331	-0.00014709	-0.00015296	-0.00016157	-0.00018051	-0.00020555	-0.00022986	-0.00024964	-0.0002715	-0.00029543	-0.00032586	-0.00034884	-0.0003607	-0.0003642	-0.00036405	-0.000371	-0.00038397	-0.00038989	-0.00038769	-0.00037834	-0.00037198	-0.00037603	-0.00038385	-0.00039283	-0.00039454	-0.00039159	-0.00039415	-0.00040906	-0.00042747	-0.00044479	-0.00045157	-0.00045648
23517	-2.2316e-05	-6.2858e-05	-0.00013919	-0.00016752	-0.00014099	-0.00012546	-0.0001051	-6.2641e-05	-1.3365e-05	2.0245e-05	4.2189e-05	4.5075e-05	3.7951e-05	2.2045e-05	-1.0188e-05	-5.2638e-05	-0.00010583	-0.00015331	-0.00017661	-0.00018716	-0.0001979	-0.00021892	-0.00024707	-0.00026897	-0.00028098	-0.00028981	-0.00030699	-0.00033689	-0.00036716	-0.00038377	-0.00039069	-0.00039162	-0.00040089	-0.00042056	-0.00043749	-0.00043588	-0.00042005	-0.00040645	-0.00040269	-0.00041066	-0.00042067	-0.00042173	-0.00041236	-0.00040963	-0.00042256	-0.00044823	-0.00047177	-0.00048623	-0.00048725
23717	-2.5041e-05	-4.6621e-05	-0.00012084	-0.00016148	-0.00015667	-0.00015083	-0.00014087	-0.00011355	-7.4087e-05	-4.2928e-05	-1.8549e-05	-1.1762e-05	-1.3399e-05	-2.2466e-05	-4.8687e-05	-8.42e-05	-0.00013171	-0.00018056	-0.0002109	-0.00023045	-0.00024726	-0.0002671	-0.00029567	-0.0003193	-0.00033585	-0.00034651	-0.00035859	-0.00038102	-0.00040491	-0.00041904	-0.00042741	-0.00042756	-0.00043364	-0.00044709	-0.00046041	-0.00046624	-0.00045788	-0.00044996	-0.00044805	-0.00045483	-0.00046604	-0.00047207	-0.0004671	-0.00046582	-0.00047052	-0.00048756	-0.00050438	-0.00051725	-0.0005213
23917	-8.6642e-05	-2.7113e-05	-7.575e-05	-0.00012717	-0.00013699	-0.00012949	-0.00012832	-0.0001202	-9.6594e-05	-7.1677e-05	-4.7479e-05	-3.2075e-05	-2.6115e-05	-2.9197e-05	-4.8089e-05	-7.1132e-05	-0.00010588	-0.00014835	-0.0001848	-0.00021287	-0.00023668	-0.00025834	-0.0002848	-0.00031026	-0.00033331	-0.00034714	-0.0003549	-0.00036315	-0.0003743	-0.00038608	-0.00039411	-0.00039695	-0.00039982	-0.00040749	-0.00041901	-0.00043207	-0.00043486	-0.00043397	-0.00043296	-0.00043908	-0.00044678	-0.00045372	-0.0004539	-0.00045542	-0.00045265	-0.0004612	-0.00047496	-0.00048615	-0.00049197
24117	-2.2316e-05	-1.8454e-05	-7.7736e-05	-0.00011236	-0.00010053	-8.7911e-05	-7.011e-05	-4.9714e-05	-1.8177e-05	1.2269e-05	3.1841e-05	4.3588e-05	4.7307e-05	3.9058e-05	1.7058e-05	-1.0293e-05	-4.4226e-05	-7.7223e-05	-0.00010769	-0.00012721	-0.00014575	-0.00016929	-0.00019773	-0.00022663	-0.00025342	-0.00027292	-0.0002863	-0.00029951	-0.00031457	-0.00032929	-0.00033612	-0.0003396	-0.00034183	-0.00034842	-0.00035692	-0.0003669	-0.00036739	-0.00036548	-0.00036339	-0.0003702	-0.00037734	-0.00038419	-0.00038661	-0.00039009	-0.00039364	-0.00040438	-0.00041652	-0.0004252	-0.0004275
24317	-1.9732e-05	-6.5304e-05	-8.8648e-05	-8.5802e-05	-6.2394e-05	-4.6192e-05	-1.3966e-05	7.5048e-06	3.5958e-05	5.3651e-05	5.9264e-05	5.8991e-05	5.2768e-05	3.9733e-05	1.9484e-05	-3.9622e-06	-3.0876e-05	-5.6899e-05	-8.4248e-05	-0.00010509	-0.00012631	-0.0001511	-0.00018205	-0.00021777	-0.00025109	-0.00027546	-0.0002902	-0.00029977	-0.00030961	-0.00031703	-0.00032267	-0.00032494	-0.00032314	-0.00032565	-0.0003314	-0.00034049	-0.00034658	-0.00035158	-0.00035454	-0.00036013	-0.00036776	-0.00037702	-0.00038199	-0.00038507	-0.0003876	-0.00039501	-0.00039816	-0.00040407	-0.0004046
24517	-0.00019344	-0.00016437	-0.00011051	-5.6936e-05	-2.1507e-05	1.4226e-05	5.6898e-05	7.3739e-05	8.7611e-05	8.2312e-05	6.7919e-05	5.3443e-05	3.8238e-05	1.8984e-05	1.8373e-06	-1.446e-05	-3.104e-05	-4.493e-05	-6.2088e-05	-8.403e-05	-0.00010835	-0.00013772	-0.00017029	-0.00021093	-0.00024914	-0.00027819	-0.00029813	-0.00030732	-0.00031234	-0.00031466	-0.00031619	-0.00031788	-0.00031324	-0.00031196	-0.0003151	-0.00032119	-0.00032722	-0.00033313	-0.00033869	-0.00034292	-0.00035046	-0.0003589	-0.00036819	-0.00037529	-0.00037978	-0.00038566	-0.00038925	-0.00039277	-0.00039761
24717	-0.00022701	-0.00014941	-0.00012167	-8.3259e-05	-4.539e-05	-8.3784e-06	2.609e-05	4.2559e-05	6.018e-05	6.8218e-05	6.3172e-05	4.9845e-05	3.5896e-05	1.2386e-05	-5.2496e-06	-2.4562e-05	-5.0381e-05	-7.2546e-05	-9.5324e-05	-0.00011356	-0.00013051	-0.00015703	-0.00018831	-0.00022624	-0.00026016	-0.00028206	-0.00029846	-0.00030866	-0.00032384	-0.00033627	-0.00034243	-0.00034446	-0.00034518	-0.00034832	-0.00035822	-0.00036796	-0.0003743	-0.00037006	-0.00036946	-0.00037204	-0.00038198	-0.00038987	-0.0003969	-0.00040087	-0.00040289	-0.00041243	-0.00042689	-0.00043801	-0.00044549
24917	-9.2316e-05	-1.2535e-05	-3.9392e-05	-6.0948e-05	-4.9809e-05	-3.0293e-05	-1.6173e-05	-6.9014e-06	1.1915e-05	3.716e-05	5.6441e-05	5.6551e-05	5.6804e-05	4.0933e-05	2.4977e-05	5.5693e-06	-2.6766e-05	-6.0818e-05	-9.236e-05	-0.00011274	-0.00012866	-0.0001511	-0.00017842	-0.00021113	-0.00024	-0.00025568	-0.0002644	-0.00027591	-0.00029326	-0.00030904	-0.00031955	-0.00032098	-0.00032218	-0.00032949	-0.00034087	-0.0003534	-0.00035541	-0.00035094	-0.00034799	-0.00034982	-0.00035935	-0.00036524	-0.00036636	-0.00036923	-0.00037253	-0.0003837	-0.0004006	-0.00041279	-0.00041989
25117	-5.7878e-05	5.4065e-05	6.1138e-05	3.4419e-05	2.994e-05	5.1148e-05	5.6614e-05	6.0278e-05	6.6263e-05	8.1596e-05	9.9276e-05	0.00010686	0.00011618	0.00010816	9.1718e-05	7.6789e-05	5.1205e-05	1.954e-05	-1.1615e-05	-3.8389e-05	-6.9389e-05	-9.905e-05	-0.00012877	-0.00015921	-0.00018775	-0.00020644	-0.00021855	-0.00023	-0.00024099	-0.00024621	-0.00025483	-0.00025964	-0.00026259	-0.00027223	-0.00027974	-0.00028895	-0.00029192	-0.00029621	-0.00029959	-0.00030212	-0.00030847	-0.00031221	-0.00031269	-0.00031826	-0.00032346	-0.0003357	-0.00034623	-0.00035516	-0.00036093
25317	-0.00015566	-3.155e-05	1.108e-05	9.945e-06	8.1772e-06	3.6725e-05	4.3188e-05	4.7833e-05	4.7718e-05	4.6718e-05	4.7615e-05	4.8322e-05	5.0377e-05	4.3152e-05	2.5922e-05	1.1863e-05	-8.4663e-06	-3.2399e-05	-5.969e-05	-8.9679e-05	-0.00012578	-0.00015875	-0.00019533	-0.00023204	-0.00026613	-0.00029456	-0.00031385	-0.00032415	-0.00032994	-0.00033014	-0.00033673	-0.0003413	-0.00034251	-0.00034567	-0.00034945	-0.00035843	-0.00036985	-0.00037877	-0.0003904	-0.00039527	-0.00040269	-0.00040854	-0.00041419	-0.00042143	-0.00042816	-0.00043341	-0.0004383	-0.00044304	-0.00044997
25517	-0.00022664	-0.00015718	-9.5461e-05	-6.3972e-05	-4.1906e-05	-4.8597e-06	2.2981e-05	3.6103e-05	4.0463e-05	3.0877e-05	2.3577e-05	1.4677e-05	6.7368e-06	-6.1359e-06	-2.2671e-05	-3.7615e-05	-5.0861e-05	-6.6029e-05	-7.9314e-05	-0.00010115	-0.00013273	-0.00016562	-0.00020142	-0.00024013	-0.00027635	-0.00031073	-0.00033378	-0.00034847	-0.00035323	-0.00035065	-0.0003521	-0.0003568	-0.00036075	-0.00036022	-0.00035914	-0.00036214	-0.00036888	-0.00037801	-0.00039042	-0.00039448	-0.00039901	-0.00040012	-0.0004074	-0.00041783	-0.0004287	-0.00043224	-0.00043269	-0.00043289	-0.00043778
25717	-0.00019948	-0.0001436	-8.3641e-05	-6.756e-05	-5.5286e-05	-2.6582e-05	2.0173e-06	8.4202e-06	1.08e-05	8.9733e-06	1.0478e-05	8.1337e-06	4.0021e-06	-3.638e-06	-1.6352e-05	-3.0095e-05	-4.5807e-05	-6.9861e-05	-9.0392e-05	-0.00011801	-0.00014757	-0.00017842	-0.00020983	-0.00024457	-0.0002768	-0.00029854	-0.00030903	-0.00032042	-0.00032424	-0.00032504	-0.00032819	-0.00033305	-0.00033688	-0.00033991	-0.00034842	-0.00035803	-0.00036386	-0.00036724	-0.0003739	-0.00037403	-0.00037912	-0.00038058	-0.00038297	-0.0003845	-0.00038958	-0.0003932	-0.00039751	-0.00039953	-0.00040535
25917	-0.00019788	-6.9022e-05	-4.3098e-05	-6.7467e-05	-7.7063e-05	-5.4974e-05	-4.0884e-05	-3.9937e-05	-3.0113e-05	-1.8202e-05	-1.3424e-06	9.6588e-06	1.4341e-05	1.2901e-05	-1.7311e-07	-2.0739e-05	-5.1344e-05	-9.0582e-05	-0.00012514	-0.00015875	-0.00018495	-0.00021188	-0.00023974	-0.00026896	-0.00029408	-0.00030685	-0.00031366	-0.00032469	-0.00033524	-0.00034421	-0.00035275	-0.00035709	-0.00036111	-0.00036601	-0.00037603	-0.00038467	-0.00038603	-0.00038432	-0.00038769	-0.0003878	-0.00039638	-0.0004004	-0.00040256	-0.00040256	-0.00040746	-0.00041761	-0.00042807	-0.00043614	-0.00044149
26117	-0.00012577	-8.2407e-05	-0.00015155	-0.00016692	-0.00013784	-0.00010667	-7.4061e-05	-3.0863e-05	2.2895e-05	6.1094e-05	8.0674e-05	8.0988e-05	7.2328e-05	5.3434e-05	2.0202e-05	-2.7143e-05	-8.3734e-05	-0.00013063	-0.00015378	-0.00016261	-0.00016648	-0.0001838	-0.00020987	-0.0002365	-0.0002533	-0.00026817	-0.00028811	-0.00031875	-0.00034979	-0.00036992	-0.0003729	-0.00037232	-0.00037713	-0.00038845	-0.00039434	-0.00038789	-0.00037405	-0.00035968	-0.00035947	-0.00036796	-0.00037852	-0.0003774	-0.00037641	-0.00038238	-0.0004024	-0.00042627	-0.00044817	-0.00045827	-0.00046024
26317	-6.2569e-05	-0.00010604	-0.00023839	-0.00023339	-0.00017446	-0.00013798	-9.481e-05	-2.4677e-05	5.3625e-05	0.00011343	0.00013456	0.00012932	0.00011349	8.0736e-05	3.4053e-05	-2.5542e-05	-9.2194e-05	-0.00014106	-0.00015913	-0.00015793	-0.00015842	-0.00017259	-0.00019919	-0.00022296	-0.00023888	-0.00025421	-0.00027908	-0.00031469	-0.00035119	-0.00037239	-0.0003741	-0.00036995	-0.00037474	-0.00038757	-0.00039364	-0.00038672	-0.00037141	-0.00035518	-0.00035451	-0.00036429	-0.00037422	-0.00037354	-0.00037019	-0.00037452	-0.00039174	-0.00041448	-0.00043707	-0.00044511	-0.00044681
26517	-8.6642e-05	-0.00010658	-0.00021313	-0.00020973	-0.00016105	-0.00012657	-9.1465e-05	-3.3924e-05	2.792e-05	7.7675e-05	9.317e-05	8.7969e-05	7.5032e-05	4.6355e-05	3.2363e-06	-4.7355e-05	-0.00010406	-0.0001465	-0.00016633	-0.00017152	-0.00017724	-0.00019679	-0.0002276	-0.0002559	-0.00027894	-0.00029503	-0.00031695	-0.00034658	-0.00037834	-0.00039682	-0.00039707	-0.00039244	-0.00039224	-0.00040259	-0.00041394	-0.00041615	-0.00040502	-0.00039306	-0.00039171	-0.00040378	-0.000418	-0.00042284	-0.00041848	-0.00041691	-0.00042705	-0.00044681	-0.00046561	-0.00047494	-0.00047263
26717	-1.7007e-05	-4.8561e-05	-0.00011793	-0.00012589	-9.0621e-05	-7.0008e-05	-4.2381e-05	-8.0611e-07	3.7477e-05	7.2529e-05	8.4065e-05	8.5197e-05	7.6074e-05	5.3179e-05	2.3706e-05	-1.5789e-05	-5.7821e-05	-8.8618e-05	-0.00010927	-0.00012141	-0.00013473	-0.00015729	-0.00018474	-0.00021697	-0.00024218	-0.00025939	-0.00027687	-0.00029776	-0.00031746	-0.00032978	-0.00033499	-0.00033494	-0.00033465	-0.00034249	-0.00035375	-0.00036323	-0.00036061	-0.00035695	-0.00035545	-0.00036004	-0.00036782	-0.00037053	-0.00036732	-0.00036537	-0.00036792	-0.00038064	-0.00039321	-0.00040387	-0.00040916
26917	-4.4233e-06	-4.7487e-06	-3.5171e-05	-5.3962e-05	-3.7003e-05	-2.637e-05	-1.0234e-05	7.9623e-06	2.3804e-05	4.1594e-05	4.9113e-05	5.3021e-05	4.8979e-05	3.1072e-05	1.5019e-05	-1.3026e-05	-4.3559e-05	-7.1859e-05	-9.6575e-05	-0.00011742	-0.00014116	-0.00016901	-0.00019991	-0.00023642	-0.0002654	-0.00028769	-0.00030046	-0.00031645	-0.00033032	-0.0003416	-0.00035006	-0.00035219	-0.00035375	-0.00035956	-0.00037005	-0.00038436	-0.00038793	-0.00038757	-0.00038723	-0.00038974	-0.00039563	-0.0004018	-0.00040476	-0.00040171	-0.00040036	-0.00040821	-0.0004191	-0.00043075	-0.00043595
27117	-9.3805e-05	-0.00012768	-0.00015337	-0.00015359	-0.00011905	-9.7871e-05	-7.2712e-05	-4.1418e-05	-1.1315e-05	1.9889e-07	4.3e-07	-7.6622e-06	-2.1525e-05	-4.8935e-05	-7.5143e-05	-0.00010869	-0.00014312	-0.0001733	-0.00018899	-0.00019904	-0.00021471	-0.0002378	-0.00027111	-0.00030707	-0.00033506	-0.00036312	-0.00038522	-0.00041421	-0.00043843	-0.00044988	-0.00045449	-0.0004535	-0.00045694	-0.00046275	-0.00046566	-0.00046877	-0.00046002	-0.00045456	-0.00045869	-0.00046732	-0.00047647	-0.00048151	-0.00048542	-0.00048968	-0.0004998	-0.00051791	-0.00053115	-0.00053804	-0.0005374
27317	-0.00015788	-0.00014084	-0.00019519	-0.0002051	-0.00017623	-0.00015257	-0.00013333	-0.00010004	-5.5142e-05	-2.9631e-05	-1.8398e-05	-2.0173e-05	-2.8585e-05	-4.9947e-05	-7.4984e-05	-0.00010787	-0.00014917	-0.00018909	-0.00021248	-0.00022185	-0.00023211	-0.00024729	-0.00027492	-0.00030366	-0.000326	-0.0003414	-0.00035416	-0.00037645	-0.00040002	-0.00041651	-0.00042616	-0.00042946	-0.0004364	-0.00044562	-0.00045521	-0.00046144	-0.00045397	-0.0004442	-0.0004408	-0.00044435	-0.00044682	-0.0004465	-0.0004442	-0.000442	-0.00044787	-0.00046262	-0.000479	-0.00048852	-0.000492
27517	-0.00010701	1.1891e-05	-4.6004e-05	-8.7538e-05	-8.9481e-05	-7.8868e-05	-7.971e-05	-7.6084e-05	-4.5008e-05	-1.9762e-05	-1.624e-06	1.1971e-05	1.4281e-05	9.2719e-06	1.3683e-06	-1.9392e-05	-5.1825e-05	-9.6396e-05	-0.00012851	-0.00014733	-0.00016677	-0.000186	-0.00021417	-0.00024575	-0.00026903	-0.00027822	-0.00028215	-0.00029161	-0.00030798	-0.00032218	-0.00033139	-0.00033478	-0.00033777	-0.00034655	-0.00036139	-0.00037334	-0.00037383	-0.00036938	-0.00036659	-0.00036896	-0.00037229	-0.00037303	-0.00037188	-0.00036676	-0.00036581	-0.000378	-0.00039138	-0.00040098	-0.00040971
27717	-4.6642e-05	6.8989e-05	3.1993e-05	-1.3455e-05	-2.6114e-05	-2.6653e-05	-3.4514e-05	-3.7762e-05	-2.5605e-05	-8.7332e-06	2.1123e-06	1.4729e-05	1.4034e-05	1.4429e-05	1.3322e-05	-4.7179e-06	-3.8949e-05	-8.0952e-05	-0.00011688	-0.0001416	-0.00016909	-0.0001966	-0.00023266	-0.00026953	-0.00029581	-0.00030581	-0.00030821	-0.00031628	-0.0003296	-0.00034226	-0.00034764	-0.00034749	-0.00034874	-0.00035857	-0.00037529	-0.00038985	-0.00039294	-0.00038845	-0.00038598	-0.00039335	-0.00040194	-0.00040604	-0.00040517	-0.00039773	-0.00039716	-0.00040807	-0.00042309	-0.00043354	-0.00043468
27917	-0.00011504	1.0167e-05	8.2712e-06	-1.7879e-05	-1.9878e-05	-6.917e-06	-6.5802e-06	-4.2569e-07	3.7603e-06	1.3551e-05	1.9687e-05	2.3212e-05	1.8585e-05	1.7511e-05	1.2204e-05	-5.3052e-06	-3.7253e-05	-7.1513e-05	-0.00010068	-0.00012383	-0.00015238	-0.00018116	-0.00022031	-0.00026182	-0.00029273	-0.00030872	-0.00031472	-0.00032283	-0.00033296	-0.00033652	-0.00033933	-0.00033761	-0.00033446	-0.00033999	-0.00035433	-0.00036786	-0.00037518	-0.00037584	-0.00037846	-0.00038372	-0.00039333	-0.00039925	-0.00040074	-0.00039258	-0.00038956	-0.00039363	-0.00040434	-0.00041339	-0.00041689
28117	-0.00024566	-0.0001291	-9.4433e-05	-7.7812e-05	-5.2037e-05	-1.5099e-05	8.5994e-06	2.438e-05	3.0021e-05	3.361e-05	3.1309e-05	2.3888e-05	1.2014e-05	-1.1492e-06	-1.8077e-05	-4.1243e-05	-6.4242e-05	-8.4856e-05	-0.00010201	-0.00012098	-0.00014897	-0.00017915	-0.00021787	-0.0002577	-0.00029334	-0.00031876	-0.00033835	-0.00035504	-0.00036598	-0.00036624	-0.00036761	-0.00036631	-0.00036622	-0.00036579	-0.0003706	-0.00037579	-0.00038152	-0.00038634	-0.00039535	-0.00040093	-0.00040896	-0.00041447	-0.00042478	-0.00043128	-0.00043563	-0.00043964	-0.00044614	-0.00045253	-0.00045779
28317	-0.00018392	-8.8704e-05	-5.9421e-05	-4.7533e-05	-2.5483e-05	1.0303e-05	3.386e-05	4.9149e-05	5.9159e-05	7.3131e-05	7.968e-05	7.8455e-05	7.2867e-05	5.8092e-05	3.807e-05	1.6097e-05	-7.691e-06	-3.3665e-05	-5.8633e-05	-8.3014e-05	-0.00010673	-0.00013352	-0.00016556	-0.00020014	-0.00022974	-0.00024957	-0.0002634	-0.00027631	-0.0002884	-0.00029792	-0.00030321	-0.00030442	-0.00030418	-0.00030735	-0.00031713	-0.00032644	-0.00033448	-0.00033886	-0.00034093	-0.00034381	-0.00035285	-0.00035827	-0.00036351	-0.0003644	-0.00036554	-0.00036777	-0.00037321	-0.00038047	-0.00038496
28517	-5.5406e-05	3.8802e-05	6.5061e-05	5.8176e-05	5.493e-05	7.6744e-05	8.9873e-05	8.9936e-05	9.2505e-05	9.8206e-05	0.00010649	0.00010777	0.00011271	0.00010553	9.0753e-05	7.4429e-05	5.2107e-05	2.3902e-05	-7.2355e-06	-3.9559e-05	-6.8096e-05	-0.00010171	-0.0001366	-0.0001711	-0.00019902	-0.00021711	-0.00022615	-0.00023193	-0.00023974	-0.00024526	-0.00024593	-0.00024588	-0.0002451	-0.00025255	-0.00026602	-0.00027876	-0.00028859	-0.00029313	-0.00029715	-0.00030276	-0.00031332	-0.00032018	-0.00032115	-0.00031765	-0.00031668	-0.0003211	-0.00032779	-0.00033548	-0.00033911
28717	-0.00010504	-8.0723e-06	1.9494e-05	2.4075e-05	3.2447e-05	6.0312e-05	8.2474e-05	8.5638e-05	9.6153e-05	9.3649e-05	9.1477e-05	8.5652e-05	8.0333e-05	6.7618e-05	5.0805e-05	3.2279e-05	1.056e-05	-9.6441e-06	-3.6103e-05	-5.8939e-05	-8.4625e-05	-0.00011562	-0.0001506	-0.00018877	-0.00022271	-0.00025098	-0.00027358	-0.00028353	-0.00029315	-0.00029657	-0.00029922	-0.00029843	-0.00029555	-0.00029686	-0.00030111	-0.00030556	-0.00031369	-0.00031915	-0.00032631	-0.00033231	-0.00034067	-0.0003504	-0.00035767	-0.0003647	-0.00037143	-0.00037779	-0.00038429	-0.00039159	-0.00039818
28917	-0.00011886	5.5578e-06	1.4608e-05	2.3319e-07	1.123e-05	4.0784e-05	5.6455e-05	6.3104e-05	7.7532e-05	8.6561e-05	9.7238e-05	0.00010102	9.9049e-05	8.1947e-05	6.5242e-05	5.102e-05	2.4947e-05	6.1563e-07	-3.144e-05	-5.897e-05	-8.5093e-05	-0.00010916	-0.00013895	-0.00017816	-0.0002154	-0.00024428	-0.00026369	-0.00027009	-0.00027549	-0.00028261	-0.00029226	-0.00029312	-0.00028623	-0.00028256	-0.00028425	-0.00029402	-0.00030669	-0.00031534	-0.0003184	-0.00032066	-0.00032607	-0.00033738	-0.00034873	-0.00035718	-0.00035798	-0.00035869	-0.0003636	-0.00037346	-0.00038157
29117	-0.00016097	-2.679e-05	-1.2921e-05	-4.9769e-05	-5.7492e-05	-3.5404e-05	-3.3037e-05	-3.3763e-05	-3.1887e-05	-2.1837e-05	-2.3291e-06	5.8559e-06	1.3998e-05	6.5422e-07	-1.5017e-05	-2.6435e-05	-5.1741e-05	-8.2322e-05	-0.00011838	-0.00015523	-0.00018497	-0.0002128	-0.00024277	-0.000282	-0.00031906	-0.00034356	-0.00035803	-0.00035919	-0.00036202	-0.0003699	-0.00038008	-0.00038384	-0.00037865	-0.00038155	-0.00039012	-0.00040724	-0.00042568	-0.000437	-0.00043871	-0.00043863	-0.00044509	-0.00045488	-0.00046204	-0.00046352	-0.00045664	-0.00045803	-0.00046386	-0.00047604	-0.00048842
29317	-0.00019948	-5.588e-05	-2.3257e-05	-5.4689e-05	-7.0341e-05	-5.3898e-05	-5.5367e-05	-6.5433e-05	-7.2082e-05	-6.57e-05	-5.0463e-05	-4.3732e-05	-3.4711e-05	-4.0844e-05	-4.6003e-05	-4.9908e-05	-6.819e-05	-9.6337e-05	-0.00013482	-0.00017242	-0.00020127	-0.00022885	-0.00026065	-0.00030005	-0.00033562	-0.00035534	-0.00036348	-0.00035866	-0.00035952	-0.00036455	-0.00037266	-0.00037538	-0.00037081	-0.00037329	-0.0003853	-0.00040549	-0.00042246	-0.00043281	-0.00043496	-0.00043542	-0.00044273	-0.00045101	-0.0004582	-0.00045473	-0.00044598	-0.00044825	-0.0004519	-0.00046308	-0.0004725
29517	-0.00019257	-3.0772e-05	9.0966e-06	-2.6096e-05	-4.4851e-05	-3.0862e-05	-3.0997e-05	-4.8829e-05	-6.2557e-05	-6.0447e-05	-4.831e-05	-4.0198e-05	-3.5651e-05	-4.057e-05	-4.5677e-05	-5.3065e-05	-7.2442e-05	-9.8554e-05	-0.00013702	-0.00017526	-0.0002055	-0.00023097	-0.00026189	-0.00029696	-0.00033081	-0.00035153	-0.00036082	-0.00035785	-0.00035713	-0.00036131	-0.00036959	-0.0003724	-0.00037118	-0.00037304	-0.00037949	-0.00039492	-0.00041129	-0.00042273	-0.00042734	-0.00042815	-0.00043363	-0.00044216	-0.00044761	-0.00044911	-0.00044553	-0.00044621	-0.00044998	-0.0004603	-0.00047081
29717	-5.2063e-05	2.0763e-05	3.0978e-05	6.055e-06	7.1578e-06	2.4845e-05	4.3288e-05	4.7899e-05	4.9447e-05	6.5531e-05	8.0033e-05	8.6386e-05	8.3656e-05	7.0716e-05	5.2509e-05	2.9751e-05	-6.1178e-07	-2.9695e-05	-6.3166e-05	-9.0468e-05	-0.00011517	-0.0001364	-0.00016299	-0.00019243	-0.00022091	-0.00024211	-0.0002551	-0.0002621	-0.00027291	-0.00028306	-0.00028954	-0.00029235	-0.00029448	-0.00029888	-0.00030501	-0.00031384	-0.00032037	-0.00032548	-0.00032776	-0.0003338	-0.00034244	-0.00034912	-0.00035163	-0.00035283	-0.00035828	-0.00036936	-0.0003787	-0.00038821	-0.00039504
29917	3.0268e-05	-8.1807e-06	-2.3755e-05	-5.1315e-06	2.8932e-05	4.8584e-05	8.3171e-05	0.00010827	0.00012326	0.0001394	0.00013792	0.00012341	0.0001053	7.77e-05	5.008e-05	1.769e-05	-1.6923e-05	-3.9742e-05	-5.9643e-05	-7.5077e-05	-9.5968e-05	-0.00012008	-0.00014961	-0.00018117	-0.00021158	-0.00023723	-0.00026135	-0.00027944	-0.00029795	-0.00030594	-0.0003091	-0.00031267	-0.00031686	-0.00032142	-0.00032721	-0.00032993	-0.00033046	-0.00033491	-0.00033876	-0.00034955	-0.00035878	-0.00036331	-0.00036456	-0.00036884	-0.00037802	-0.00039283	-0.00039825	-0.00040325	-0.00040319
30117	-0.00017529	-0.0001673	-0.00010756	-3.8608e-05	1.5462e-05	5.6152e-05	0.00010419	0.00012864	0.00013093	0.00012405	0.0001052	8.0763e-05	5.6744e-05	2.9314e-05	6.7632e-06	-1.4306e-05	-2.8916e-05	-3.3293e-05	-4.1241e-05	-5.7548e-05	-8.6351e-05	-0.00011887	-0.00015524	-0.00019451	-0.00023659	-0.00027452	-0.00030071	-0.00031618	-0.00032278	-0.00032029	-0.00031858	-0.00032069	-0.00031912	-0.0003175	-0.00031529	-0.00031927	-0.00032931	-0.00034271	-0.00035131	-0.00036118	-0.00036897	-0.00038009	-0.00039131	-0.0004027	-0.00040983	-0.00041245	-0.00041007	-0.0004138	-0.00041761
30317	-0.00019984	-7.4777e-05	2.1058e-05	6.2274e-05	8.422e-05	0.00012059	0.00014439	0.00013882	0.00012462	0.0001131	0.00010458	9.8216e-05	8.7687e-05	7.7484e-05	7.3813e-05	7.6415e-05	7.5915e-05	6.5902e-05	3.9185e-05	4.2262e-06	-3.2763e-05	-6.8156e-05	-0.00010701	-0.00015293	-0.00020084	-0.00023511	-0.0002445	-0.0002418	-0.00024111	-0.00024543	-0.00025021	-0.00025311	-0.00024874	-0.00024533	-0.00025333	-0.00027518	-0.00029843	-0.00031281	-0.00031395	-0.00031538	-0.00032347	-0.00033981	-0.00035544	-0.00035588	-0.0003502	-0.00034192	-0.00034282	-0.00035441	-0.00036526
30517	-7.4788e-05	9.7308e-05	0.00012029	9.912e-05	8.9126e-05	0.0001085	0.0001051	8.7211e-05	8.1303e-05	8.7743e-05	0.00010169	0.00010667	0.00010853	0.00010724	0.00010465	0.00010284	8.7997e-05	6.0073e-05	1.8987e-05	-2.2304e-05	-5.4611e-05	-8.6006e-05	-0.00012309	-0.00016708	-0.00020349	-0.00022315	-0.00022451	-0.00022326	-0.00022928	-0.00023941	-0.00024855	-0.00024987	-0.00024804	-0.00025457	-0.00027475	-0.00029956	-0.00031519	-0.00031959	-0.00031724	-0.00031829	-0.00032902	-0.00034147	-0.00034581	-0.0003376	-0.00033024	-0.00033224	-0.00034207	-0.0003567	-0.00036636
30717	-8.8496e-05	7.2989e-05	3.3438e-05	-1.9007e-05	-4.2451e-05	-3.355e-05	-4.3517e-05	-5.7292e-05	-4.7128e-05	-2.2905e-05	1.7714e-06	1.4399e-05	2.1897e-05	2.1009e-05	1.3675e-05	-1.1851e-06	-3.4202e-05	-7.5205e-05	-0.00012058	-0.00016057	-0.00019022	-0.00021502	-0.00024788	-0.00028523	-0.00031165	-0.00032058	-0.00032432	-0.00033062	-0.00034029	-0.00035124	-0.0003609	-0.00036459	-0.00036766	-0.00037795	-0.00039983	-0.00041895	-0.00042717	-0.00042898	-0.00042615	-0.00043109	-0.00043812	-0.00044383	-0.00044379	-0.00043874	-0.00043533	-0.00044416	-0.00045764	-0.00047216	-0.00047951
30917	-0.00023813	-5.0322e-05	-4.4331e-05	-8.2248e-05	-0.00010825	-9.5138e-05	-0.00010271	-0.00012453	-0.00013052	-0.00011484	-9.8699e-05	-8.3929e-05	-7.3539e-05	-7.2185e-05	-7.0635e-05	-7.1912e-05	-9.1559e-05	-0.00012077	-0.00016204	-0.00020482	-0.00023892	-0.000266	-0.0003011	-0.00034189	-0.00037655	-0.00039095	-0.00039652	-0.00039536	-0.00039306	-0.00039839	-0.00040445	-0.00040397	-0.0004033	-0.00040467	-0.0004229	-0.00044268	-0.0004574	-0.0004647	-0.00046374	-0.00046514	-0.0004727	-0.00047782	-0.00047745	-0.00046972	-0.00045949	-0.00045636	-0.00046067	-0.00047118	-0.00047733
31117	-0.00031479	-0.00015122	-7.2746e-05	-6.6154e-05	-7.0422e-05	-4.0707e-05	-3.1425e-05	-4.5911e-05	-6.6328e-05	-7.7633e-05	-7.972e-05	-7.6872e-05	-7.5573e-05	-8.2077e-05	-8.7629e-05	-8.7793e-05	-8.945e-05	-9.6432e-05	-0.00012114	-0.00015928	-0.00019609	-0.00022878	-0.00026335	-0.00030282	-0.0003434	-0.00037745	-0.00040064	-0.00040394	-0.00039796	-0.00039815	-0.00040121	-0.00040674	-0.00040854	-0.00040487	-0.00040624	-0.000413	-0.00042618	-0.00044218	-0.00045124	-0.00045393	-0.0004576	-0.00046375	-0.00047677	-0.00048701	-0.00049049	-0.00048749	-0.00048508	-0.00048805	-0.00049632
31317	-0.00023293	-7.7118e-05	-2.9772e-05	-5.1202e-05	-5.9613e-05	-3.6388e-05	-3.3537e-05	-4.2858e-05	-5.1431e-05	-6.0621e-05	-5.2495e-05	-4.3526e-05	-3.9783e-05	-4.6035e-05	-6.1252e-05	-7.7536e-05	-9.0243e-05	-0.0001102	-0.00013899	-0.00017455	-0.00021247	-0.00024604	-0.00027903	-0.00031136	-0.00034521	-0.00037332	-0.00039205	-0.00040211	-0.00040812	-0.00041411	-0.00042239	-0.00043171	-0.00043742	-0.00043939	-0.00044556	-0.00045296	-0.00045816	-0.00046704	-0.00047089	-0.00047228	-0.00047468	-0.00047706	-0.00048555	-0.00049274	-0.00049977	-0.00050641	-0.0005111	-0.00052112	-0.00053185
31517	2.0409e-05	0.00014494	8.2874e-05	-1.9403e-06	-2.4362e-05	-2.4229e-05	-3.5542e-05	-3.3941e-05	-1.1646e-05	1.4433e-05	5.1978e-05	7.5875e-05	8.8529e-05	8.5765e-05	6.8824e-05	3.8174e-05	-4.3826e-06	-5.3609e-05	-9.4915e-05	-0.00012835	-0.00015519	-0.00018122	-0.00020762	-0.00023128	-0.00025073	-0.00026035	-0.00026622	-0.00028217	-0.00030223	-0.00031723	-0.0003255	-0.00033394	-0.0003417	-0.00035454	-0.00037224	-0.00038188	-0.00037694	-0.00036863	-0.00036549	-0.00036932	-0.00037343	-0.00037432	-0.00037195	-0.00036847	-0.00037669	-0.00039536	-0.00041493	-0.00043061	-0.00044042
31717	8.1869e-05	0.00015749	8.0094e-05	3.2913e-06	-1.8886e-05	-2.5773e-05	-3.9205e-05	-3.9276e-05	-1.8806e-05	7.7426e-06	3.9137e-05	5.366e-05	6.2738e-05	5.7382e-05	4.1677e-05	1.8912e-05	-2.1297e-05	-6.8657e-05	-0.00010969	-0.00014412	-0.0001699	-0.00019685	-0.00022882	-0.00025896	-0.00028487	-0.00029735	-0.00030439	-0.00031405	-0.00032656	-0.00033487	-0.00033957	-0.00034247	-0.00034409	-0.000356	-0.00037146	-0.00038603	-0.00038988	-0.00039129	-0.0003955	-0.00040321	-0.00040989	-0.00041592	-0.00041476	-0.00041129	-0.00041044	-0.00041977	-0.00043228	-0.00044426	-0.00045091
31917	-0.00011159	-5.2209e-05	-5.5807e-05	-7.4831e-05	-8.1853e-05	-7.0195e-05	-6.3038e-05	-6.2111e-05	-5.3684e-05	-4.5979e-05	-3.4959e-05	-3.6573e-05	-3.2251e-05	-3.9397e-05	-5.5158e-05	-7.0275e-05	-9.2252e-05	-0.00012192	-0.00015284	-0.00018153	-0.00020871	-0.00023991	-0.00027188	-0.00030137	-0.00033099	-0.00035196	-0.00036486	-0.00036916	-0.00037297	-0.00037403	-0.00037369	-0.00037738	-0.00038158	-0.00038865	-0.00039541	-0.00040549	-0.00041063	-0.0004194	-0.00042648	-0.00043224	-0.00043607	-0.00043853	-0.00043728	-0.00043886	-0.00044021	-0.0004476	-0.00045095	-0.00045604	-0.00046227
32117	-0.00019664	-0.0002113	-0.00021015	-0.00019056	-0.00016173	-0.00013304	-9.2801e-05	-6.7659e-05	-4.3923e-05	-3.1058e-05	-3.0903e-05	-4.3038e-05	-5.261e-05	-7.1086e-05	-9.9334e-05	-0.00012786	-0.0001588	-0.00018437	-0.00019979	-0.00021198	-0.0002302	-0.00025742	-0.00028744	-0.00031553	-0.00034369	-0.00036703	-0.00039012	-0.00041159	-0.0004263	-0.00043052	-0.00042914	-0.00043167	-0.00043698	-0.00044331	-0.00044794	-0.00044581	-0.00044066	-0.00044084	-0.00044634	-0.00045601	-0.0004615	-0.0004636	-0.00046356	-0.00046906	-0.00048196	-0.0004966	-0.0005036	-0.00050632	-0.00050641
32317	-0.00017479	-0.00016736	-0.00016058	-0.00014061	-9.5448e-05	-5.4201e-05	-1.3381e-05	1.7371e-05	4.1513e-05	5.8552e-05	6.3002e-05	5.7233e-05	4.2522e-05	1.8976e-05	-1.2552e-05	-3.8399e-05	-6.7153e-05	-9.1037e-05	-0.00010444	-0.00011929	-0.0001372	-0.0001595	-0.0001879	-0.0002164	-0.00024745	-0.00026981	-0.00028949	-0.00030691	-0.00031746	-0.00032322	-0.00032586	-0.00032833	-0.00033306	-0.00033336	-0.00033812	-0.00033726	-0.0003383	-0.00033736	-0.00033924	-0.00034206	-0.00034546	-0.00034826	-0.00035409	-0.0003605	-0.00037211	-0.00038198	-0.00038916	-0.00039706	-0.000403
32517	-0.00029999	-0.00021385	-0.00014734	-9.953e-05	-4.5891e-05	1.1452e-05	5.0968e-05	7.3782e-05	7.9612e-05	7.4072e-05	6.2792e-05	4.9217e-05	2.6483e-05	-4.83e-06	-3.7694e-05	-5.7504e-05	-7.037e-05	-8.097e-05	-8.896e-05	-0.00010793	-0.00013196	-0.00015848	-0.00019066	-0.00022457	-0.00026565	-0.00030198	-0.0003281	-0.00034515	-0.00035032	-0.00035378	-0.00035677	-0.00035947	-0.00036056	-0.00035312	-0.00034967	-0.00035054	-0.0003588	-0.00036661	-0.00037467	-0.0003793	-0.0003871	-0.00039551	-0.0004146	-0.00043176	-0.00044271	-0.00044534	-0.00044568	-0.00044894	-0.00045234
32717	-0.0004101	-0.00033996	-0.00024533	-0.00015463	-8.2082e-05	-1.2275e-05	4.3539e-05	7.3525e-05	8.0379e-05	6.725e-05	4.2721e-05	1.6411e-05	-1.3268e-05	-5.0375e-05	-8.6998e-05	-0.00010736	-0.00011303	-0.00011153	-0.00011222	-0.00012304	-0.00014404	-0.0001684	-0.00019985	-0.0002341	-0.0002771	-0.00031915	-0.00035089	-0.00036649	-0.00036949	-0.00036763	-0.0003683	-0.00036818	-0.000362	-0.00035172	-0.00034392	-0.0003412	-0.00034735	-0.00035841	-0.00036943	-0.00037451	-0.00038095	-0.00039323	-0.00040994	-0.00042424	-0.00043339	-0.00043578	-0.00043403	-0.0004332	-0.00043484
32917	-0.00033824	-0.00026226	-0.00018012	-0.00010684	-4.2972e-05	2.1916e-05	7.2111e-05	9.7391e-05	0.0001049	9.9596e-05	8.5952e-05	6.5837e-05	4.0339e-05	9.1472e-06	-2.4136e-05	-4.1383e-05	-5.0603e-05	-5.3265e-05	-6.4444e-05	-8.2625e-05	-0.00010448	-0.00012878	-0.0001609	-0.00019853	-0.00024249	-0.00027984	-0.00030629	-0.00031613	-0.00032181	-0.00032412	-0.00032693	-0.00032787	-0.00032027	-0.00031313	-0.00031409	-0.00031986	-0.00032926	-0.00033678	-0.00034217	-0.00034616	-0.00035338	-0.00036595	-0.00037811	-0.00038297	-0.00038576	-0.00038819	-0.00039252	-0.00039982	-0.00040774
37357	-0.00052794	-0.00046448	-0.00037263	-0.00024829	-0.00015887	-7.2458e-05	6.293e-06	5.1217e-05	7.2023e-05	6.4282e-05	3.1066e-05	-2.7776e-06	-3.3103e-05	-6.5593e-05	-0.00010466	-0.00013657	-0.00015688	-0.00015223	-0.00014178	-0.00014237	-0.00016276	-0.00019881	-0.00023688	-0.00027679	-0.00031712	-0.00035684	-0.00039414	-0.0004246	-0.00043537	-0.00043176	-0.00042608	-0.00042459	-0.0004225	-0.00041382	-0.00040364	-0.00040071	-0.00039972	-0.00040956	-0.00042404	-0.00043384	-0.0004399	-0.0004499	-0.00046776	-0.0004877	-0.00050436	-0.00051979	-0.00052244	-0.00052205	-0.00052374
41797	-4.9178e-05	-6.2586e-05	-5.7141e-05	-4.5615e-05	-7.9065e-06	2.4952e-05	5.6247e-05	8.7246e-05	0.00010981	0.00012134	0.00012647	0.00012396	0.00011675	9.1305e-05	6.0836e-05	3.1203e-05	1.3e-08	-2.0672e-05	-4.4312e-05	-6.7159e-05	-9.0538e-05	-0.00011921	-0.00014506	-0.00017476	-0.00019542	-0.00022126	-0.00024203	-0.00025429	-0.00026027	-0.00026332	-0.00026908	-0.00027937	-0.00028652	-0.00029692	-0.00030121	-0.00030973	-0.0003148	-0.00032425	-0.00033215	-0.00033696	-0.00033739	-0.00034197	-0.00034559	-0.00035355	-0.00035657	-0.00036959	-0.00037714	-0.00038416	-0.00038874
46237	-0.00018575	3.548e-05	-3.151e-06	-8.6552e-05	-0.00013413	-0.00013011	-0.00016939	-0.00019273	-0.00018928	-0.00016228	-0.00012824	-9.5686e-05	-7.2909e-05	-5.7605e-05	-5.6867e-05	-5.4338e-05	-7.3051e-05	-0.00012326	-0.00017967	-0.00022358	-0.0002595	-0.00028841	-0.00032091	-0.00035348	-0.00038291	-0.00039298	-0.00038267	-0.0003676	-0.00037216	-0.00038625	-0.00039858	-0.00040643	-0.00041178	-0.00041858	-0.00044099	-0.00046919	-0.00049231	-0.00049576	-0.00049189	-0.00048913	-0.00048905	-0.00049713	-0.00050121	-0.00049261	-0.00047898	-0.00047457	-0.00048385	-0.00049897	-0.00051112
50677	0.00019751	0.00015576	0.00015076	0.0001554	0.00017365	0.00018739	0.00021285	0.0002379	0.00025502	0.00026092	0.00025138	0.00024614	0.00023267	0.00021129	0.00018502	0.00015479	0.00012011	9.2049e-05	6.5494e-05	5.0553e-05	2.4345e-05	-2.5294e-06	-3.5749e-05	-6.9603e-05	-0.00010308	-0.0001314	-0.00015463	-0.00017159	-0.00018784	-0.00019282	-0.00019651	-0.00019872	-0.00020258	-0.00020755	-0.00021246	-0.00021534	-0.00021805	-0.00022371	-0.00023357	-0.00024298	-0.00025178	-0.0002571	-0.00026224	-0.00027105	-0.00027986	-0.00029269	-0.00029891	-0.00030553	-0.00030817
55117	-3.5743e-05	3.6888e-05	2.0273e-05	-4.2805e-05	-7.8699e-05	-9.0664e-05	-0.00010224	-0.00012132	-0.00012127	-0.00010544	-9.4023e-05	-6.584e-05	-5.061e-05	-4.6511e-05	-4.097e-05	-4.0087e-05	-6.7284e-05	-0.0001077	-0.00015262	-0.00018812	-0.00022122	-0.00024905	-0.0002815	-0.00031866	-0.00034869	-0.00035648	-0.00035408	-0.00035516	-0.00036398	-0.00037511	-0.00038704	-0.00038892	-0.00039087	-0.00039792	-0.00041702	-0.00043926	-0.00044783	-0.00044394	-0.00044153	-0.00044146	-0.00044738	-0.00045358	-0.00045698	-0.00045084	-0.00044219	-0.00044809	-0.00046122	-0.00047313	-0.00048198
59557	-0.00010688	-1.534e-05	2.848e-05	1.8187e-05	2.9308e-05	5.7901e-05	8.557e-05	8.1307e-05	7.4227e-05	7.887e-05	8.5734e-05	9.2991e-05	9.1646e-05	7.6841e-05	5.5056e-05	4.2535e-05	2.4745e-05	7.6996e-06	-2.5635e-05	-5.775e-05	-8.9633e-05	-0.00011843	-0.00014958	-0.00018195	-0.00022336	-0.00024739	-0.00025945	-0.00026212	-0.00026274	-0.00026244	-0.00026717	-0.00026888	-0.00026544	-0.00026355	-0.0002712	-0.00028462	-0.0002949	-0.00029984	-0.00030682	-0.00030843	-0.00031377	-0.00031992	-0.000326	-0.000327	-0.00032216	-0.00032397	-0.00032962	-0.00033898	-0.00034537
63997	-0.00019132	-0.00012652	-0.00012491	-0.00011339	-8.2883e-05	-5.6016e-05	-3.9829e-05	-1.1959e-05	2.0562e-06	7.983e-06	3.8241e-06	-1.0049e-05	-2.4954e-05	-4.5623e-05	-6.3351e-05	-8.6117e-05	-0.00012004	-0.00013929	-0.00015916	-0.00017277	-0.0001906	-0.00021964	-0.00025381	-0.0002917	-0.00032559	-0.00034988	-0.0003701	-0.00038733	-0.00040333	-0.00041185	-0.00041284	-0.00041167	-0.00041383	-0.00041809	-0.00042344	-0.00043079	-0.00043225	-0.00043137	-0.00043565	-0.00044375	-0.00045425	-0.00045954	-0.00046302	-0.00046709	-0.0004741	-0.00048983	-0.00050184	-0.00050799	-0.00051522
68437	2.0861e-05	0.00015371	0.00014223	7.4956e-05	5.2413e-05	5.4791e-05	4.1251e-05	1.9412e-05	1.3475e-05	1.4977e-05	3.658e-05	4.7508e-05	4.8276e-05	4.7196e-05	4.0422e-05	3.4713e-05	1.6798e-05	-1.688e-05	-5.7207e-05	-9.253e-05	-0.00012456	-0.00015546	-0.00019185	-0.00023333	-0.00026909	-0.00029103	-0.00029681	-0.00029152	-0.00029817	-0.00030468	-0.00031224	-0.00031366	-0.00030733	-0.00031125	-0.00032642	-0.00034617	-0.00036263	-0.00036992	-0.00037064	-0.00037424	-0.00037813	-0.00039224	-0.00039532	-0.00039144	-0.00038336	-0.00038128	-0.00038988	-0.00040267	-0.0004109
72877	8.4218e-05	0.00015463	0.00018308	0.00012848	0.00010189	9.8342e-05	8.137e-05	6.0807e-05	2.9209e-05	3.5987e-05	5.0849e-05	6.693e-05	7.6634e-05	7.2957e-05	6.6336e-05	6.5688e-05	4.9811e-05	2.4421e-05	-2.2435e-05	-7.1547e-05	-0.00011144	-0.0001446	-0.00018525	-0.0002221	-0.00025824	-0.00027504	-0.00028018	-0.00027525	-0.00027574	-0.00028197	-0.00029534	-0.00029812	-0.00029787	-0.00030573	-0.00032203	-0.00034422	-0.00036144	-0.00036974	-0.00036918	-0.00037128	-0.00037951	-0.00039261	-0.00039674	-0.00039611	-0.00039145	-0.00039452	-0.00040375	-0.00041832	-0.00042669
77317	-0.00020463	-5.1307e-05	-4.5801e-05	-9.0618e-05	-0.00010214	-8.9348e-05	-9.6484e-05	-0.00011312	-0.00011488	-0.00011147	-0.00010291	-9.0692e-05	-8.6228e-05	-9.6568e-05	-0.00010836	-0.00011369	-0.00013856	-0.00017279	-0.00020425	-0.00023677	-0.00026848	-0.00029999	-0.00033619	-0.00037057	-0.00040679	-0.00042309	-0.00043142	-0.00044189	-0.00044888	-0.00045417	-0.00046015	-0.0004611	-0.00046169	-0.00046704	-0.00047939	-0.00048969	-0.00049684	-0.00049715	-0.00049956	-0.00050061	-0.00050941	-0.0005143	-0.00051454	-0.00051236	-0.00051328	-0.00051509	-0.00052648	-0.00053414	-0.00054155
81757	-0.00018801	-4.0888e-05	-4.7596e-05	-8.6312e-05	-0.00010397	-8.9976e-05	-9.9763e-05	-0.00011004	-0.00010671	-8.7792e-05	-6.9757e-05	-5.5889e-05	-4.8051e-05	-5.1057e-05	-5.7354e-05	-6.4186e-05	-8.6032e-05	-0.00012831	-0.0001708	-0.00021209	-0.00024365	-0.00027282	-0.00030735	-0.00034738	-0.00038051	-0.00040071	-0.00040429	-0.00040735	-0.00041604	-0.00043115	-0.00044018	-0.00044182	-0.00044232	-0.00044927	-0.00046111	-0.00047709	-0.0004901	-0.0004905	-0.00048714	-0.00048903	-0.00049875	-0.00050677	-0.00050955	-0.0005071	-0.00050346	-0.00050501	-0.00051657	-0.00052647	-0.00053171
86197	-0.00030576	-0.00019355	-8.6881e-05	-6.0615e-05	-5.2386e-05	-9.8289e-06	1.5512e-05	2.9708e-05	1.7251e-05	3.3741e-06	-5.2104e-06	-1.6899e-05	-2.0478e-05	-3.543e-05	-5.7933e-05	-7.8787e-05	-0.00010117	-0.00012137	-0.00014047	-0.00017113	-0.00020284	-0.00023678	-0.00027321	-0.00030796	-0.00034077	-0.00036542	-0.00038443	-0.00039548	-0.00039927	-0.00039946	-0.00040192	-0.0004067	-0.00041223	-0.00041639	-0.00042422	-0.00043594	-0.00044669	-0.00045423	-0.00046125	-0.00046625	-0.00047309	-0.0004775	-0.00048564	-0.00049427	-0.00049819	-0.00050376	-0.00051128	-0.00051745	-0.00052248
90637	-5.47e-05	1.2165e-05	9.6321e-05	0.00010207	8.8885e-05	0.00010533	0.00011525	0.00010371	8.145e-05	6.7422e-05	5.656e-05	5.4696e-05	5.3671e-05	4.3145e-05	2.7593e-05	2.0997e-05	-2.506e-06	-2.2031e-05	-5.6136e-05	-9.531e-05	-0.00013494	-0.00017341	-0.00021403	-0.00025107	-0.00028685	-0.00030895	-0.00032574	-0.00033179	-0.00033402	-0.00033945	-0.00034314	-0.00034421	-0.00034624	-0.00035208	-0.00035947	-0.00037062	-0.00038204	-0.00039031	-0.0003955	-0.00039981	-0.00040931	-0.00041832	-0.00042394	-0.00042664	-0.00042732	-0.0004343	-0.00044138	-0.00044815	-0.00045317
95077	0.0001031	0.00018841	9.1105e-05	1.2334e-05	-2.3209e-05	-3.1239e-05	-3.6512e-05	-3.3736e-05	-7.406e-06	3.8395e-05	6.8164e-05	8.5584e-05	9.6846e-05	0.00010084	9.1269e-05	5.4717e-05	-7.34e-07	-5.8293e-05	-0.00010943	-0.00013683	-0.00015848	-0.00018149	-0.00021164	-0.00024405	-0.00026323	-0.00026603	-0.00027442	-0.00028885	-0.00031301	-0.00033624	-0.00034917	-0.00035385	-0.0003645	-0.0003796	-0.00040105	-0.00041524	-0.00041276	-0.000406	-0.00040085	-0.0004071	-0.00041494	-0.00041646	-0.00041071	-0.00040164	-0.00040093	-0.00041712	-0.00043532	-0.00045028	-0.00045432
99517	-5.0201e-05	-0.00016664	-0.00023254	-0.00022589	-0.00017114	-0.00014115	-9.5752e-05	-4.6409e-05	-4.3363e-06	3.6694e-05	4.9523e-05	3.6369e-05	1.5349e-05	-1.3698e-05	-5.6441e-05	-9.7742e-05	-0.000143	-0.00017318	-0.00018727	-0.00018736	-0.00019394	-0.00021019	-0.00023712	-0.00026802	-0.0002923	-0.00030996	-0.00033545	-0.00036485	-0.00039045	-0.00040056	-0.00040449	-0.0004016	-0.00040323	-0.00040829	-0.00041522	-0.00041269	-0.00040066	-0.0003923	-0.00039814	-0.00040659	-0.00041523	-0.00041591	-0.00041708	-0.000426	-0.00043727	-0.00045538	-0.00046968	-0.00047437	-0.00047224
103960	2.6432e-05	-4.4144e-05	-0.00015307	-0.00014958	-0.0001096	-8.352e-05	-5.0331e-05	-1.3152e-06	5.6995e-05	9.6742e-05	0.00010909	0.00010399	0.00010281	7.4626e-05	3.3871e-05	-3.5154e-06	-5.3074e-05	-8.8435e-05	-9.6951e-05	-9.9913e-05	-0.0001049	-0.00012346	-0.00014808	-0.00017379	-0.00019778	-0.0002153	-0.00023575	-0.00026767	-0.0002881	-0.00030251	-0.00030127	-0.00029945	-0.00029991	-0.00030573	-0.00030987	-0.00030847	-0.00029755	-0.00029818	-0.00030527	-0.00032093	-0.00032862	-0.00033125	-0.0003312	-0.00033802	-0.0003505	-0.00036466	-0.00037033	-0.00037083	-0.00036806
108400	-0.00019242	-0.00027804	-0.00031615	-0.00021789	-0.0001294	-7.876e-05	-1.6295e-05	6.6527e-05	0.00012753	0.0001573	0.00014203	0.0001036	6.9517e-05	3.6938e-05	3.8382e-06	-3.8079e-05	-8.0398e-05	-9.8943e-05	-9.8442e-05	-8.6226e-05	-8.5323e-05	-0.00010432	-0.00013876	-0.00017892	-0.00021385	-0.00024717	-0.00027988	-0.00031396	-0.0003429	-0.00035101	-0.00034741	-0.00033986	-0.00033539	-0.00033547	-0.00033254	-0.0003245	-0.00031686	-0.00031047	-0.00031858	-0.00033002	-0.0003437	-0.00034962	-0.00035445	-0.00036191	-0.00037847	-0.00039631	-0.00041028	-0.00041455	-0.00041889
[truncated: 1,050 more columns]

## Sheet: Figure S3B
Wavelength	0.1 ps	0.2 ps	0.5 ps	10 ps
440.28	0.010826	0.0101698	0.00480402	-0.000270635
440.75	0.0110805	0.0103655	0.00498475	-0.00014879
441.23	0.0112618	0.010452	0.0051181	-0.000104089
441.71	0.011442	0.010587	0.0052596	-8.4636e-05
442.18	0.0116782	0.010754	0.0053781	-7.12538e-05
442.66	0.0119177	0.010931	0.00550935	-3.81495e-05
443.13	0.0121395	0.011095	0.0056237	-2.8088e-05
443.61	0.0123685	0.0112688	0.00573265	-2.48127e-05
444.08	0.0125805	0.011445	0.00582178	-2.95199e-05
444.56	0.0127945	0.011609	0.00589395	-4.12038e-05
445.04	0.012994	0.0117538	0.00594065	-6.01625e-05
445.51	0.0131845	0.0118895	0.0059911	-7.76328e-05
445.99	0.0133498	0.012019	0.0060343	-9.26545e-05
446.46	0.0134828	0.012134	0.0060692	-0.000106591
446.94	0.013595	0.0122317	0.00608453	-0.000124416
447.41	0.0137025	0.0123305	0.006097	-0.000135287
447.89	0.0138067	0.01242	0.00611173	-0.000149393
448.36	0.0139077	0.0125085	0.00613455	-0.000166268
448.84	0.0140158	0.0126045	0.00616652	-0.00017168
449.32	0.0141248	0.0127045	0.00620253	-0.000176955
449.79	0.0142405	0.012809	0.00623667	-0.00018443
450.27	0.0143592	0.0129053	0.00626162	-0.000204717
450.74	0.0144773	0.012999	0.00628622	-0.000230882
451.22	0.0146023	0.013092	0.00632323	-0.000257172
451.69	0.0147275	0.013185	0.00636493	-0.000282898
452.17	0.0148577	0.0132898	0.00641205	-0.000301302
452.64	0.0149975	0.0134037	0.00645933	-0.000308328
453.12	0.0151353	0.01352	0.00650135	-0.000320162
453.59	0.0152733	0.0136428	0.0065449	-0.000328283
454.07	0.0154022	0.0137595	0.00659345	-0.000335513
454.54	0.0155288	0.0138763	0.00665027	-0.000333225
455.02	0.0156485	0.0139837	0.00670525	-0.000328672
455.5	0.0157608	0.014083	0.00675325	-0.000325063
455.97	0.0158683	0.0141742	0.00679435	-0.00032304
456.44	0.0159665	0.0142572	0.00683045	-0.000324187
456.92	0.0160568	0.0143357	0.00687257	-0.000328267
457.4	0.0161475	0.01441	0.00692098	-0.00032565
457.87	0.0162333	0.0144705	0.00696545	-0.000323485
458.35	0.0163152	0.014526	0.00699995	-0.00032232
458.82	0.0163915	0.0145737	0.0070295	-0.000326453
459.29	0.0164655	0.014618	0.0070572	-0.000331225
459.77	0.0165322	0.0146512	0.00708503	-0.000336338
460.25	0.0165925	0.014677	0.00711227	-0.000342885
460.72	0.016644	0.014692	0.00713507	-0.00034587
461.19	0.0166925	0.0147015	0.00715025	-0.000349502
461.67	0.0167385	0.0147085	0.00715965	-0.000357428
462.14	0.0167738	0.0147178	0.00716823	-0.000367262
462.62	0.016802	0.0147245	0.00717972	-0.000372333
463.09	0.0168275	0.0147285	0.0071883	-0.000375638
463.57	0.0168455	0.0147285	0.00719167	-0.000379665
464.04	0.016865	0.014728	0.0071943	-0.000385377
464.52	0.01688	0.0147238	0.0071944	-0.000392352
464.99	0.0168942	0.0147207	0.00719475	-0.000402088
465.47	0.0169012	0.0147113	0.00719128	-0.000413707
465.94	0.0168955	0.0146935	0.00718138	-0.000422335
466.42	0.016886	0.0146717	0.00717022	-0.000430867
466.89	0.016878	0.01465	0.00715712	-0.000438198
467.36	0.0168652	0.0146273	0.0071438	-0.000447623
467.84	0.0168543	0.0146038	0.00713472	-0.000454305
468.31	0.0168365	0.0145765	0.00712177	-0.000459942
468.79	0.016815	0.014548	0.0071039	-0.000460945
469.26	0.0167853	0.0145103	0.00707945	-0.000465388
469.74	0.0167533	0.0144715	0.00705305	-0.000468978
470.21	0.0167195	0.014425	0.00702803	-0.000479735
470.68	0.0166855	0.0143698	0.00699707	-0.000488072
471.16	0.0166445	0.0143092	0.0069623	-0.00049665
471.63	0.0165995	0.014241	0.00692398	-0.0005018
472.11	0.0165498	0.0141727	0.00687997	-0.000506995
472.58	0.016495	0.014108	0.00683287	-0.000513282
473.05	0.0164365	0.0140318	0.0067839	-0.000523675
473.53	0.0163783	0.0139537	0.00673217	-0.000534078
474	0.0163155	0.013866	0.00667912	-0.00054522
474.48	0.0162505	0.0137813	0.00662128	-0.000553512
474.95	0.0161845	0.0136985	0.00656488	-0.000562375
475.42	0.0161162	0.0136148	0.00651097	-0.000571477
475.9	0.0160485	0.013534	0.00645727	-0.00058239
476.37	0.0159765	0.013451	0.00640453	-0.000593402
476.85	0.0159095	0.0133655	0.00635445	-0.000604635
477.32	0.0158405	0.0132858	0.00630117	-0.000614377
477.79	0.0157745	0.013208	0.00625332	-0.000620085
478.27	0.015705	0.0131323	0.00620573	-0.00062709
478.74	0.015635	0.0130557	0.00615895	-0.00063552
479.22	0.0155635	0.0129785	0.00611237	-0.000643423
479.69	0.01549	0.0128995	0.00606288	-0.000653437
480.16	0.0154198	0.0128192	0.00601235	-0.00066173
480.64	0.0153518	0.0127367	0.00596097	-0.00067167
481.11	0.0152805	0.0126525	0.00590962	-0.000681387
481.58	0.0152112	0.0125703	0.00586112	-0.000688725
482.06	0.0151405	0.0124867	0.00580923	-0.000700663
482.53	0.0150713	0.0124032	0.00575542	-0.000713217
483	0.0150018	0.0123203	0.00570077	-0.000722917
483.48	0.014938	0.0122378	0.00564218	-0.00073568
483.95	0.0148777	0.0121567	0.00558662	-0.000745515
484.42	0.0148108	0.012074	0.00553085	-0.000758047
484.9	0.014746	0.0119917	0.00547618	-0.000769725
485.37	0.0146833	0.0119103	0.00542055	-0.000779067
485.84	0.0146205	0.0118275	0.00536328	-0.00079236
486.32	0.0145562	0.0117433	0.00530728	-0.00080587
486.79	0.0144893	0.0116592	0.0052502	-0.000815217
487.26	0.0144227	0.0115725	0.00519397	-0.000826905
487.74	0.0143485	0.011484	0.00514087	-0.000839572
488.21	0.0142735	0.0113917	0.0050838	-0.000851945
488.68	0.014201	0.0113032	0.00502853	-0.00086292
489.16	0.0141245	0.0112158	0.0049711	-0.000875207
489.63	0.0140453	0.0111265	0.00491445	-0.000889435
490.1	0.013965	0.0110392	0.00485628	-0.000902415
490.57	0.013885	0.010953	0.00480068	-0.000912608
491.05	0.0138043	0.0108673	0.0047461	-0.000925315
491.52	0.0137235	0.010785	0.00469115	-0.000938915
491.99	0.0136435	0.0107033	0.00463815	-0.000949103
492.47	0.0135597	0.0106245	0.00458465	-0.000963995
492.94	0.0134752	0.010543	0.0045308	-0.000979137
493.41	0.0133918	0.010462	0.00447965	-0.000990452
493.89	0.0133095	0.0103815	0.00442718	-0.00100295
494.36	0.0132277	0.0103018	0.00437775	-0.00101596
494.83	0.013145	0.0102222	0.0043264	-0.00102962
495.3	0.0130655	0.0101457	0.0042745	-0.00104507
495.78	0.0129895	0.0100738	0.00422535	-0.00105722
496.25	0.0129145	0.0100022	0.004176	-0.0010722
496.72	0.0128445	0.00993157	0.00412547	-0.0010849
497.19	0.0127785	0.00986283	0.0040771	-0.00109742
497.67	0.0127133	0.00979898	0.0040287	-0.0011116
498.14	0.0126505	0.00973713	0.00398062	-0.00112688
498.61	0.0125917	0.00967782	0.00393323	-0.00114072
499.08	0.0125375	0.00962087	0.00388573	-0.00115718
499.56	0.012486	0.00956958	0.00384288	-0.00116925
500.03	0.0124405	0.00951548	0.00379955	-0.00118377
500.5	0.012398	0.00946475	0.00375555	-0.0011974
500.98	0.012358	0.00941922	0.00371725	-0.00121127
501.45	0.0123208	0.00937705	0.00367905	-0.00122567
501.92	0.01229	0.00933853	0.00364435	-0.00123975
502.39	0.01226	0.00930252	0.00360998	-0.00125387
502.86	0.012234	0.0092727	0.00357925	-0.00126837
503.34	0.0122115	0.00924468	0.00354655	-0.0012811
503.81	0.0121925	0.00921995	0.00351652	-0.0012971
504.28	0.012174	0.00919855	0.00348795	-0.00131125
504.75	0.0121633	0.00918385	0.00346357	-0.0013233
505.23	0.012154	0.00916965	0.00343763	-0.0013367
505.7	0.0121498	0.0091569	0.003413	-0.00135047
506.17	0.0121448	0.00913995	0.003386	-0.00136628
506.64	0.012142	0.0091279	0.00336255	-0.00137795
507.11	0.0121367	0.0091122	0.00333628	-0.00139005
507.58	0.0121312	0.00909638	0.0033149	-0.0014048
508.06	0.0121255	0.00908003	0.00329287	-0.00141762
508.53	0.0121183	0.00906402	0.0032707	-0.00143288
509	0.0121095	0.009044	0.00324237	-0.00144833
509.47	0.012099	0.00902205	0.00321827	-0.0014639
509.94	0.0120857	0.00899917	0.00319338	-0.0014794
510.42	0.0120685	0.00897582	0.0031657	-0.00149335
510.89	0.0120483	0.00894775	0.0031356	-0.00150952
511.36	0.0120267	0.0089156	0.0031087	-0.00152505
511.83	0.012	0.00888253	0.0030785	-0.0015396
512.3	0.0119658	0.00884013	0.00304053	-0.0015548
512.78	0.0119245	0.00879075	0.0030006	-0.00156727
513.25	0.0118747	0.0087314	0.0029674	-0.001583
513.72	0.011815	0.00866187	0.0029258	-0.00159773
514.19	0.011745	0.00858175	0.00287535	-0.00161177
514.66	0.0116645	0.00849412	0.00282833	-0.0016268
515.13	0.0115758	0.00839888	0.00277667	-0.00164072
515.6	0.0114787	0.00829967	0.00271573	-0.0016554
516.08	0.0113705	0.0081884	0.00264715	-0.00166803
516.55	0.0112478	0.00806345	0.00257655	-0.00168232
517.02	0.0111097	0.00792548	0.00249942	-0.00169792
517.49	0.0109585	0.00777542	0.00240795	-0.0017109
517.96	0.010792	0.0076104	0.00231073	-0.00172492
518.43	0.01061	0.00743185	0.0022133	-0.00173932
518.9	0.010413	0.00723715	0.00210662	-0.00175468
519.38	0.0101998	0.00702967	0.00198683	-0.0017676
519.85	0.00996255	0.00680305	0.00186285	-0.00178413
520.32	0.00971063	0.00656585	0.00173555	-0.0018011
520.79	0.00944212	0.00631958	0.00159873	-0.00181555
521.26	0.0091618	0.00606003	0.00145097	-0.00183177
521.73	0.00886648	0.00578652	0.00129948	-0.00184782
522.2	0.00855337	0.005501	0.0011439	-0.00186342
522.68	0.00822395	0.00520098	0.000977382	-0.00187555
523.15	0.0078799	0.0048918	0.000796638	-0.00188853
523.62	0.00751908	0.00456715	0.00061774	-0.00190355
524.09	0.00714635	0.00423438	0.000435718	-0.0019143
524.56	0.00675662	0.00389057	0.000240057	-0.0019236
525.03	0.00635217	0.003541	3.99305e-05	-0.00193505
525.5	0.00592958	0.00318373	-0.00016151	-0.00194677
525.97	0.0054923	0.00281957	-0.000371888	-0.0019602
526.44	0.0050438	0.00245047	-0.000586485	-0.00196918
526.91	0.00458995	0.0020799	-0.000803942	-0.00197965
527.38	0.00412595	0.00170182	-0.00101747	-0.00198885
527.85	0.0036542	0.00132142	-0.00123617	-0.00200005
528.33	0.0031782	0.000935538	-0.00146623	-0.00201457
528.8	0.0027048	0.00055035	-0.00169233	-0.00202695
529.27	0.00223828	0.000163712	-0.00191453	-0.00203878
529.74	0.00178513	-0.000213614	-0.00213482	-0.00204353
530.21	0.00133708	-0.00058346	-0.00235195	-0.00204632
530.68	0.000897392	-0.000950483	-0.00257057	-0.00205482
531.15	0.000456517	-0.00131755	-0.00278868	-0.0020652
531.62	2.43967e-05	-0.0016793	-0.0030084	-0.00207715
532.09	-0.00040154	-0.00203937	-0.00322388	-0.0020851
532.56	-0.000818307	-0.00239133	-0.0034285	-0.00208765
533.03	-0.00123526	-0.00274178	-0.00362875	-0.00209415
533.5	-0.00165142	-0.0030915	-0.00383508	-0.00210068
533.97	-0.00207537	-0.0034409	-0.00404283	-0.0021133
534.44	-0.00249045	-0.00377983	-0.0042413	-0.00212335
534.91	-0.00289582	-0.00410558	-0.00443373	-0.00213097
535.38	-0.00328695	-0.00441445	-0.00461603	-0.00213525
535.85	-0.00366853	-0.00471362	-0.00479845	-0.00213658
536.32	-0.00404058	-0.00500445	-0.00497625	-0.0021412
536.79	-0.00440082	-0.00529302	-0.00515315	-0.00214987
537.27	-0.00474422	-0.00557333	-0.00532752	-0.00215728
537.73	-0.00506985	-0.00584042	-0.00549177	-0.00216008
538.21	-0.00537427	-0.00610005	-0.00564242	-0.00215913
538.68	-0.00566632	-0.0063523	-0.0057907	-0.00215758
539.15	-0.00594945	-0.00660058	-0.00593985	-0.0021573
539.62	-0.0062309	-0.00684635	-0.00609705	-0.0021625
540.09	-0.00650283	-0.00708728	-0.00623897	-0.00216553
540.56	-0.00676312	-0.00731302	-0.0063741	-0.00216542
541.03	-0.00701362	-0.00752605	-0.00650142	-0.00216065
541.5	-0.0072603	-0.00773578	-0.00662598	-0.00215822
541.97	-0.00750583	-0.00794272	-0.00674932	-0.00216147
542.44	-0.00774752	-0.00814425	-0.00686932	-0.00216527
542.91	-0.0079851	-0.00834382	-0.00699388	-0.0021733
543.38	-0.00821305	-0.00853405	-0.0071103	-0.00217555
543.85	-0.00842443	-0.00871288	-0.00721015	-0.00217357
544.32	-0.00862772	-0.00888545	-0.0073086	-0.00217215
544.78	-0.00882467	-0.00905805	-0.00740877	-0.00217337
545.25	-0.00901932	-0.00922835	-0.0075131	-0.00217782
545.73	-0.00920482	-0.00938772	-0.00761302	-0.0021814
546.19	-0.00938053	-0.00954285	-0.0077016	-0.002181
546.66	-0.00954668	-0.00969	-0.00778955	-0.00217717
547.13	-0.00970647	-0.00983225	-0.0078711	-0.0021708
547.6	-0.00986235	-0.0099712	-0.00795122	-0.00217013
548.07	-0.0100164	-0.0101128	-0.0080283	-0.0021695
548.54	-0.0101658	-0.0102492	-0.00810898	-0.00217108
549.01	-0.0103121	-0.0103795	-0.00818432	-0.002165
549.48	-0.0104495	-0.010503	-0.00825175	-0.00216082
549.95	-0.0105837	-0.0106267	-0.0083133	-0.00215332
550.42	-0.0107157	-0.0107433	-0.00837767	-0.00214838
550.89	-0.0108498	-0.0108597	-0.00844503	-0.00214435
551.36	-0.0109842	-0.0109722	-0.00851092	-0.00214415
551.83	-0.0111165	-0.0110837	-0.00857058	-0.00214182
552.3	-0.0112442	-0.0111903	-0.00862993	-0.00213618
552.77	-0.0113695	-0.0112935	-0.0086841	-0.00213115
553.24	-0.01149	-0.0113945	-0.00873867	-0.00212955
553.71	-0.011611	-0.0114972	-0.0087933	-0.0021231
554.18	-0.0117315	-0.0115953	-0.00884403	-0.0021202
554.64	-0.0118435	-0.011693	-0.0088944	-0.002115
555.11	-0.0119507	-0.0117842	-0.00893978	-0.00211232
555.58	-0.0120495	-0.0118725	-0.00898145	-0.0021056
556.05	-0.0121412	-0.011951	-0.00901767	-0.00209525
556.52	-0.012231	-0.0120287	-0.00905362	-0.0020861
556.99	-0.012314	-0.0121005	-0.00908933	-0.00207557
557.46	-0.012398	-0.0121747	-0.00912633	-0.0020694
557.93	-0.0124803	-0.01224	-0.00916132	-0.00206552
558.4	-0.0125547	-0.0123003	-0.00919205	-0.00205587
558.87	-0.0126265	-0.0123575	-0.00921615	-0.00204608
559.34	-0.0126953	-0.0124115	-0.00924503	-0.00203565
559.8	-0.012769	-0.012468	-0.00927655	-0.00202498
560.27	-0.0128425	-0.0125262	-0.00930725	-0.0020178
560.74	-0.0129115	-0.0125837	-0.00933203	-0.00200547
561.21	-0.012979	-0.0126405	-0.00935335	-0.00199335
561.68	-0.0130397	-0.0126897	-0.00937142	-0.00197558
562.15	-0.0130935	-0.0127403	-0.00938565	-0.0019583
562.62	-0.0131483	-0.012787	-0.00940123	-0.00194223
563.09	-0.0132052	-0.0128263	-0.00941667	-0.00192322
563.55	-0.0132565	-0.0128655	-0.0094258	-0.0019052
564.02	-0.013302	-0.0128953	-0.0094333	-0.0018867
564.49	-0.0133457	-0.0129248	-0.00944218	-0.00186642
564.96	-0.0133877	-0.0129483	-0.00944685	-0.00185075
565.43	-0.0134298	-0.0129725	-0.0094492	-0.001829
565.9	-0.0134715	-0.0129975	-0.0094532	-0.00181197
566.36	-0.0135125	-0.0130225	-0.00945792	-0.00179083
566.83	-0.0135548	-0.0130475	-0.00946123	-0.00177107
567.3	-0.0135928	-0.013072	-0.0094599	-0.00175105
567.77	-0.0136275	-0.0130923	-0.00945075	-0.00172665
568.24	-0.013656	-0.013108	-0.00943508	-0.00170042
568.71	-0.0136817	-0.01312	-0.00942272	-0.00167655
569.18	-0.0137007	-0.0131225	-0.00940775	-0.00165155
569.64	-0.0137105	-0.0131182	-0.00938578	-0.0016291
570.11	-0.0137142	-0.0131087	-0.00935845	-0.00160255
570.58	-0.0137105	-0.0130867	-0.00932735	-0.00157567
571.05	-0.0136943	-0.013059	-0.00929468	-0.00154623
571.52	-0.013675	-0.013029	-0.00925982	-0.0015145
571.98	-0.0136532	-0.0130003	-0.0092261	-0.00148363
572.45	-0.0136382	-0.0129747	-0.00919455	-0.00145745
572.92	-0.0136208	-0.0129472	-0.00915797	-0.00142402
573.39	-0.0136055	-0.012923	-0.0091255	-0.00139213
573.86	-0.0135955	-0.0128993	-0.00909278	-0.0013579
574.32	-0.0135845	-0.0128748	-0.00905333	-0.00132278
574.79	-0.0135788	-0.012855	-0.00901268	-0.00129102
575.26	-0.0135742	-0.0128317	-0.00897087	-0.00125475
575.73	-0.013569	-0.0128055	-0.008933	-0.00122138
576.2	-0.0135585	-0.012772	-0.008889	-0.00118693
576.66	-0.0135362	-0.0127305	-0.00883075	-0.00114545
577.13	-0.0135095	-0.012679	-0.008766	-0.00110607
577.6	-0.013473	-0.0126185	-0.00870017	-0.00106694
578.07	-0.0134258	-0.0125543	-0.00863688	-0.00102531
578.54	-0.0133743	-0.0124845	-0.00857123	-0.00098521
579	-0.013313	-0.0124112	-0.00849575	-0.000938948
579.47	-0.0132535	-0.012337	-0.00841977	-0.00089663
579.94	-0.0131883	-0.0122603	-0.00833595	-0.00085362
580.41	-0.0131255	-0.0121852	-0.00825405	-0.000808893
580.87	-0.0130612	-0.0121087	-0.00818165	-0.000761635
581.34	-0.0129965	-0.0120345	-0.00810742	-0.000717385
581.81	-0.0129345	-0.011966	-0.0080274	-0.000670447
582.28	-0.0128755	-0.0118932	-0.00794497	-0.000624752
582.74	-0.0128145	-0.0118182	-0.0078558	-0.000577805
583.21	-0.0127503	-0.0117338	-0.00776865	-0.000532
583.68	-0.0126753	-0.0116455	-0.00767717	-0.000482502
584.15	-0.0125985	-0.011554	-0.00758638	-0.000432192
584.61	-0.0125117	-0.0114562	-0.0074926	-0.00038251
585.08	-0.012421	-0.0113555	-0.00738953	-0.000336225
585.55	-0.0123257	-0.01125	-0.00728625	-0.000285365
586.02	-0.0122247	-0.0111383	-0.00718235	-0.000231827
586.48	-0.0121202	-0.0110292	-0.00707663	-0.000179442
586.95	-0.0120185	-0.010917	-0.00697802	-0.000126044
587.42	-0.011916	-0.010808	-0.00687852	-7.36627e-05
587.89	-0.011819	-0.0107008	-0.00677892	-2.26464e-05
588.35	-0.0117235	-0.0105962	-0.00667893	3.22121e-05
588.82	-0.0116337	-0.0104905	-0.00657398	8.74387e-05
589.29	-0.0115423	-0.010382	-0.00647122	0.000140967
589.75	-0.0114485	-0.010275	-0.00636718	0.000196785
590.22	-0.0113555	-0.010165	-0.00626442	0.000249733
590.69	-0.0112585	-0.0100481	-0.0061576	0.000301777
591.15	-0.0111562	-0.00992922	-0.00604135	0.00035594
591.62	-0.0110517	-0.00980765	-0.00592815	0.000413993
592.09	-0.010939	-0.00967807	-0.0058119	0.000469303
592.56	-0.0108215	-0.0095426	-0.00569037	0.00052015
593.02	-0.010698	-0.00940327	-0.00557087	0.00056798
593.49	-0.0105785	-0.0092675	-0.0054501	0.00062234
593.96	-0.0104592	-0.00912958	-0.00533147	0.000672677
594.42	-0.0103375	-0.00899523	-0.00520985	0.000724258
594.89	-0.0102155	-0.00885775	-0.00508958	0.00077748
595.36	-0.0100973	-0.00872223	-0.0049746	0.00082956
595.82	-0.00998115	-0.00859273	-0.00485745	0.00087798
596.29	-0.0098714	-0.00846818	-0.00473828	0.00092962
596.76	-0.0097613	-0.00833965	-0.0046183	0.000982438
597.22	-0.00965448	-0.00821825	-0.00450257	0.00103565
597.69	-0.00954185	-0.0080885	-0.00438867	0.0010906
598.16	-0.009429	-0.00795992	-0.00426788	0.0011422
598.62	-0.00931178	-0.00782405	-0.00414665	0.00119823
599.09	-0.00919177	-0.00768487	-0.00402362	0.0012512
599.56	-0.00906773	-0.0075461	-0.00389715	0.00130223
600.02	-0.00893895	-0.00740127	-0.00377197	0.00135225
600.49	-0.0088066	-0.00725242	-0.0036488	0.00139952
600.96	-0.008676	-0.00711145	-0.0035309	0.00144832
601.42	-0.00854275	-0.00696435	-0.0034138	0.00150045
601.89	-0.00841448	-0.00682315	-0.00329232	0.00154235
602.35	-0.0082841	-0.00667972	-0.00317065	0.00159073
602.82	-0.00816327	-0.00654422	-0.00305712	0.00163098
603.29	-0.008048	-0.00641595	-0.00294135	0.00167503
603.75	-0.00793468	-0.0062847	-0.00282765	0.0017195
604.22	-0.00782795	-0.00615633	-0.00271528	0.00176112
604.68	-0.00772098	-0.00602837	-0.00260575	0.00180555
605.15	-0.0076109	-0.00589767	-0.00249162	0.0018493
605.62	-0.00750495	-0.00577243	-0.00237788	0.00188958
606.08	-0.00739235	-0.00564222	-0.00226025	0.00193505
606.55	-0.00728152	-0.00551215	-0.00214975	0.00197445
607.02	-0.00716083	-0.00538027	-0.00203382	0.00201663
607.48	-0.00703825	-0.00524437	-0.0019196	0.00205258
607.95	-0.00691317	-0.00511	-0.00180822	0.00208955
608.41	-0.0067832	-0.0049737	-0.00169907	0.00212868
608.88	-0.00665173	-0.00484185	-0.00158812	0.00216588
609.35	-0.00652573	-0.00471337	-0.001477	0.00220192
609.81	-0.00640275	-0.0045821	-0.00136637	0.00223368
610.28	-0.00628832	-0.00445933	-0.00126502	0.0022635
610.74	-0.00617833	-0.00434152	-0.00116608	0.00229432
611.21	-0.0060747	-0.00422345	-0.00106543	0.00232297
611.67	-0.00597268	-0.00410598	-0.0009658	0.00235582
612.14	-0.00587707	-0.00399815	-0.000867425	0.00238703
612.61	-0.0057875	-0.00388982	-0.000765825	0.00241925
613.07	-0.00570155	-0.00378303	-0.000667283	0.00244793
613.54	-0.00561307	-0.00367377	-0.000575875	0.00247322
614	-0.00551975	-0.0035622	-0.000476812	0.00250135
614.47	-0.00542035	-0.00345132	-0.00037756	0.00252848
614.93	-0.00531885	-0.00333657	-0.000274092	0.00255478
615.4	-0.005218	-0.00322245	-0.000176495	0.00258042
615.86	-0.00511562	-0.00311238	-8.35158e-05	0.00260075
616.33	-0.00501072	-0.00299535	7.28125e-06	0.0026199
616.8	-0.0049015	-0.00288282	9.64212e-05	0.00264075
617.26	-0.00478993	-0.0027723	0.000184235	0.00266112
617.73	-0.00468955	-0.00266408	0.000270222	0.00267857
618.19	-0.00459075	-0.00256395	0.000345953	0.00269602
618.66	-0.00449903	-0.00246405	0.00042486	0.00271092
619.12	-0.00441202	-0.00236945	0.00049842	0.00272562
619.59	-0.00432805	-0.00227965	0.000570723	0.00274215
620.05	-0.00425325	-0.00219062	0.000644678	0.002762
620.52	-0.00418223	-0.0021076	0.000717578	0.00277603
620.98	-0.00411572	-0.00202477	0.00078919	0.0027879
621.45	-0.0040541	-0.00193995	0.000863625	0.00280055
621.91	-0.00398435	-0.00185973	0.00093403	0.00281672
622.38	-0.00391957	-0.0017783	0.0010088	0.00282833
622.84	-0.00385295	-0.00170192	0.0010768	0.00284032
623.31	-0.00377787	-0.0016208	0.00114905	0.0028546
623.77	-0.00370547	-0.001538	0.00121852	0.00286407
624.24	-0.00362648	-0.00146013	0.0012841	0.00286988
624.7	-0.00354142	-0.0013813	0.00134707	0.00287792
625.17	-0.00345875	-0.0013016	0.0014114	0.00287982
625.63	-0.0033709	-0.0012241	0.0014713	0.00288232
626.1	-0.00328457	-0.00114398	0.00153455	0.00288452
626.56	-0.00319377	-0.00106682	0.00159315	0.00288982
627.03	-0.0031083	-0.00098395	0.00164957	0.00289303
627.49	-0.00302878	-0.000910888	0.00169958	0.00289177
627.96	-0.00294775	-0.000837513	0.00175187	0.0028901
628.42	-0.00287045	-0.00076612	0.00180253	0.0028896
628.89	-0.0028011	-0.00069629	0.00185423	0.00288887
629.35	-0.0027303	-0.000629867	0.0019002	0.00289008
629.82	-0.00266607	-0.000564045	0.00194353	0.00288768
630.28	-0.0026073	-0.00050115	0.00198758	0.00288368
630.75	-0.00255358	-0.000438672	0.00203102	0.0028789
631.21	-0.00249632	-0.000383487	0.00207152	0.00287363
631.68	-0.00244115	-0.000324905	0.00211452	0.00286825
632.14	-0.00238417	-0.000267395	0.00215562	0.0028646
632.6	-0.00233355	-0.000207732	0.0021933	0.00286023
633.07	-0.00228033	-0.000152023	0.00222753	0.0028549
633.53	-0.00223068	-9.81518e-05	0.00226395	0.00285025
634	-0.00218242	-4.9632e-05	0.00230105	0.00284432
634.46	-0.00213197	-3.6535e-06	0.00233132	0.0028371
634.93	-0.00208075	3.96431e-05	0.00235922	0.00282808
635.39	-0.0020322	8.83463e-05	0.0023913	0.00282058
635.85	-0.00198527	0.000134143	0.00241968	0.00281292
636.32	-0.00194527	0.000173939	0.00244378	0.00280348
636.78	-0.00190453	0.000208975	0.00246925	0.0027929
637.25	-0.00186388	0.000248158	0.00249403	0.0027841
637.71	-0.0018267	0.000286714	0.00251647	0.00277227
638.18	-0.00179045	0.000323637	0.0025372	0.00276037
638.64	-0.00175548	0.000360603	0.00255848	0.00274817
639.1	-0.00172132	0.00039572	0.00257947	0.00273685
639.57	-0.00168728	0.00042896	0.0025973	0.00272332
640.03	-0.00165345	0.00046329	0.00261348	0.00270993
640.5	-0.00161958	0.000495752	0.0026305	0.0026931
640.96	-0.00158657	0.00052884	0.00264415	0.00267597
641.42	-0.00155422	0.000558563	0.00265955	0.0026616
641.89	-0.00151853	0.000584405	0.00267377	0.00264747
642.35	-0.00148547	0.00061239	0.00268548	0.00263212
642.82	-0.00145397	0.00064056	0.00269673	0.0026153
643.28	-0.00142033	0.000665763	0.00270755	0.00260188
643.74	-0.00138952	0.000689573	0.00271695	0.00258645
644.21	-0.00136155	0.00070991	0.00272555	0.00257062
644.67	-0.0013349	0.000731285	0.00273547	0.00255733
645.13	-0.00130415	0.000750112	0.00274552	0.0025416
645.6	-0.00127835	0.000767685	0.00275155	0.00252172
646.06	-0.00125263	0.000785225	0.00275612	0.00250615
646.52	-0.00122653	0.000801887	0.00275855	0.00248952
646.99	-0.00120074	0.00081697	0.0027602	0.00247435
647.45	-0.00118021	0.000837148	0.00276093	0.00245458
647.92	-0.00115871	0.000849275	0.00276193	0.00243593
648.38	-0.0011381	0.000862435	0.0027614	0.00241525
648.84	-0.00111781	0.000876478	0.00275745	0.00239817
649.31	-0.00109884	0.000890715	0.00275787	0.00238205
649.77	-0.00108047	0.0009041	0.00275402	0.0023637
650.23	-0.0010655	0.00091407	0.00274993	0.002341
650.7	-0.00104728	0.000923618	0.0027486	0.00232112
651.16	-0.00102949	0.000932912	0.00274618	0.00230328
651.62	-0.00101278	0.000939388	0.0027419	0.00228243
652.09	-0.0010008	0.00094863	0.00273597	0.00226363
652.55	-0.00098784	0.000953822	0.00272965	0.00224213
653.01	-0.000978003	0.000955335	0.002723	0.00221878
653.48	-0.000967675	0.000961352	0.00271315	0.00220078
653.94	-0.000957733	0.00096577	0.002709	0.0021816
654.4	-0.000946488	0.000968625	0.00270008	0.00216383
654.87	-0.000939967	0.000974827	0.00269237	0.00214443
655.33	-0.000933845	0.000978197	0.00268213	0.00212307
655.79	-0.00092802	0.000980507	0.00267295	0.00210573
656.25	-0.000919558	0.00098248	0.00266187	0.00208447
656.72	-0.00090686	0.000985673	0.00265272	0.00206862
657.18	-0.000894482	0.000987478	0.00264195	0.00204828
657.64	-0.000886112	0.000985613	0.00263072	0.00202587
658.11	-0.000876005	0.000986137	0.00261643	0.00200725
658.57	-0.000865213	0.000990108	0.00260435	0.0019901
659.03	-0.000858902	0.0009856	0.00258985	0.00197125
659.5	-0.00085268	0.000983662	0.00257885	0.00194975
659.96	-0.000845715	0.000977935	0.00256047	0.00192898
660.42	-0.00083866	0.00097294	0.00254452	0.00190978
660.88	-0.00083551	0.00096614	0.00252675	0.00188973
661.35	-0.000830933	0.000962217	0.00250762	0.00187097
661.81	-0.000826895	0.000956418	0.00248585	0.00185142
662.27	-0.000823238	0.000949208	0.00246773	0.0018318
662.73	-0.000822098	0.000938342	0.00245017	0.00181095
663.2	-0.000818957	0.000931297	0.00243213	0.0017907
663.66	-0.000816578	0.000923382	0.0024115	0.00177463
664.12	-0.00081603	0.000917067	0.00239437	0.00175708
664.59	-0.000817268	0.000909395	0.0023779	0.00173695
665.05	-0.00081961	0.00090385	0.0023607	0.00171905
665.51	-0.00082001	0.000897705	0.00234337	0.00170188
665.97	-0.000819965	0.000891617	0.0023271	0.00168422
666.43	-0.000820752	0.00087813	0.0023064	0.0016629
666.9	-0.000822615	0.000868167	0.00228588	0.00164175
667.36	-0.000822795	0.000858485	0.00226535	0.00162475
667.82	-0.000823122	0.000849753	0.0022473	0.00160555
668.28	-0.000823575	0.000837653	0.00222778	0.00158313
668.75	-0.000823037	0.000827165	0.00220675	0.00156615
669.21	-0.000825108	0.000814285	0.00218362	0.00154838
669.67	-0.000826612	0.000800902	0.00216508	0.00153042
670.13	-0.000828425	0.000786067	0.00214568	0.00151195
670.6	-0.000834807	0.00077605	0.00212775	0.00149393
671.06	-0.000838435	0.000764515	0.00210662	0.0014738
671.52	-0.00084289	0.000749768	0.00208243	0.0014567
671.98	-0.000846075	0.000730097	0.00205675	0.0014374
672.44	-0.000849107	0.000716725	0.00203805	0.00141968
672.91	-0.00085523	0.00070225	0.00201498	0.00140293
673.37	-0.000857725	0.000690595	0.00199402	0.00138353
673.83	-0.000863138	0.000678015	0.00196758	0.00136848
674.29	-0.00087018	0.00066067	0.00194108	0.0013482
674.75	-0.000874028	0.000645568	0.00191765	0.00133168
675.22	-0.000878642	0.00063534	0.00189712	0.00131955
675.68	-0.000882375	0.0006224	0.00187485	0.00130093
676.14	-0.000889057	0.000615657	0.00185662	0.00128805
676.6	-0.000897815	0.000602037	0.00183275	0.001272
677.06	-0.00090153	0.000587228	0.00181233	0.00125583
677.52	-0.000910687	0.00057095	0.00178863	0.00123843
677.99	-0.000915682	0.000552488	0.00177148	0.00122165
678.45	-0.000921913	0.00054003	0.00174957	0.00120928
678.91	-0.000928813	0.00052371	0.0017277	0.00119367
679.37	-0.00093415	0.00050424	0.00170575	0.00117638
679.83	-0.000943177	0.000488392	0.00168335	0.00116485
680.29	-0.000949325	0.000469447	0.001655	0.00114667
680.76	-0.00095151	0.000453225	0.0016305	0.0011315
681.22	-0.000962005	0.00043859	0.00160787	0.00111643
681.68	-0.00096996	0.00041925	0.00158345	0.0011041
682.14	-0.000981715	0.000398055	0.00155695	0.00108373
682.6	-0.00098845	0.00037994	0.00153477	0.00106663
683.06	-0.000996895	0.000362497	0.0015142	0.0010557
683.52	-0.0010102	0.000343925	0.00148957	0.00104097
683.99	-0.00101933	0.000326585	0.00147013	0.00102235
684.45	-0.00102706	0.000305997	0.00145152	0.00100759
684.91	-0.00103607	0.000288953	0.00143268	0.00099681
685.37	-0.00104184	0.000275052	0.00140822	0.000979767
685.83	-0.00104707	0.00026025	0.00138727	0.000964515
686.29	-0.00105218	0.000249027	0.00136382	0.00095165
686.75	-0.00105805	0.000236036	0.00134485	0.000939065
687.22	-0.00106469	0.000220034	0.0013214	0.000920715
687.68	-0.00106935	0.000207332	0.00130192	0.000905112
688.14	-0.00107848	0.000188084	0.00127648	0.000890008
688.6	-0.00108965	0.000176511	0.00125555	0.000875998
689.06	-0.00109722	0.000162644	0.00123038	0.00085942
689.52	-0.00110768	0.000143452	0.00120997	0.000849083
689.98	-0.00111447	0.000127197	0.00119295	0.000835363
690.44	-0.0011244	0.000111573	0.00117383	0.0008235
690.9	-0.00113627	9.37527e-05	0.00115455	0.000808197
691.36	-0.00114225	8.22842e-05	0.00113575	0.000800045
691.82	-0.00115145	6.53025e-05	0.001116	0.000793155
692.29	-0.00115878	5.48931e-05	0.0011021	0.000782192
692.75	-0.0011684	3.73455e-05	0.001085	0.000769605
693.21	-0.00118008	1.70702e-05	0.00106745	0.000758147
693.67	-0.00118717	2.5695e-06	0.0010471	0.000740923
694.13	-0.00119973	-1.14057e-05	0.00102807	0.000730005
694.59	-0.00120548	-2.68687e-05	0.00101247	0.00072112
695.05	-0.00121185	-3.50895e-05	0.000995732	0.000714273
695.51	-0.00122325	-5.0709e-05	0.00097625	0.000699275
695.97	-0.00122775	-6.69447e-05	0.00095867	0.000684935
696.43	-0.00122993	-8.0433e-05	0.000938905	0.000673387
696.89	-0.00123773	-9.54701e-05	0.00091656	0.000662238
697.35	-0.0012429	-0.000100768	0.000899307	0.000653968
697.81	-0.00125042	-0.000118326	0.000881202	0.000646072
698.27	-0.00125383	-0.000128199	0.000864738	0.000637952
698.73	-0.0012593	-0.000140388	0.000848308	0.000625528
699.19	-0.00126515	-0.000160758	0.000829535	0.000613295
699.66	-0.00127182	-0.000172612	0.00081367	0.000608125
700.12	-0.00127852	-0.000184318	0.000794115	0.000598705
700.58	-0.00128493	-0.000198875	0.000776433	0.000590333
701.04	-0.00128605	-0.00021131	0.000759395	0.000582378
701.5	-0.00129415	-0.000226155	0.000745938	0.00057438
701.96	-0.00129745	-0.000237212	0.000732438	0.000567568
702.42	-0.00130547	-0.000251852	0.000715955	0.000556435
702.88	-0.00131222	-0.000266205	0.000700895	0.000549285
703.34	-0.00132165	-0.000280582	0.000684302	0.000541937
703.8	-0.00132645	-0.000294755	0.000667988	0.000523475
704.26	-0.0013346	-0.00030698	0.000654527	0.000514658
704.72	-0.00134502	-0.000322403	0.00064008	0.00050412
705.18	-0.0013479	-0.00033192	0.000630488	0.000500565
705.64	-0.00135205	-0.000348772	0.000613047	0.00048873
706.1	-0.00135818	-0.00035888	0.000598832	0.000476705
706.56	-0.001363	-0.000370592	0.000583755	0.000470957
707.02	-0.00137105	-0.000381498	0.000568177	0.000466822
707.48	-0.00137267	-0.00038916	0.000551817	0.000459315
707.94	-0.0013776	-0.00040146	0.00053487	0.000457995
708.4	-0.0013818	-0.000409953	0.000518357	0.00045267
708.86	-0.00138363	-0.000420132	0.000502212	0.000447157
709.32	-0.001391	-0.000427865	0.00048636	0.000435903
709.78	-0.00139632	-0.000440815	0.000472845	0.000429325
710.24	-0.00140338	-0.000453903	0.000459883	0.0004232
710.7	-0.0014075	-0.00047138	0.000443485	0.000414508
711.16	-0.00140953	-0.000485322	0.000424545	0.000404645
711.62	-0.00141555	-0.00050071	0.000410735	0.000395467
712.08	-0.00141822	-0.000512235	0.00039533	0.000387058
712.53	-0.00142438	-0.00053185	0.00038003	0.0003775
713	-0.00142917	-0.000542045	0.000368065	0.000369875
713.45	-0.00143495	-0.00056117	0.000357293	0.000362135
713.91	-0.00143923	-0.000567595	0.00034393	0.00035722
714.37	-0.0014422	-0.000582742	0.000329083	0.000354785
714.83	-0.0014472	-0.00059044	0.000317335	0.00034848
715.29	-0.00144738	-0.00060249	0.000311362	0.000336745
715.75	-0.0014498	-0.000611545	0.000299798	0.000331958
716.21	-0.00145065	-0.000624823	0.000294955	0.000329052
716.67	-0.00145052	-0.000631113	0.00028324	0.000323412
717.13	-0.0014466	-0.000639073	0.000271082	0.000320545
717.59	-0.00144973	-0.000650683	0.000253727	0.000315597
718.05	-0.00144922	-0.00066191	0.000241515	0.000304532
718.51	-0.0014478	-0.000671493	0.000231548	0.000298675
718.97	-0.0014445	-0.000678202	0.000219243	0.00029637
719.43	-0.00144685	-0.000684285	0.000204963	0.000296127
719.89	-0.00144725	-0.000695972	0.000197492	0.000293202
720.34	-0.00145253	-0.000703195	0.00018304	0.00028872
720.8	-0.00145277	-0.00071272	0.000177542	0.000284828
721.26	-0.00145905	-0.00072443	0.000164313	0.00027982
721.72	-0.0014581	-0.00073143	0.00015713	0.000270263
722.18	-0.00146087	-0.00074668	0.000144553	0.00027302
722.64	-0.00146667	-0.00075603	0.000131863	0.000262665
723.1	-0.00146933	-0.000765803	0.000129863	0.000255338
723.56	-0.00147037	-0.00077385	0.000121376	0.000249963
724.02	-0.00146812	-0.000776147	0.000109446	0.000246213
724.48	-0.00146565	-0.000782008	0.000102754	0.000239065
724.93	-0.00146038	-0.000787235	8.99555e-05	0.000235245
725.39	-0.0014561	-0.000793627	8.37145e-05	0.00023088
725.85	-0.00145225	-0.000797825	7.74195e-05	0.00023315
726.31	-0.0014541	-0.00080165	7.31712e-05	0.00022753
726.77	-0.00145	-0.000804543	6.79575e-05	0.000229228
727.23	-0.0014453	-0.000813678	5.59045e-05	0.000228748
727.69	-0.00144202	-0.000821377	4.93495e-05	0.000223352
728.15	-0.00144293	-0.000828098	4.42672e-05	0.000216198
728.6	-0.00143753	-0.000838783	3.6406e-05	0.000212782
729.06	-0.00143862	-0.000846	3.13322e-05	0.000208435
729.52	-0.0014412	-0.00085069	2.83892e-05	0.000205363
729.98	-0.00143795	-0.00085502	2.08332e-05	0.000199218
730.44	-0.00142837	-0.00085041	1.63103e-05	0.00019847
730.9	-0.00142018	-0.000851167	1.38237e-05	0.000197865
731.35	-0.00141917	-0.000850272	1.31843e-05	0.000189643
731.81	-0.0014232	-0.000854102	7.63325e-06	0.000191212
732.27	-0.00141457	-0.000858938	5.26625e-06	0.000192577
732.73	-0.0014113	-0.00085892	-3.2585e-06	0.00019014
733.19	-0.00140775	-0.000860605	-7.8785e-06	0.000191477
733.65	-0.00139988	-0.000859025	-8.27475e-06	0.0001891
734.1	-0.00140215	-0.000867863	-1.64448e-05	0.00018491
734.56	-0.00140365	-0.000876198	-2.73597e-05	0.000170745
735.02	-0.00140593	-0.000886423	-3.583e-05	0.000159375
735.48	-0.00139715	-0.000894117	-4.62338e-05	0.000155248
735.94	-0.00138332	-0.00089488	-4.72598e-05	0.000153727
736.4	-0.00138077	-0.000899742	-5.56815e-05	0.000148712
736.85	-0.00137082	-0.00089457	-5.1482e-05	0.000149885
737.31	-0.00136612	-0.000893137	-4.66647e-05	0.00014265
737.77	-0.00136078	-0.00090136	-5.7485e-05	0.00013611
738.23	-0.00134557	-0.00089375	-5.4411e-05	0.00013699
738.69	-0.00133382	-0.000899008	-5.57402e-05	0.000142435
739.14	-0.00131575	-0.000893005	-5.35733e-05	0.00014878
739.6	-0.00131277	-0.000889157	-5.38395e-05	0.000151107
740.06	-0.0013077	-0.000888257	-5.89592e-05	0.000144192
740.52	-0.0012932	-0.000876635	-5.70737e-05	0.000144395
740.98	-0.00128535	-0.000875215	-6.15582e-05	0.000141345
741.43	-0.001275	-0.000877127	-6.95266e-05	0.000137605
741.89	-0.0012618	-0.000871355	-6.36367e-05	0.00014341
742.35	-0.00125212	-0.0008678	-6.364e-05	0.000140723
742.81	-0.00124008	-0.00085534	-5.60852e-05	0.000137642
743.27	-0.0012332	-0.000848827	-5.1945e-05	0.000136135
743.72	-0.0012182	-0.000846072	-4.84813e-05	0.000137746
744.18	-0.00120615	-0.000838007	-4.8566e-05	0.00013501
744.64	-0.00119662	-0.000833465	-4.78008e-05	0.000130622
745.1	-0.0011873	-0.000827722	-4.56197e-05	0.000126426
745.55	-0.00117565	-0.000824318	-4.15406e-05	0.000130986
746.01	-0.0011696	-0.000814098	-4.2579e-05	0.000127845
746.47	-0.00115412	-0.000807448	-3.71404e-05	0.000129327
746.93	-0.00114655	-0.0008066	-4.05347e-05	0.000129273
747.38	-0.00113752	-0.000799892	-4.41523e-05	0.000121582
747.84	-0.00112825	-0.000789505	-4.46935e-05	0.000112225
748.3	-0.00111348	-0.000780622	-4.0532e-05	0.000113909
748.75	-0.00110582	-0.000779512	-3.91312e-05	0.000111374
749.21	-0.0010947	-0.00077975	-4.0742e-05	0.00010919
749.67	-0.0010854	-0.000766498	-4.32804e-05	0.000104778
750.13	-0.0010759	-0.000758845	-4.16687e-05	0.000101238
750.58	-0.00106929	-0.00075772	-5.04851e-05	9.5046e-05
751.04	-0.0010523	-0.000744468	-4.73825e-05	9.69097e-05
751.5	-0.0010355	-0.00073971	-4.77111e-05	0.000102206
751.96	-0.00101963	-0.000734923	-5.07558e-05	0.000100842
752.41	-0.00100783	-0.00073028	-5.19863e-05	0.000102921
752.87	-0.00100057	-0.000719462	-5.87807e-05	9.96273e-05
753.33	-0.00099193	-0.000708478	-5.82607e-05	9.73745e-05
753.78	-0.00097532	-0.00070252	-5.97798e-05	9.3492e-05
754.24	-0.000963677	-0.000704345	-6.5369e-05	9.52765e-05
754.7	-0.000947303	-0.000695407	-6.91915e-05	9.85795e-05
755.15	-0.000933965	-0.000683537	-6.57783e-05	9.42295e-05
755.61	-0.000920935	-0.000682198	-6.68597e-05	9.63652e-05
756.07	-0.000904855	-0.000676375	-6.81717e-05	9.56512e-05
756.53	-0.000895615	-0.000669883	-6.22048e-05	9.03325e-05
756.98	-0.000866305	-0.000659173	-5.3459e-05	9.16985e-05
757.44	-0.000846283	-0.000644588	-4.94995e-05	8.5337e-05
757.9	-0.00083068	-0.000643085	-4.42909e-05	8.72492e-05
758.35	-0.000803655	-0.000627397	-3.33233e-05	9.04355e-05
758.81	-0.000791097	-0.00062183	-2.53916e-05	8.9951e-05
759.27	-0.000785165	-0.000622608	-2.6495e-05	8.57868e-05
759.72	-0.00077073	-0.000604797	-2.62489e-05	7.58989e-05
760.18	-0.000754155	-0.000601655	-2.15529e-05	8.02356e-05
760.64	-0.000738375	-0.000594912	-2.40984e-05	8.26062e-05
761.09	-0.00073423	-0.000597255	-2.90237e-05	7.94833e-05
761.55	-0.0007207	-0.000603022	-3.02179e-05	8.61448e-05
762.01	-0.000703685	-0.00059286	-2.84065e-05	9.12453e-05
762.46	-0.000694892	-0.00060067	-2.55576e-05	8.7885e-05
762.92	-0.000680192	-0.000585535	-1.89443e-05	9.65712e-05
763.38	-0.000653172	-0.00057859	-2.14905e-05	0.000100297
763.83	-0.000640423	-0.000578978	-1.98546e-05	0.000114078
764.29	-0.000635553	-0.000570423	-1.40498e-05	0.000109769
764.75	-0.000630713	-0.000578393	-1.79395e-05	0.000103328
765.2	-0.000612692	-0.000572432	-1.40675e-05	0.000110043
765.66	-0.000603562	-0.000563713	-1.49867e-05	0.000108303
766.11	-0.000604038	-0.000560657	-1.92029e-05	0.000103364
766.57	-0.000600535	-0.00054799	-3.20488e-05	9.73722e-05
767.03	-0.00059563	-0.00055984	-3.79496e-05	8.58961e-05
767.48	-0.000598862	-0.000566563	-3.7788e-05	8.10496e-05
767.94	-0.00059508	-0.000556685	-4.3741e-05	7.11805e-05
768.4	-0.000596547	-0.00055971	-5.72989e-05	7.41481e-05
768.85	-0.000585085	-0.000545115	-5.30507e-05	7.49206e-05
769.31	-0.000581465	-0.000543665	-5.5408e-05	7.44405e-05
769.76	-0.000581807	-0.000551412	-6.4509e-05	7.20049e-05
770.22	-0.00057102	-0.0005572	-6.80558e-05	6.94517e-05
770.68	-0.000559753	-0.000556732	-7.13553e-05	6.44158e-05
771.13	-0.000551545	-0.000551525	-7.47266e-05	5.82138e-05
771.59	-0.000543958	-0.00055016	-8.10668e-05	6.5669e-05
772.04	-0.00053785	-0.000555735	-8.01245e-05	6.23155e-05
772.5	-0.000521617	-0.00055319	-7.81636e-05	5.5003e-05
772.96	-0.000511517	-0.00055679	-8.29224e-05	5.93833e-05
773.41	-0.000518722	-0.000563513	-9.1407e-05	4.99372e-05
773.87	-0.000508505	-0.00056077	-9.7451e-05	4.73073e-05
774.32	-0.000505025	-0.000562053	-0.000102353	4.67625e-05
[truncated: 381 more rows]

## Sheet: Figure S3C
Wavelength	0.1 ps	0.2 ps	0.5 ps	10 ps
[truncated: 1,099 more rows]

## Sheet: Figure S3D
Wavelength	0.1 ps	0.2 ps	0.5 ps	10 ps
[truncated: 1,099 more rows]

[truncated: 23 more sheets: Figure S4, Figure S5A, Figure S5B, Figure S5C, Figure S5D, Figure S5E, Figure S5F, Figure S6, Figure S7, Figure S8, Figure S9, Figure S10, Figure S11A, Figure S11B, Figure S12A, Figure S12B, Figure S12C, Figure S12D, Figure S13, Figure S14 …]
