# Supplementary material for: Retinal photoisomerization versus counterion protonation in light and dark-adapted bacteriorhodopsin and its primary photoproduct
Source: Nat Commun. 2024 Mar 8;15:2136. doi: 10.1038/s41467-024-46061-w (PMC10923925; doi:10.1038/s41467-024-46061-w)
Supplement: Supplementary file 3 — Source Data [file 41467_2024_46061_MOESM3_ESM.zip › data_source_figures.xlsx]

## Sheet: Figure 2A
2A)
	Wavelength	DA	LA	P 1
	400.07	0.21741	0.22222	0.000482043
	400.28	0.21711	0.22202	0.000417405
	400.49	0.21686	0.22181	0.000463125
	400.69	0.21659	0.22153	0.000477483
	400.9	0.21632	0.2213	0.000412848
	401.11	0.21606	0.22102	0.00039153
	401.31	0.21576	0.22073	0.000408765
	401.52	0.2155	0.22048	0.000410424
	401.73	0.21523	0.22024	0.000360927
	401.93	0.21497	0.21998	0.000322989
	402.14	0.21467	0.21972	0.000319431
	402.35	0.21439	0.21946	0.000299928
	402.55	0.21414	0.21915	0.000288933
	402.76	0.21396	0.2189	0.000281961
	402.97	0.21371	0.21865	0.000244089
	403.17	0.21352	0.21843	0.000272382
	403.38	0.21327	0.21817	0.000324453
	403.59	0.21303	0.21786	0.000250233
	403.79	0.2128	0.21757	0.000340425
	404	0.21257	0.21728	0.000405432
	404.2	0.21234	0.21699	0.000432249
	404.41	0.21211	0.21667	0.00049578
	404.62	0.21186	0.21639	0.000457407
	404.82	0.21159	0.21611	0.000404781
	405.03	0.21136	0.2158	0.000422907
	405.24	0.21116	0.21552	0.000435105
	405.44	0.21096	0.2152	0.000375237
	405.65	0.21076	0.2149	0.000417684
	405.85	0.21054	0.21467	0.000468366
	406.06	0.21033	0.21439	0.000516162
	406.27	0.21011	0.21411	0.00051315
	406.47	0.20987	0.21381	0.00052488
	406.68	0.20962	0.21349	0.000536316
	406.89	0.20938	0.21319	0.000598896
	407.09	0.20915	0.21291	0.000597417
	407.3	0.20895	0.21263	0.000544515
	407.5	0.20874	0.21231	0.000549522
	407.71	0.2085	0.21204	0.000527898
	407.92	0.20822	0.21173	0.000552717
	408.12	0.208	0.21143	0.000588318
	408.33	0.20776	0.21108	0.000612771
	408.53	0.20756	0.21079	0.000560538
	408.74	0.20732	0.21051	0.000719796
	408.95	0.20704	0.21026	0.000739554
	409.15	0.20677	0.20995	0.000689361
	409.36	0.20652	0.20968	0.00066672
	409.57	0.20624	0.20939	0.000631755
	409.77	0.20601	0.20907	0.000575571
	409.98	0.20579	0.20877	0.000597387
	410.18	0.20552	0.20848	0.000519126
	410.39	0.20528	0.20821	0.000570711
	410.6	0.20503	0.20796	0.000571479
	410.8	0.20475	0.20768	0.000563061
	411.01	0.20458	0.20734	0.000582066
	411.21	0.20437	0.20707	0.00050769
	411.42	0.20415	0.20676	0.000464226
	411.63	0.20397	0.20646	0.000449022
	411.83	0.20379	0.20623	0.000424899
	412.04	0.20358	0.20598	0.000609399
	412.24	0.20338	0.20575	0.000640866
	412.45	0.20316	0.20552	0.000709362
	412.65	0.20293	0.2053	0.000781836
	412.86	0.20268	0.20509	0.000734421
	413.07	0.20242	0.20487	0.000665184
	413.27	0.20217	0.20461	0.000621252
	413.48	0.20199	0.20439	0.00060276
	413.68	0.20169	0.20413	0.000550908
	413.89	0.20141	0.20387	0.000506985
	414.1	0.20116	0.20362	0.00046017
	414.3	0.20096	0.20343	0.000383793
	414.51	0.20075	0.20318	0.000425418
	414.71	0.20053	0.20294	0.00036933
	414.92	0.2003	0.20273	0.000373689
	415.12	0.20003	0.2025	0.00037989
	415.33	0.19981	0.20227	0.000421662
	415.54	0.19958	0.20201	0.000364815
	415.74	0.19938	0.20178	0.000370836
	415.95	0.19912	0.20154	0.000328386
	416.15	0.19882	0.20133	0.000280314
	416.36	0.19852	0.20109	0.000381663
	416.56	0.19827	0.20091	0.000424539
	416.77	0.19796	0.20072	0.000486993
	416.98	0.19764	0.20051	0.000514797
	417.18	0.1973	0.2003	0.000284826
	417.39	0.19704	0.20005	0.000257139
	417.59	0.19675	0.19981	0.000172998
	417.8	0.1965	0.19956	6.0213e-05
	418	0.19624	0.19932	0.000130545
	418.21	0.19603	0.1991	0.000187863
	418.41	0.19579	0.19891	0.000158892
	418.62	0.19544	0.1987	0.000127833
	418.83	0.19524	0.19849	0.000236493
	419.03	0.19498	0.19828	0.000218322
	419.24	0.19473	0.1981	0.000256431
	419.44	0.19443	0.19787	0.000371172
	419.65	0.19415	0.19767	0.000353664
	419.85	0.19392	0.19748	0.000396459
	420.06	0.1937	0.19723	0.000471759
	420.26	0.19345	0.19706	0.000442575
	420.47	0.19318	0.19688	0.000406299
	420.67	0.19287	0.19669	0.000365577
	420.88	0.19259	0.19649	0.000310932
	421.09	0.19235	0.19632	0.0003204
	421.29	0.19204	0.19612	0.000307473
	421.5	0.19181	0.19592	0.000315546
	421.7	0.19159	0.19567	0.000241026
	421.91	0.19136	0.19549	8.7558e-05
	422.11	0.19115	0.19528	4.6302e-05
	422.32	0.19097	0.19509	8.9925e-05
	422.52	0.19071	0.1949	0.000111126
	422.73	0.19046	0.1947	0.000167262
	422.93	0.19018	0.1945	0.000241215
	423.14	0.18994	0.19431	0.00016122
	423.34	0.18971	0.19407	5.4285e-05
	423.55	0.18942	0.19385	8.2704e-05
	423.75	0.18921	0.1936	0.000148098
	423.96	0.18894	0.19341	0.000141306
	424.16	0.18873	0.19322	0.000132069
	424.37	0.18848	0.19297	9.7977e-05
	424.58	0.18823	0.19279	2.2413e-05
	424.78	0.18797	0.19255	6.1452e-05
	424.99	0.1877	0.19232	8.1624e-05
	425.19	0.18735	0.19213	3.2523e-05
	425.4	0.18706	0.19186	-4.8081e-05
	425.6	0.18684	0.19164	-2.418e-05
	425.81	0.18663	0.1914	2.6259e-05
	426.01	0.1864	0.19116	0.000108243
	426.22	0.18617	0.19091	0.000137601
	426.42	0.18594	0.19068	0.000146421
	426.63	0.18573	0.19049	0.000147747
	426.83	0.18546	0.19033	0.000215391
	427.04	0.18524	0.19007	0.000286338
	427.24	0.18497	0.18984	0.000311463
	427.45	0.18466	0.18962	0.000341973
	427.65	0.18435	0.1894	0.00028347
	427.86	0.18408	0.18915	0.000214689
	428.06	0.18381	0.18897	0.000145779
	428.27	0.18359	0.18874	0.000212802
	428.47	0.18333	0.18852	0.000252648
	428.68	0.18315	0.18831	0.000287913
	428.88	0.18292	0.18811	0.00023475
	429.09	0.18268	0.18784	0.000210183
	429.29	0.18247	0.18759	0.000202413
	429.5	0.18229	0.18735	0.000230955
	429.7	0.18208	0.1871	0.000228975
	429.91	0.18187	0.18687	0.000164409
	430.11	0.18164	0.18664	0.000142851
	430.32	0.18147	0.18643	0.000137847
	430.52	0.18128	0.18621	0.000255774
	430.73	0.18099	0.18598	0.000276234
	430.93	0.1807	0.18577	0.000215013
	431.14	0.1804	0.18557	0.000247272
	431.34	0.18012	0.18537	0.000208563
	431.54	0.17986	0.18511	0.000260754
	431.75	0.17958	0.18483	0.000195441
	431.95	0.17936	0.18453	0.000161154
	432.16	0.17914	0.18428	0.000264801
	432.36	0.17891	0.18403	0.000218229
	432.57	0.17875	0.18371	0.000155622
	432.77	0.17856	0.18342	0.000224352
	432.98	0.17841	0.18315	0.000265209
	433.18	0.17822	0.18283	0.000275937
	433.39	0.17794	0.18253	0.000278157
	433.59	0.17769	0.18223	0.000327309
	433.8	0.17743	0.18197	0.000354279
	434	0.17718	0.18172	0.000381984
	434.21	0.17682	0.18149	-0.00142
	434.41	0.17656	0.18123	-0.00144
	434.62	0.17634	0.18095	-0.0015
	434.82	0.17612	0.18066	-0.00143
	435.02	0.17587	0.18038	-0.00142
	435.23	0.17568	0.18012	-0.00139
	435.43	0.17548	0.17981	-0.00142
	435.64	0.1753	0.17955	-0.00143
	435.84	0.17513	0.17927	-0.00154
	436.05	0.17499	0.17895	-0.00151
	436.25	0.1748	0.17862	-0.00154
	436.46	0.17466	0.17829	-0.0015
	436.66	0.17452	0.17804	-0.00156
	436.87	0.17436	0.17777	-0.00151
	437.07	0.17415	0.17753	-0.00149
	437.27	0.17394	0.17725	-0.00152
	437.48	0.1738	0.177	-0.00148
	437.68	0.17363	0.17674	-0.00149
	437.89	0.17346	0.17648	-0.00156
	438.09	0.17328	0.17627	-0.00155
	438.3	0.17312	0.17602	-0.0015
	438.5	0.17302	0.17577	-0.00153
	438.71	0.17287	0.17556	-0.00147
	438.91	0.17272	0.1753	-0.00144
	439.11	0.17258	0.17508	-0.00152
	439.32	0.17261	0.17484	0.000251418
	439.52	0.17249	0.17465	0.000229206
	439.73	0.17236	0.17442	0.00025857
	439.93	0.1722	0.17418	0.000275862
	440.14	0.17208	0.17399	0.000258993
	440.34	0.17196	0.17375	0.000260286
	440.54	0.17182	0.17351	0.000341877
	440.75	0.17168	0.17328	0.000294009
	440.95	0.17157	0.17308	0.000466281
	441.16	0.17143	0.1729	0.000416547
	441.36	0.17136	0.17271	0.000403275
	441.57	0.17128	0.17254	0.000486618
	441.77	0.17124	0.17234	0.000458232
	441.97	0.17119	0.17216	0.000482682
	442.18	0.17113	0.17201	0.000479454
	442.38	0.17108	0.17186	0.000430638
	442.59	0.17094	0.17167	0.000435501
	442.79	0.17086	0.17152	0.000441486
	442.99	0.17081	0.17137	0.000454632
	443.2	0.17074	0.17118	0.000473541
	443.4	0.17067	0.17102	0.00050076
	443.61	0.17064	0.17091	0.000540225
	443.81	0.17062	0.17071	0.000468285
	444.01	0.17055	0.17054	0.000421215
	444.22	0.17049	0.17036	0.000472581
	444.42	0.17042	0.1702	0.000487692
	444.63	0.17034	0.17003	0.000588024
	444.83	0.17032	0.16992	0.000645933
	445.03	0.1703	0.16981	0.000611619
	445.24	0.17028	0.16966	0.000610824
	445.44	0.17024	0.1695	0.000601455
	445.65	0.17019	0.16939	0.000579246
	445.85	0.17013	0.16925	0.00058905
	446.05	0.17008	0.16909	0.000520233
	446.26	0.17004	0.16894	0.000561672
	446.46	0.16999	0.1688	0.000552684
	446.67	0.16988	0.16867	0.000551514
	446.87	0.16977	0.16856	0.000574581
	447.07	0.16969	0.1684	0.000493917
	447.28	0.16964	0.16824	0.000450051
	447.48	0.16957	0.16808	0.000510006
	447.69	0.1696	0.16797	0.000548742
	447.89	0.16957	0.16786	0.000606096
	448.09	0.16951	0.16771	0.00068541
	448.3	0.16948	0.16761	0.000680385
	448.5	0.16942	0.1675	0.000642201
	448.7	0.16937	0.16737	0.000648957
	448.91	0.16935	0.16729	0.000667263
	449.11	0.16934	0.16718	0.000648066
	449.32	0.16934	0.1671	0.000609813
	449.52	0.16934	0.16699	0.000637797
	449.72	0.1694	0.16691	0.000593226
	449.93	0.16939	0.16681	0.000523548
	450.13	0.16937	0.16675	0.000573342
	450.33	0.16937	0.16667	0.000640677
	450.54	0.16938	0.16661	0.000668505
	450.74	0.16942	0.16658	0.000689883
	450.95	0.16949	0.16653	0.000713259
	451.15	0.16952	0.16649	0.000766992
	451.35	0.16952	0.16646	0.00082947
	451.56	0.16957	0.16644	0.000857295
	451.76	0.16965	0.16638	0.000753462
	451.96	0.16971	0.16637	0.000751254
	452.17	0.16977	0.16636	0.000783852
	452.37	0.16982	0.16637	0.000810273
	452.57	0.16987	0.1664	0.000789048
	452.78	0.16992	0.16638	0.000748746
	452.98	0.16998	0.16638	0.000783303
	453.18	0.17007	0.16641	0.000731148
	453.39	0.17017	0.1664	0.000736989
	453.59	0.1703	0.1664	0.000766821
	453.8	0.17037	0.16643	0.000713868
	454	0.17043	0.16645	0.000714852
	454.2	0.17052	0.16647	0.000670461
	454.41	0.17061	0.16646	0.000734667
	454.61	0.1707	0.16646	0.000699927
	454.81	0.17076	0.16648	0.000690006
	455.02	0.17082	0.16649	0.000760689
	455.22	0.17093	0.1665	0.000716364
	455.42	0.17102	0.16653	0.000713688
	455.63	0.17111	0.16657	0.00062703
	455.83	0.17121	0.16661	0.000618282
	456.03	0.17127	0.16662	0.000618036
	456.24	0.1714	0.16664	0.000573519
	456.44	0.1715	0.16668	0.000556533
	456.64	0.1716	0.16674	0.000509562
	456.85	0.17171	0.16679	0.000549777
	457.05	0.17179	0.1668	0.000568053
	457.25	0.17187	0.16685	0.000635352
	457.46	0.17198	0.16687	0.00065058
	457.66	0.1721	0.16687	0.000612675
	457.86	0.1722	0.16691	0.000648765
	458.07	0.17229	0.16696	0.000610002
	458.27	0.17241	0.16701	0.000620226
	458.47	0.17251	0.16707	0.000559698
	458.68	0.17261	0.16714	0.000531639
	458.88	0.17273	0.16718	0.000553575
	459.08	0.17289	0.16722	0.000499875
	459.28	0.17302	0.16727	0.000596061
	459.49	0.17315	0.16732	0.00057462
	459.69	0.17326	0.16741	0.000591969
	459.89	0.17342	0.16744	0.000600723
	460.1	0.17358	0.16749	0.000598797
	460.3	0.17373	0.16756	0.000594471
	460.5	0.17386	0.1676	0.000563349
	460.71	0.17399	0.16768	0.000630507
	460.91	0.1741	0.16775	0.00063441
	461.11	0.17425	0.16785	0.000595587
	461.32	0.17436	0.16794	0.000635064
	461.52	0.17453	0.168	0.000630729
	461.72	0.1747	0.16806	0.000627603
	461.92	0.17489	0.16812	0.000601857
	462.13	0.17511	0.16823	0.000589908
	462.33	0.17531	0.16831	0.000579126
	462.53	0.1755	0.16841	0.00062601
	462.74	0.17568	0.16852	0.000690948
	462.94	0.17588	0.16859	0.000681333
	463.14	0.17609	0.16868	0.000657987
	463.35	0.17626	0.16875	0.000744066
	463.55	0.17646	0.16886	0.000820188
	463.75	0.17664	0.16897	0.000787851
	463.95	0.17684	0.16907	0.000782229
	464.16	0.17702	0.16918	0.000819525
	464.36	0.17719	0.16928	0.000794544
	464.56	0.17742	0.16942	0.0007284
	464.77	0.17764	0.16953	0.0007248
	464.97	0.17782	0.16967	0.00072507
	465.17	0.17803	0.1698	0.000704388
	465.37	0.17826	0.16988	0.000746019
	465.58	0.17843	0.17004	0.000781263
	465.78	0.17866	0.17016	0.000755823
	465.98	0.17889	0.17029	0.000714525
	466.18	0.17909	0.17042	0.000724683
	466.39	0.17933	0.17057	0.000726708
	466.59	0.17955	0.17074	0.000716724
	466.79	0.17978	0.17088	0.000777423
	467	0.18	0.17104	0.00078606
	467.2	0.18019	0.17122	0.000826209
	467.4	0.1804	0.17136	0.000728304
	467.6	0.18065	0.17152	0.000687168
	467.81	0.1809	0.1717	0.000691074
	468.01	0.18111	0.17188	0.000730368
	468.21	0.18137	0.17206	0.000788121
	468.41	0.1816	0.17226	0.000733626
	468.62	0.18185	0.17242	0.000678144
	468.82	0.18212	0.17261	0.000685359
	469.02	0.18236	0.17282	0.000793677
	469.22	0.18262	0.17302	0.000810603
	469.43	0.18288	0.17325	0.000781917
	469.63	0.18309	0.17346	0.000814854
	469.83	0.18336	0.17368	0.000898824
	470.03	0.18359	0.1739	0.000863412
	470.24	0.18385	0.17414	0.000882945
	470.44	0.1841	0.17442	0.000795417
	470.64	0.18441	0.17466	0.000746601
	470.84	0.18468	0.17487	0.00079437
	471.05	0.18498	0.17509	0.000772719
	471.25	0.1853	0.17535	0.000799047
	471.45	0.1856	0.17559	0.000807132
	471.65	0.1859	0.17583	0.00081912
	471.86	0.18619	0.17607	0.000799113
	472.06	0.18645	0.1763	0.00082185
	472.26	0.18679	0.1765	0.000748668
	472.46	0.18714	0.17675	0.000816195
	472.67	0.18742	0.17698	0.000861945
	472.87	0.18772	0.17721	0.000804495
	473.07	0.18804	0.17743	0.000788454
	473.27	0.18835	0.17767	0.000781572
	473.47	0.18867	0.17789	0.00078117
	473.68	0.189	0.17813	0.000724317
	473.88	0.18933	0.17838	0.000769935
	474.08	0.18968	0.1786	0.000685509
	474.28	0.18998	0.17886	0.000657489
	474.49	0.19032	0.1791	0.00076482
	474.69	0.19065	0.17935	0.000815757
	474.89	0.19095	0.17957	0.000762114
	475.09	0.19124	0.17983	0.000838788
	475.29	0.19152	0.18009	0.000809733
	475.5	0.19183	0.18035	0.000918537
	475.7	0.19215	0.18061	0.000927327
	475.9	0.19249	0.18088	0.000871635
	476.1	0.19283	0.18115	0.000990336
	476.31	0.19314	0.1814	0.000966195
	476.51	0.1935	0.18163	0.001
	476.71	0.19384	0.18189	0.00103
	476.91	0.1942	0.18217	0.00109
	477.11	0.19459	0.18248	0.0011
	477.32	0.19494	0.18279	0.00114
	477.52	0.19526	0.18307	0.00112
	477.72	0.19561	0.18334	0.00106
	477.92	0.19598	0.18361	0.00108
	478.12	0.19632	0.18391	0.00104
	478.33	0.19664	0.18421	0.00106
	478.53	0.19699	0.18449	0.00108
	478.73	0.19731	0.1848	0.00115
	478.93	0.19762	0.18507	0.00115
	479.13	0.19799	0.18535	0.00115
	479.34	0.19835	0.18561	0.00118
	479.54	0.19872	0.18587	0.00114
	479.74	0.1991	0.18618	0.00113
	479.94	0.1995	0.18651	0.00114
	480.14	0.19993	0.18683	0.0011
	480.34	0.20035	0.18712	0.00109
	480.55	0.20077	0.1874	0.00101
	480.75	0.20117	0.18768	0.00101
	480.95	0.20155	0.18801	0.00103
	481.15	0.20195	0.18834	0.00102
	481.35	0.20239	0.18868	0.00105
	481.56	0.20274	0.18905	0.000973119
	481.76	0.20312	0.18937	0.000957828
	481.96	0.20346	0.18969	0.000923307
	482.16	0.20383	0.19	0.000929913
	482.36	0.20421	0.1903	0.000976236
	482.56	0.20461	0.19067	0.000984933
	482.77	0.205	0.19106	0.001
	482.97	0.20537	0.19144	0.00102
	483.17	0.2058	0.19185	0.00103
	483.37	0.20622	0.19224	0.000976929
	483.57	0.20662	0.1926	0.000932601
	483.77	0.20702	0.19296	0.000944148
	483.98	0.20747	0.19332	0.00104
	484.18	0.20789	0.19372	0.00108
	484.38	0.20834	0.19415	0.0011
	484.58	0.20876	0.19455	0.00109
	484.78	0.20919	0.19492	0.00111
	484.98	0.20963	0.19529	0.00113
	485.19	0.21007	0.19566	0.00121
	485.39	0.21053	0.19602	0.00126
	485.59	0.21093	0.1964	0.00124
	485.79	0.21137	0.19682	0.00126
	485.99	0.21178	0.1972	0.0013
	486.19	0.21223	0.19759	0.00126
	486.39	0.21266	0.198	0.00133
	486.6	0.21314	0.19838	0.00139
	486.8	0.21361	0.19883	0.00144
	487	0.21413	0.19926	0.00143
	487.2	0.21465	0.19969	0.00145
	487.4	0.21515	0.20012	0.00147
	487.6	0.21563	0.20053	0.00151
	487.8	0.21612	0.20094	0.00154
	488.01	0.2167	0.20134	0.00161
	488.21	0.2172	0.20174	0.00166
	488.41	0.21773	0.20217	0.00172
	488.61	0.21827	0.20265	0.00179
	488.81	0.2188	0.20311	0.00185
	489.01	0.2193	0.20357	0.00185
	489.21	0.21976	0.20402	0.00192
	489.42	0.22025	0.20448	0.00199
	489.62	0.22078	0.20497	0.00199
	489.82	0.22127	0.20544	0.00211
	490.02	0.22177	0.20594	0.00216
	490.22	0.22228	0.20645	0.00218
	490.42	0.22282	0.20697	0.00219
	490.62	0.22336	0.20747	0.00235
	490.82	0.22389	0.20797	0.00251
	491.03	0.22448	0.20848	0.00259
	491.23	0.22502	0.20896	0.00276
	491.43	0.22563	0.2094	0.00281
	491.63	0.22617	0.20991	0.00287
	491.83	0.22672	0.21039	0.00292
	492.03	0.22726	0.21084	0.00298
	492.23	0.2278	0.21133	0.00312
	492.43	0.22833	0.2118	0.00326
	492.63	0.22888	0.21228	0.00336
	492.84	0.22944	0.21276	0.0035
	493.04	0.22992	0.21324	0.00359
	493.24	0.23044	0.21371	0.00377
	493.44	0.23093	0.21415	0.00393
	493.64	0.23147	0.21465	0.00406
	493.84	0.23202	0.21514	0.00422
	494.04	0.23258	0.21565	0.00439
	494.24	0.23315	0.21615	0.00461
	494.44	0.2337	0.21663	0.00481
	494.64	0.23423	0.21713	0.00509
	494.85	0.23479	0.21762	0.00522
	495.05	0.23538	0.21812	0.00554
	495.25	0.23595	0.21861	0.00583
	495.45	0.23652	0.2191	0.00621
	495.65	0.2371	0.21961	0.00647
	495.85	0.23765	0.22011	0.00679
	496.05	0.23826	0.22062	0.00721
	496.25	0.23881	0.22116	0.0075
	496.45	0.23935	0.22171	0.00801
	496.65	0.23989	0.22223	0.00848
	496.85	0.24048	0.22274	0.00903
	497.05	0.24109	0.2233	0.00967
	497.26	0.24164	0.22386	0.01024
	497.46	0.24226	0.22443	0.01075
	497.66	0.24284	0.225	0.01147
	497.86	0.24343	0.22561	0.0121
	498.06	0.24401	0.22619	0.01284
	498.26	0.24464	0.22679	0.01358
	498.46	0.24525	0.22743	0.0144
	498.66	0.24585	0.22803	0.01536
	498.86	0.24645	0.22861	0.01628
	499.06	0.24708	0.22921	0.01725
	499.26	0.24767	0.22983	0.01821
	499.46	0.24829	0.23045	0.0193
	499.66	0.24891	0.23104	0.0204
	499.86	0.24952	0.23165	0.02166
	500.07	0.25008	0.23228	0.02287
	500.27	0.2507	0.23287	0.02409
	500.47	0.25128	0.23351	0.0254
	500.67	0.25188	0.23416	0.02677
	500.87	0.25254	0.23479	0.02823
	501.07	0.25315	0.23545	0.02972
	501.27	0.25381	0.23606	0.03133
	501.47	0.25444	0.2367	0.03288
	501.67	0.2551	0.23734	0.03456
	501.87	0.25571	0.23799	0.0363
	502.07	0.25633	0.23864	0.03805
	502.27	0.25696	0.23929	0.03981
	502.47	0.25757	0.23994	0.04184
	502.67	0.25819	0.24059	0.04377
	502.87	0.25881	0.24121	0.04586
	503.07	0.2595	0.24191	0.04789
	503.27	0.26014	0.24258	0.05005
	503.47	0.26083	0.24323	0.05219
	503.67	0.26149	0.24387	0.05431
	503.87	0.26212	0.24453	0.05668
	504.08	0.26272	0.24518	0.05903
	504.28	0.26336	0.24582	0.06135
	504.48	0.26396	0.24647	0.06371
	504.68	0.26463	0.24714	0.06624
	504.88	0.26528	0.2478	0.06879
	505.08	0.26594	0.24844	0.07135
	505.28	0.26657	0.24912	0.07414
	505.48	0.26724	0.24978	0.07685
	505.68	0.2679	0.25043	0.07967
	505.88	0.2685	0.25106	0.08244
	506.08	0.26913	0.25169	0.0853
	506.28	0.26971	0.25237	0.08817
	506.48	0.27031	0.25301	0.09119
	506.68	0.27094	0.25366	0.09429
	506.88	0.2716	0.25433	0.09737
	507.08	0.27228	0.25498	0.10053
	507.28	0.27293	0.25565	0.10378
	507.48	0.27357	0.25627	0.10702
	507.68	0.27419	0.25694	0.11038
	507.88	0.27487	0.25761	0.11384
	508.08	0.27551	0.25826	0.11733
	508.28	0.27616	0.25893	0.12087
	508.48	0.27675	0.2596	0.12461
	508.68	0.27738	0.26029	0.12839
	508.88	0.27803	0.26101	0.13215
	509.08	0.27868	0.26169	0.13602
	509.28	0.27936	0.26241	0.14003
	509.48	0.28005	0.26312	0.1441
	509.68	0.28071	0.26382	0.14821
	509.88	0.2814	0.26451	0.15246
	510.08	0.28208	0.26523	0.15674
	510.28	0.28279	0.26593	0.16111
	510.48	0.28347	0.26664	0.16555
	510.68	0.28417	0.26734	0.17014
	510.88	0.28489	0.26809	0.17485
	511.08	0.28559	0.26881	0.17952
	511.28	0.28632	0.26951	0.18445
	511.48	0.28704	0.27025	0.1894
	511.68	0.28774	0.27104	0.19442
	511.88	0.28842	0.27179	0.19961
	512.08	0.28902	0.27258	0.20481
	512.28	0.28971	0.27335	0.2102
	512.48	0.29039	0.27419	0.21569
	512.68	0.29113	0.27498	0.22122
	512.88	0.29179	0.27578	0.22686
	513.08	0.29246	0.27653	0.23259
	513.28	0.29316	0.2773	0.23846
	513.48	0.29388	0.27809	0.24439
	513.68	0.29458	0.27881	0.25042
	513.88	0.29525	0.27954	0.25661
	514.08	0.29599	0.28032	0.2629
	514.28	0.29669	0.28109	0.26929
	514.48	0.2974	0.28184	0.27581
	514.68	0.2981	0.28262	0.28234
	514.88	0.29879	0.28341	0.28907
	515.07	0.29949	0.28418	0.29587
	515.27	0.30018	0.28495	0.30269
	515.47	0.30086	0.2857	0.30979
	515.67	0.30157	0.28647	0.3168
	515.87	0.30227	0.28722	0.32379
	516.07	0.30295	0.28799	0.33135
	516.27	0.30366	0.28875	0.33871
	516.47	0.30436	0.28953	0.34621
	516.67	0.30504	0.29026	0.35365
	516.87	0.30575	0.29099	0.36126
	517.07	0.30646	0.29172	0.36914
	517.27	0.30714	0.29242	0.37679
	517.47	0.30786	0.29313	0.38468
	517.67	0.30856	0.29385	0.39262
	517.87	0.30925	0.29461	0.40061
	518.07	0.30996	0.29535	0.40871
	518.27	0.31065	0.2961	0.41678
	518.47	0.31132	0.29685	0.42475
	518.67	0.31205	0.29766	0.43303
	518.87	0.31278	0.29847	0.44119
	519.07	0.31348	0.29925	0.44933
	519.26	0.31422	0.30002	0.45769
	519.46	0.31493	0.30082	0.46596
	519.66	0.31566	0.30163	0.47438
	519.86	0.31637	0.30241	0.48279
	520.06	0.31708	0.3032	0.49123
	520.26	0.31778	0.30398	0.49964
	520.46	0.31847	0.3048	0.5079
	520.66	0.31914	0.30562	0.51638
	520.86	0.31984	0.30643	0.52479
	521.06	0.32054	0.30726	0.5332
	521.26	0.32121	0.30807	0.54156
	521.46	0.32188	0.30885	0.54994
	521.66	0.32264	0.30965	0.55844
	521.86	0.32336	0.31047	0.56682
	522.05	0.3241	0.31126	0.5751
	522.25	0.3248	0.31211	0.58351
	522.45	0.32555	0.31292	0.59201
	522.65	0.32627	0.31372	0.60034
	522.85	0.32702	0.31451	0.60866
	523.05	0.32773	0.31531	0.61705
	523.25	0.32846	0.31612	0.62525
	523.45	0.32922	0.3169	0.63356
	523.65	0.3299	0.31768	0.64169
	523.85	0.33066	0.31846	0.64985
	524.05	0.33133	0.31924	0.65798
	524.24	0.33204	0.32007	0.66605
	524.44	0.33275	0.32086	0.67405
	524.64	0.33344	0.32163	0.68195
	524.84	0.3342	0.32242	0.68975
	525.04	0.33489	0.32318	0.69742
	525.24	0.33563	0.32397	0.70519
	525.44	0.33634	0.32474	0.71301
	525.64	0.33707	0.32553	0.72075
	525.84	0.33775	0.32634	0.72834
	526.04	0.33842	0.32713	0.73572
	526.23	0.33907	0.32795	0.74309
	526.43	0.33973	0.32877	0.75031
	526.63	0.34035	0.32961	0.75745
	526.83	0.34098	0.33045	0.76439
	527.03	0.34159	0.33131	0.77126
	527.23	0.34228	0.33213	0.77812
	527.43	0.34289	0.33294	0.78452
	527.63	0.34356	0.33375	0.79107
	527.82	0.34422	0.33459	0.79738
	528.02	0.34487	0.33542	0.80343
	528.22	0.34548	0.33626	0.80959
	528.42	0.34612	0.33711	0.81552
	528.62	0.34678	0.33796	0.82105
	528.82	0.34734	0.33881	0.82681
	529.02	0.348	0.33963	0.83241
	529.22	0.34863	0.34043	0.83746
	529.41	0.34926	0.34123	0.84269
	529.61	0.34991	0.34202	0.84769
	529.81	0.35051	0.34281	0.85195
	530.01	0.35115	0.34367	0.85644
	530.21	0.35178	0.34449	0.86063
	530.41	0.35243	0.34534	0.86455
	530.61	0.35305	0.34618	0.86811
	530.81	0.35366	0.34697	0.87187
	531	0.35433	0.34781	0.87519
	531.2	0.35502	0.34863	0.87827
	531.4	0.35571	0.34945	0.88115
	531.6	0.35639	0.35022	0.88392
	531.8	0.35709	0.35098	0.88657
	532	0.35777	0.35175	0.88886
	532.2	0.35843	0.35254	0.89098
	532.39	0.35907	0.35333	0.89256
	532.59	0.35969	0.35414	0.89414
	532.79	0.36029	0.35491	0.89562
	532.99	0.36093	0.3557	0.89707
	533.19	0.36158	0.35647	0.89824
	533.39	0.36222	0.3572	0.8991
	533.58	0.36285	0.35797	0.90002
	533.78	0.36352	0.35877	0.90037
	533.98	0.36417	0.35957	0.90053
	534.18	0.36477	0.36039	0.90065
	534.38	0.36541	0.36121	0.9003
	534.58	0.36596	0.36206	0.89972
	534.77	0.36656	0.3629	0.89939
	534.97	0.36715	0.36371	0.89901
	535.17	0.36772	0.3645	0.89807
	535.37	0.36829	0.36526	0.89713
	535.57	0.36889	0.36604	0.89617
	535.77	0.36952	0.36684	0.89473
	535.96	0.37013	0.3676	0.89299
	536.16	0.37071	0.36837	0.89158
	536.36	0.37131	0.36919	0.88993
	536.56	0.37189	0.37	0.88782
	536.76	0.37241	0.37081	0.88553
	536.96	0.37299	0.37161	0.88334
	537.15	0.3735	0.37238	0.88079
	537.35	0.37407	0.37317	0.87843
	537.55	0.37463	0.37393	0.87562
	537.75	0.37522	0.37469	0.87266
	537.95	0.37578	0.37543	0.86953
	538.14	0.37633	0.37617	0.86626
	538.34	0.37688	0.37695	0.86312
	538.54	0.37742	0.37772	0.85943
	538.74	0.37796	0.37841	0.85557
	538.94	0.37844	0.37914	0.85196
	539.13	0.37901	0.37986	0.84805
	539.33	0.37954	0.38059	0.84397
	539.53	0.38008	0.3813	0.83996
	539.73	0.3806	0.38201	0.836
	539.93	0.38112	0.3827	0.83133
	540.12	0.3816	0.38346	0.82676
	540.32	0.38213	0.38421	0.82221
	540.52	0.38261	0.38492	0.81727
	540.72	0.38312	0.38566	0.8125
	540.92	0.38358	0.38641	0.80749
	541.11	0.38411	0.38714	0.80243
	541.31	0.38463	0.38783	0.79722
	541.51	0.38514	0.38855	0.79207
	541.71	0.38567	0.38928	0.78665
	541.91	0.38616	0.39	0.78121
	542.1	0.38671	0.39072	0.7759
	542.3	0.38722	0.39142	0.77061
	542.5	0.38775	0.39217	0.76499
	542.7	0.38821	0.39292	0.75938
	542.9	0.38864	0.39366	0.75379
	543.09	0.38907	0.39441	0.7478
	543.29	0.38954	0.39513	0.74162
	543.49	0.38999	0.39583	0.73581
	543.69	0.39042	0.39656	0.72987
	543.88	0.39091	0.39727	0.72381
	544.08	0.39132	0.39802	0.71757
	544.28	0.39173	0.39875	0.71155
	544.48	0.39221	0.39949	0.70545
	544.67	0.3927	0.40026	0.6993
	544.87	0.39314	0.40105	0.69314
	545.07	0.39364	0.40178	0.68711
	545.27	0.39408	0.40252	0.68076
	545.47	0.39452	0.40327	0.67471
	545.66	0.39493	0.404	0.66841
	545.86	0.39535	0.40471	0.66224
	546.06	0.39571	0.40543	0.65574
	546.26	0.39609	0.40615	0.64943
	546.45	0.39644	0.40685	0.64309
	546.65	0.39683	0.40753	0.6369
	546.85	0.3972	0.40823	0.6306
	547.05	0.3976	0.40894	0.62408
	547.24	0.39797	0.40963	0.61744
	547.44	0.39828	0.41029	0.61118
	547.64	0.39868	0.41096	0.60484
	547.84	0.39905	0.41165	0.59834
	548.03	0.39939	0.4123	0.59215
	548.23	0.3997	0.413	0.58589
	548.43	0.40004	0.41368	0.57968
	548.63	0.40039	0.41434	0.57356
	548.82	0.40075	0.41503	0.56714
	549.02	0.40112	0.41566	0.56114
	549.22	0.40144	0.41628	0.55513
	549.41	0.40179	0.41691	0.54887
	549.61	0.40212	0.41751	0.54266
	549.81	0.40246	0.41809	0.53663
	550.01	0.40279	0.41872	0.53063
	550.2	0.40314	0.41933	0.52469
	550.4	0.40348	0.41994	0.51861
	550.6	0.40379	0.42053	0.51269
	550.8	0.40414	0.42114	0.50692
	550.99	0.40445	0.42173	0.50122
	551.19	0.40477	0.42231	0.49546
	551.39	0.40512	0.42293	0.48974
	551.58	0.40542	0.42354	0.48404
	551.78	0.40574	0.42415	0.47839
	551.98	0.40603	0.42473	0.47287
	552.18	0.40634	0.42533	0.46752
	552.37	0.40667	0.42591	0.46205
	552.57	0.40692	0.42649	0.4566
	552.77	0.40725	0.42707	0.45115
	552.96	0.40756	0.42767	0.44575
	553.16	0.40787	0.42822	0.4407
	553.36	0.40822	0.42883	0.43536
	553.56	0.40853	0.42939	0.4302
	553.75	0.40876	0.42993	0.42515
	553.95	0.40903	0.43049	0.42018
	554.15	0.40933	0.43105	0.41511
	554.34	0.40955	0.43161	0.41021
	554.54	0.40981	0.43216	0.40525
	554.74	0.41006	0.43274	0.40037
	554.94	0.41028	0.43325	0.39563
	555.13	0.41046	0.43379	0.39082
	555.33	0.41068	0.43431	0.38625
	555.53	0.41091	0.43484	0.38154
	555.72	0.41111	0.43536	0.3769
	555.92	0.41136	0.43587	0.37229
	556.12	0.41148	0.43637	0.36775
	556.31	0.41159	0.43681	0.36332
	556.51	0.41173	0.43728	0.35894
	556.71	0.41184	0.43773	0.35459
	556.9	0.41194	0.43821	0.35018
	557.1	0.412	0.43867	0.34581
	557.3	0.41208	0.43913	0.34159
	557.49	0.41219	0.43963	0.33745
	557.69	0.41223	0.44012	0.3333
	557.89	0.41233	0.44058	0.32928
	558.08	0.41241	0.44104	0.32504
	558.28	0.41243	0.44147	0.32106
	558.48	0.41252	0.44191	0.31718
	558.67	0.41263	0.44233	0.3132
	558.87	0.41269	0.44275	0.3092
	559.07	0.41274	0.44317	0.30531
	559.27	0.41278	0.44358	0.30143
	559.46	0.41277	0.44399	0.29763
	559.66	0.41277	0.44436	0.29383
	559.85	0.41281	0.44477	0.29005
	560.05	0.41284	0.44513	0.28643
	560.25	0.41285	0.44554	0.28269
	560.44	0.41288	0.44591	0.27913
	560.64	0.41288	0.44626	0.27563
	560.84	0.41288	0.44664	0.27211
	561.03	0.41291	0.44704	0.26855
	561.23	0.41296	0.44746	0.26506
	561.43	0.41296	0.44783	0.26159
	561.62	0.41299	0.44825	0.25819
	561.82	0.41302	0.44859	0.25492
	562.02	0.41305	0.44896	0.2517
	562.21	0.41302	0.44931	0.24854
	562.41	0.41299	0.44958	0.24526
	562.61	0.41297	0.44987	0.2421
	562.8	0.41292	0.45018	0.23899
	563	0.41285	0.45048	0.23594
	563.2	0.4128	0.45076	0.23289
	563.39	0.41269	0.45105	0.22974
	563.59	0.41256	0.45134	0.22676
	563.78	0.41245	0.45161	0.2239
	563.98	0.41236	0.45188	0.22094
	564.18	0.41226	0.45214	0.21824
	564.37	0.41218	0.45238	0.21541
	564.57	0.41208	0.45263	0.21268
	564.77	0.41196	0.45288	0.20986
	564.96	0.41184	0.45312	0.20709
	565.16	0.41168	0.45334	0.20442
	565.36	0.41154	0.45355	0.20185
	565.55	0.41143	0.45377	0.19926
	565.75	0.41124	0.45395	0.19667
	565.94	0.41108	0.45412	0.19416
	566.14	0.4109	0.45425	0.19166
	566.34	0.41073	0.45439	0.18928
	566.53	0.41055	0.4545	0.1868
	566.73	0.41035	0.45463	0.18448
	566.92	0.41016	0.45473	0.18195
	567.12	0.40996	0.45489	0.17947
	567.32	0.4098	0.45506	0.17707
	567.51	0.40963	0.45518	0.17481
	567.71	0.40943	0.45529	0.17244
	567.9	0.40927	0.45539	0.1702
	568.1	0.40908	0.45552	0.16804
	568.3	0.40887	0.45564	0.16582
	568.49	0.40868	0.45572	0.1637
	568.69	0.40843	0.4558	0.16145
	568.89	0.40821	0.45586	0.15933
	569.08	0.40797	0.45593	0.15708
	569.28	0.4077	0.45599	0.15495
	569.47	0.40743	0.45602	0.15285
	569.67	0.40716	0.45605	0.15083
	569.86	0.40686	0.45609	0.14878
	570.06	0.40658	0.45612	0.14679
	570.26	0.40626	0.45612	0.14473
	570.45	0.40593	0.45611	0.14262
	570.65	0.40561	0.4561	0.14063
	570.84	0.40527	0.45608	0.13876
	571.04	0.40493	0.45608	0.13683
	571.24	0.40458	0.45606	0.13484
	571.43	0.40421	0.45602	0.13298
	571.63	0.40386	0.456	0.13099
	571.82	0.4035	0.45596	0.12926
	572.02	0.40312	0.45585	0.12744
	572.21	0.40273	0.45571	0.12576
	572.41	0.40231	0.45562	0.12405
	572.61	0.40193	0.45549	0.12231
	572.8	0.40153	0.45536	0.12057
	573	0.40111	0.45523	0.11884
	573.19	0.40067	0.45507	0.11724
	573.39	0.40021	0.45493	0.11558
	573.58	0.39976	0.45474	0.11402
	573.78	0.39926	0.45454	0.11251
	573.98	0.3988	0.45432	0.11104
	574.17	0.39831	0.45412	0.10954
	574.37	0.39783	0.4539	0.10808
	574.56	0.39729	0.45369	0.10664
	574.76	0.39679	0.45344	0.10525
	574.95	0.39625	0.45319	0.10381
	575.15	0.39573	0.45293	0.10239
	575.35	0.3952	0.45269	0.10107
	575.54	0.39469	0.45244	0.09978
	575.74	0.39416	0.45215	0.09834
	575.93	0.39363	0.45184	0.09705
	576.13	0.3931	0.45152	0.09585
	576.32	0.39255	0.45119	0.09463
	576.52	0.39196	0.45084	0.09345
	576.71	0.39133	0.45048	0.09223
	576.91	0.39072	0.45013	0.09114
	577.1	0.39006	0.44977	0.08991
	577.3	0.38942	0.44937	0.08869
	577.5	0.38874	0.44898	0.08754
	577.69	0.38803	0.44856	0.08645
	577.89	0.38728	0.4481	0.08537
	578.08	0.38658	0.44763	0.08424
	578.28	0.3859	0.44717	0.08308
	578.47	0.38524	0.4467	0.08204
	578.67	0.38454	0.44622	0.08095
	578.86	0.38383	0.44573	0.07987
	579.06	0.38313	0.4452	0.07885
	579.25	0.38241	0.44469	0.07779
	579.45	0.3817	0.44415	0.07674
	579.64	0.38098	0.44359	0.07572
	579.84	0.38024	0.44303	0.07472
	580.03	0.37947	0.44249	0.07371
	580.23	0.37868	0.44189	0.07274
	580.42	0.3779	0.44128	0.07187
	580.62	0.37711	0.44071	0.07105
	580.81	0.37631	0.44011	0.07019
	581.01	0.3755	0.4395	0.06935
	581.21	0.37471	0.43886	0.06844
	581.4	0.37392	0.43823	0.06756
	581.6	0.37315	0.43758	0.06667
	581.79	0.37241	0.43693	0.06573
	581.99	0.37165	0.43629	0.06493
	582.18	0.37089	0.43564	0.06412
	582.38	0.37013	0.43497	0.06349
	582.57	0.36936	0.43431	0.06262
	582.77	0.3686	0.43363	0.06181
	582.96	0.36782	0.43294	0.06099
	583.16	0.367	0.4322	0.06022
	583.35	0.36615	0.43151	0.05943
	583.55	0.36527	0.43083	0.05863
	583.74	0.36436	0.43012	0.05801
	583.94	0.36346	0.42942	0.05735
	584.13	0.36259	0.42867	0.05661
	584.33	0.36169	0.42791	0.05593
	584.52	0.36078	0.42713	0.05525
	584.71	0.35984	0.42634	0.05453
	584.91	0.35891	0.42554	0.05387
	585.1	0.35798	0.42474	0.05315
	585.3	0.35704	0.42393	0.05236
	585.49	0.35612	0.42309	0.05162
	585.69	0.35516	0.42224	0.05089
	585.88	0.35422	0.42141	0.0501
	586.08	0.35323	0.42058	0.04937
	586.27	0.35222	0.41974	0.04862
	586.47	0.35122	0.4189	0.04798
	586.66	0.35021	0.41803	0.04726
	586.86	0.34918	0.41716	0.04655
	587.05	0.34818	0.41623	0.04588
	587.25	0.34714	0.41533	0.04512
	587.44	0.3461	0.41441	0.04452
	587.64	0.34506	0.41348	0.04387
	587.83	0.34402	0.41255	0.04321
	588.03	0.34298	0.41163	0.04264
	588.22	0.34191	0.41065	0.04201
	588.41	0.34091	0.40964	0.04139
	588.61	0.33992	0.40863	0.04059
	588.8	0.33888	0.40758	0.03999
	589	0.33784	0.40657	0.03943
	589.19	0.33681	0.40555	0.03879
	589.39	0.33574	0.40449	0.03815
	589.58	0.33471	0.40346	0.03763
	589.78	0.33365	0.40239	0.03704
	589.97	0.33261	0.40133	0.03649
	590.17	0.33157	0.40025	0.03595
	590.36	0.3305	0.39917	0.03543
	590.55	0.32945	0.3981	0.03488
	590.75	0.32833	0.39703	0.0344
	590.94	0.32727	0.39597	0.03391
	591.14	0.32622	0.39488	0.03353
	591.33	0.32514	0.39379	0.03297
	591.53	0.32402	0.3927	0.03253
	591.72	0.3229	0.39159	0.03206
	591.92	0.32179	0.39052	0.03153
	592.11	0.32066	0.38941	0.03105
	592.3	0.31953	0.3883	0.0306
	592.5	0.31842	0.38716	0.03014
	592.69	0.31726	0.38602	0.02977
	592.89	0.31613	0.38487	0.02932
	593.08	0.31501	0.38371	0.0289
	593.28	0.31385	0.38255	0.02851
	593.47	0.31267	0.38138	0.02821
	593.66	0.31153	0.38021	0.02774
	593.86	0.31034	0.37898	0.02734
	594.05	0.30917	0.37777	0.02704
	594.25	0.30802	0.37658	0.02663
	594.44	0.30686	0.37534	0.02623
	594.63	0.30568	0.37414	0.02583
	594.83	0.30451	0.3729	0.02554
	595.02	0.30334	0.37165	0.0252
	595.22	0.30217	0.37041	0.0248
	595.41	0.301	0.36914	0.02448
	595.61	0.29985	0.36785	0.02407
	595.8	0.29869	0.36652	0.0237
	595.99	0.2975	0.36522	0.02336
	596.19	0.29634	0.36392	0.02313
	596.38	0.29516	0.36263	0.02282
	596.58	0.29401	0.36132	0.02256
	596.77	0.29285	0.35998	0.02225
	596.96	0.2917	0.35866	0.02186
	597.16	0.29051	0.3573	0.02154
	597.35	0.28934	0.35597	0.02124
	597.55	0.28819	0.35462	0.02089
	597.74	0.28702	0.35324	0.02059
	597.93	0.28583	0.35189	0.02029
	598.13	0.28465	0.35053	0.01992
	598.32	0.2835	0.34916	0.01955
	598.51	0.28231	0.3478	0.01927
	598.71	0.28113	0.34646	0.01891
	598.9	0.27995	0.34509	0.01856
	599.1	0.27877	0.34371	0.01827
	599.29	0.2776	0.34235	0.018
	599.48	0.27644	0.34095	0.0178
	599.68	0.27525	0.33958	0.01748
	599.87	0.27405	0.33823	0.01723
	600.07	0.27285	0.33684	0.01697
	600.26	0.27164	0.33545	0.01664
	600.45	0.27042	0.33406	0.01634
	600.65	0.26919	0.33269	0.01612
	600.84	0.26799	0.33128	0.01582
	601.03	0.26676	0.32986	0.01551
	601.23	0.26554	0.32843	0.01524
	601.42	0.26432	0.32703	0.01494
	601.61	0.26307	0.32562	0.01474
	601.81	0.26181	0.32422	0.01461
	602	0.26062	0.32283	0.01441
	602.2	0.25937	0.32142	0.01412
	602.39	0.25815	0.32	0.01393
	602.58	0.25693	0.31861	0.01369
	602.78	0.25572	0.31721	0.01342
	602.97	0.25452	0.31578	0.01323
	603.16	0.2533	0.31436	0.01308
	603.36	0.25209	0.31293	0.01284
	603.55	0.25089	0.3115	0.01264
	603.74	0.24969	0.31009	0.01243
	603.94	0.24847	0.30868	0.01227
	604.13	0.24726	0.30727	0.01202
	604.32	0.24604	0.30588	0.0117
	604.52	0.24484	0.30447	0.01154
	604.71	0.24359	0.30306	0.01135
	604.9	0.2424	0.30166	0.01119
	605.1	0.24121	0.30028	0.01098
	605.29	0.24003	0.29891	0.01085
	605.48	0.23883	0.29751	0.01062
	605.68	0.23766	0.29613	0.01044
	605.87	0.23649	0.29477	0.01021
	606.06	0.23532	0.29341	0.00998
	606.26	0.23412	0.29202	0.00985
	606.45	0.23296	0.29063	0.00965
	606.64	0.23178	0.2892	0.00949
	606.84	0.2306	0.28781	0.00932
	607.03	0.22942	0.28642	0.00918
	607.22	0.22823	0.28505	0.009
	607.42	0.22705	0.28365	0.00881
	607.61	0.22586	0.28228	0.00873
	607.8	0.22466	0.28093	0.00865
	608	0.22348	0.27956	0.00843
	608.19	0.22229	0.27817	0.00829
	608.38	0.22111	0.27679	0.00818
	608.58	0.21992	0.27543	0.00802
	608.77	0.21874	0.27402	0.00785
	608.96	0.21755	0.27261	0.00768
	609.16	0.21636	0.27117	0.00764
	609.35	0.21516	0.26979	0.00751
	609.54	0.21401	0.26838	0.00743
	609.73	0.21283	0.26696	0.00726
	609.93	0.21164	0.26552	0.0072
	610.12	0.21046	0.26409	0.00707
	610.31	0.20929	0.26267	0.00692
	610.51	0.20814	0.26123	0.00675
	610.7	0.20697	0.25979	0.0067
	610.89	0.20582	0.25835	0.00672
	611.09	0.20471	0.25692	0.00656
	611.28	0.20356	0.2555	0.00645
	611.47	0.20243	0.25409	0.0063
	611.66	0.20132	0.25268	0.00613
	611.86	0.20022	0.25126	0.00604
	612.05	0.1991	0.24984	0.00596
	612.24	0.198	0.24844	0.00584
	612.44	0.19691	0.24702	0.00567
	612.63	0.19582	0.24561	0.00551
	612.82	0.19473	0.24422	0.00544
	613.01	0.19366	0.24287	0.00528
	613.21	0.19257	0.24151	0.00521
	613.4	0.1915	0.24011	0.00508
	613.59	0.19042	0.23876	0.00499
	613.79	0.18931	0.2374	0.00497
	613.98	0.18824	0.23607	0.00485
	614.17	0.18716	0.23471	0.00473
	614.36	0.18609	0.23336	0.0046
	614.56	0.18502	0.23202	0.00442
	614.75	0.18396	0.23068	0.00437
	614.94	0.18289	0.22934	0.00435
	615.13	0.18184	0.22801	0.00434
	615.33	0.18077	0.22667	0.00434
	615.52	0.17973	0.22533	0.00416
	615.71	0.17868	0.224	0.00402
	615.9	0.17762	0.22267	0.00398
	616.1	0.17658	0.22134	0.00388
	616.29	0.17552	0.22003	0.00382
	616.48	0.17445	0.21872	0.00376
	616.67	0.1734	0.21739	0.00368
	616.87	0.17236	0.21606	0.00359
	617.06	0.17132	0.21476	0.00353
	617.25	0.17029	0.21346	0.00347
	617.44	0.16925	0.21217	0.00343
	617.64	0.16826	0.21089	0.00337
	617.83	0.16722	0.2096	0.00339
	618.02	0.16623	0.20836	0.00323
	618.21	0.16523	0.20713	0.00326
	618.41	0.16424	0.2059	0.00322
	618.6	0.16327	0.20467	0.00317
	618.79	0.1623	0.20345	0.00309
	618.98	0.16133	0.2022	0.00304
	619.18	0.16033	0.20097	0.00297
	619.37	0.15931	0.19972	0.00298
	619.56	0.15833	0.19849	0.0029
	619.75	0.15733	0.19723	0.0028
	619.95	0.15632	0.19595	0.00272
	620.14	0.1553	0.19469	0.00258
	620.33	0.15429	0.19343	0.00256
	620.52	0.15327	0.19217	0.00248
	620.71	0.15228	0.1909	0.00241
	620.91	0.1513	0.18965	0.00235
	621.1	0.15034	0.1884	0.00229
	621.29	0.14937	0.18717	0.00225
	621.48	0.1484	0.18595	0.00221
	621.68	0.14741	0.18478	0.00211
	621.87	0.14645	0.18357	0.00211
	622.06	0.14548	0.18237	0.00205
	622.25	0.14452	0.18118	0.00201
	622.44	0.14355	0.18	0.00196
	622.64	0.1426	0.17878	0.00192
	622.83	0.14163	0.17758	0.00192
	623.02	0.14067	0.17637	0.00181
	623.21	0.13971	0.17516	0.00172
	623.4	0.13879	0.17397	0.00166
	623.6	0.13788	0.17279	0.00167
	623.79	0.13696	0.17162	0.00161
	623.98	0.13607	0.17046	0.00155
	624.17	0.1352	0.16933	0.00146
	624.36	0.13432	0.16821	0.00136
	624.56	0.13346	0.16713	0.00132
	624.75	0.1326	0.16611	0.00133
	624.94	0.13177	0.16508	0.00136
	625.13	0.13095	0.16407	0.00144
	625.32	0.13012	0.16305	0.00149
	625.52	0.12929	0.16205	0.00146
	625.71	0.12846	0.16104	0.00148
	625.9	0.12765	0.16006	0.00154
	626.09	0.12688	0.15907	0.00156
	626.28	0.1261	0.15808	0.00152
	626.47	0.12533	0.15706	0.00152
	626.67	0.12456	0.15608	0.00148
	626.86	0.1238	0.15512	0.00145
	627.05	0.12304	0.15417	0.00145
	627.24	0.12225	0.1532	0.00129
	627.43	0.12148	0.15226	0.00121
	627.62	0.12069	0.15129	0.00122
	627.82	0.1199	0.15031	0.0012
	628.01	0.11914	0.14934	0.00125
	628.2	0.11835	0.14837	0.00119
	628.39	0.11754	0.14739	0.00113
	628.58	0.11671	0.14641	0.00113
	628.77	0.11591	0.14543	0.00114
	628.97	0.11511	0.14445	0.00115
	629.16	0.11432	0.14344	0.00122
	629.35	0.11354	0.14245	0.00121
	629.54	0.11276	0.14142	0.00118
	629.73	0.11199	0.14044	0.00114
	629.92	0.11123	0.13944	0.000982227
	630.12	0.11049	0.13847	0.001
	630.31	0.10976	0.1375	0.000954675
	630.5	0.10902	0.13654	0.000876648
	630.69	0.1083	0.13562	0.000840936
	630.88	0.10754	0.13466	0.000790194
	631.07	0.10681	0.13375	0.000827877
	631.26	0.10609	0.13283	0.000829599
	631.46	0.10536	0.13189	0.000841554
	631.65	0.10463	0.13095	0.000851568
	631.84	0.10393	0.12999	0.00082173
	632.03	0.10323	0.12905	0.00097206
	632.22	0.10254	0.1281	0.00102
	632.41	0.10189	0.12719	0.00098733
	632.6	0.10125	0.12632	0.000977616
	632.79	0.10058	0.12546	0.00094242
	632.99	0.09993	0.1246	0.00093114
	633.18	0.09929	0.12374	0.000952794
	633.37	0.09869	0.1229	0.001
	633.56	0.09805	0.12205	0.000963444
	633.75	0.09745	0.1212	0.000984552
	633.94	0.09685	0.12038	0.000935979
	634.13	0.09625	0.11957	0.000935148
	634.32	0.09569	0.11877	0.000925593
	634.52	0.0951	0.11795	0.000900492
	634.71	0.09449	0.11714	0.000966504
	634.9	0.09391	0.11635	0.000877023
	635.09	0.09333	0.11557	0.000888114
	635.28	0.09275	0.11478	0.000900675
	635.47	0.09219	0.11396	0.000796533
	635.66	0.09166	0.11317	0.000869271
	635.85	0.0911	0.11234	0.000853587
	636.04	0.09054	0.11153	0.000850758
	636.24	0.08999	0.11075	0.000826371
	636.43	0.08943	0.10997	0.000724881
	636.62	0.08888	0.10919	0.000683724
	636.81	0.08834	0.10844	0.00063756
	637	0.08778	0.10769	0.000670005
	637.19	0.08723	0.10695	0.000723237
	637.38	0.08669	0.10622	0.00079875
	637.57	0.08618	0.1055	0.000808581
	637.76	0.08566	0.10478	0.000828987
	637.95	0.08516	0.1041	0.00087741
	638.15	0.08463	0.10344	0.000876462
	638.34	0.08417	0.10278	0.000939675
	638.53	0.08368	0.10215	0.000943362
	638.72	0.0832	0.10153	0.000962865
	638.91	0.08272	0.10092	0.000891867
	639.1	0.08225	0.10027	0.000832392
	639.29	0.08181	0.09965	0.000851103
	639.48	0.08139	0.09901	0.000796332
	639.67	0.08093	0.09837	0.000807111
	639.86	0.08047	0.09771	0.000957018
	640.05	0.07998	0.09706	0.00092637
	640.24	0.07951	0.09644	0.000882249
	640.43	0.07899	0.09583	0.000804099
	640.63	0.07851	0.09524	0.000761946
	640.82	0.07804	0.09466	0.000782661
	641.01	0.07757	0.09407	0.000750489
	641.2	0.07711	0.09349	0.000860799
	641.39	0.07663	0.09293	0.000882579
	641.58	0.07616	0.09235	0.000958083
	641.77	0.07572	0.09174	0.000895443
	641.96	0.07526	0.09115	0.000904839
	642.15	0.07483	0.09055	0.000839988
	642.34	0.07437	0.08993	0.000795012
	642.53	0.07394	0.08933	0.000799188
	642.72	0.07349	0.08873	0.000768015
	642.91	0.07307	0.08809	0.000664431
	643.1	0.07263	0.08747	0.000592239
	643.29	0.07218	0.08686	0.000629871
	643.48	0.07173	0.08624	0.000590337
	643.67	0.07126	0.08562	0.00068382
	643.86	0.07079	0.08502	0.000773652
	644.06	0.0703	0.08444	0.000760899
	644.25	0.06978	0.08386	0.000810882
	644.44	0.06932	0.08328	0.000814998
	644.63	0.06886	0.0827	0.000659745
	644.82	0.06843	0.08212	0.000727626
	645.01	0.06797	0.08155	0.00080904
	645.2	0.06756	0.08098	0.000748803
	645.39	0.06716	0.08039	0.00076152
	645.58	0.06677	0.0798	0.000766089
	645.77	0.0664	0.07925	0.000821511
	645.96	0.06602	0.07871	0.000821631
	646.15	0.06566	0.07814	0.000808359
	646.34	0.06531	0.07759	0.000710946
	646.53	0.06497	0.07706	0.000711681
	646.72	0.0646	0.07652	0.000696453
	646.91	0.0642	0.07598	0.00075411
	647.1	0.06379	0.07546	0.000734637
	647.29	0.06338	0.07493	0.000744774
	647.48	0.06297	0.07439	0.000762522
	647.67	0.06256	0.07389	0.000774741
	647.86	0.06217	0.07339	0.000762243
	648.05	0.0618	0.07288	0.000675219
	648.24	0.06143	0.07238	0.000712725
	648.43	0.06108	0.07187	0.000638937
	648.62	0.06072	0.0714	0.000596571
	648.81	0.06037	0.07091	0.00056388
	649	0.06005	0.07044	0.000586554
	649.19	0.05969	0.06996	0.000578445
	649.38	0.05935	0.06953	0.000525264
	649.57	0.05901	0.06908	0.000566097
	649.76	0.05867	0.06862	0.000545598
	649.95	0.05833	0.06816	0.000574896
	650.14	0.05796	0.06772	0.00052884
	650.33	0.05758	0.06729	0.000554718
	650.52	0.05719	0.06685	0.00053583
	650.71	0.05681	0.0664	0.000497592
	650.9	0.05643	0.06597	0.000537777
	651.09	0.05602	0.06554	0.000526563
	651.28	0.05562	0.06513	0.0005703
	651.47	0.05525	0.06472	0.000566271
	651.66	0.05491	0.06434	0.000481833
	651.85	0.05462	0.06396	0.000521949
	652.04	0.05433	0.06357	0.000454122
	652.23	0.05405	0.06321	0.000406326
	652.42	0.05377	0.06283	0.000323823
	652.61	0.0535	0.06246	0.000283143
	652.8	0.05325	0.06211	0.000313344
	652.99	0.05299	0.06176	0.000286347
	653.18	0.05274	0.06141	0.000384555
	653.37	0.05245	0.06104	0.000342864
	653.56	0.05216	0.06067	0.000421971
	653.75	0.05184	0.06029	0.000394227
	653.94	0.05152	0.05989	0.000369804
	654.13	0.0512	0.05946	0.000435945
	654.32	0.05088	0.05906	0.000327438
	654.51	0.05061	0.05866	0.000374418
	654.7	0.05034	0.05828	0.000315723
	654.88	0.05008	0.05793	0.000377295
	655.07	0.04982	0.05757	0.000291582
	655.26	0.04955	0.05721	0.000234807
	655.45	0.0493	0.05683	0.000264354
	655.64	0.04907	0.05645	0.000228987
	655.83	0.04886	0.0561	0.000233874
	656.02	0.04863	0.05575	0.000151236
	656.21	0.04841	0.0554	5.6223e-05
	656.4	0.04821	0.05505	5.685e-06
	656.59	0.048	0.05468	-4.4538e-05
	656.78	0.04781	0.05435	-7.6239e-05
	656.97	0.04759	0.05399	-0.000110709
	657.16	0.04739	0.05366	-5.7969e-05
	657.35	0.04715	0.05335	-2.2515e-05
	657.54	0.04689	0.053	-3.3492e-05
	657.73	0.04665	0.05266	2.67e-07
	657.92	0.04641	0.05234	-2.6367e-05
	658.11	0.04619	0.05203	-4.3356e-05
	658.29	0.04597	0.05171	-6.7461e-05
	658.48	0.04576	0.05139	-0.000109794
	658.67	0.04559	0.05111	-0.000129729
	658.86	0.0454	0.05084	-8.7003e-05
	659.05	0.04522	0.05055	-8.334e-05
	659.24	0.04501	0.05028	-0.000160848
	659.43	0.04479	0.05001	-0.000119586
	659.62	0.0446	0.04972	-0.000121524
	659.81	0.0444	0.04942	-0.000103614
	660	0.04425	0.04914	-0.000105492
	660.19	0.04409	0.0489	-8.7069e-05
	660.38	0.04393	0.04866	-8.9031e-05
	660.57	0.04378	0.04842	-2.19e-07
	660.75	0.04364	0.04816	5.3178e-05
	660.94	0.04349	0.04791	9.5748e-05
	661.13	0.04332	0.04764	0.000168003
	661.32	0.04315	0.04737	0.000241818
	661.51	0.04294	0.04711	0.00036678
	661.7	0.04277	0.04687	0.000444993
	661.89	0.04256	0.04661	0.000437619
	662.08	0.04234	0.04636	0.000438021
	662.27	0.04212	0.04613	0.000466842
	662.46	0.04191	0.04592	0.000429375
	662.64	0.04169	0.04572	0.000405231
	662.83	0.04148	0.04552	0.00043389
	663.02	0.04127	0.04536	0.000484785
	663.21	0.04107	0.0452	0.000506361
	663.4	0.04086	0.04503	0.000549918
	663.59	0.04067	0.04486	0.000485595
	663.78	0.04049	0.04469	0.000542112
	663.97	0.04032	0.0445	0.000567087
	664.16	0.04016	0.0443	0.000613527
	664.34	0.03998	0.04408	0.000630237
	664.53	0.03984	0.04387	0.000672384
	664.72	0.03966	0.04364	0.000702309
	664.91	0.03949	0.0434	0.000649968
	665.1	0.0393	0.04317	0.000634488
	665.29	0.03912	0.04295	0.00056763
	665.48	0.03894	0.04274	0.000584427
	665.67	0.03878	0.04253	0.000598281
	665.85	0.0386	0.04234	0.000608631
	666.04	0.03843	0.04216	0.000588231
	666.23	0.03825	0.042	0.000493191
	666.42	0.0381	0.04182	0.000426423
	666.61	0.03797	0.04168	0.000435429
	666.8	0.03786	0.04153	0.000449649
	666.99	0.03773	0.04139	0.000417849
	667.17	0.0376	0.04121	0.000458142
	667.36	0.03745	0.04104	0.000450588
	667.55	0.03729	0.04084	0.000453846
	667.74	0.03715	0.04062	0.000392532
	667.93	0.03703	0.04041	0.000411822
	668.12	0.03692	0.04021	0.000387132
	668.31	0.03679	0.04002	0.000442428
	668.49	0.03665	0.03983	0.000402738
	668.68	0.03651	0.03967	0.000429489
	668.87	0.03638	0.0395	0.000412746
	669.06	0.03626	0.03937	0.000336627
	669.25	0.03608	0.03924	0.000338373
	669.44	0.03593	0.03913	0.000311559
	669.63	0.03577	0.03901	0.000266556
	669.81	0.03564	0.03889	0.000273135
	670	0.03551	0.03876	0.000312381
	670.19	0.03537	0.03863	0.000270189
	670.38	0.03523	0.03852	0.000272181
	670.57	0.03509	0.03839	0.000219588
	670.76	0.03494	0.03826	0.000178368
	670.94	0.03482	0.03809	0.000243951
	671.13	0.03466	0.03795	0.000235974
	671.32	0.0345	0.03777	0.000305646
	671.51	0.03438	0.03762	0.000317007
	671.7	0.03426	0.03743	0.00035814
	671.88	0.03414	0.03727	0.00032727
	672.07	0.03408	0.03709	0.000294
	672.26	0.034	0.03692	0.000301038
	672.45	0.03393	0.03676	0.000308589
	672.64	0.03387	0.03663	0.000254211
	672.83	0.03379	0.03649	0.000238602
	673.01	0.03373	0.03638	0.000144603
	673.2	0.0337	0.03627	0.000109431
	673.39	0.03367	0.03614	4.7811e-05
	673.58	0.03362	0.036	8.6919e-05
	673.77	0.03354	0.03586	0.000222978
	673.95	0.0335	0.03573	0.000239196
	674.14	0.03342	0.03559	0.000281616
	674.33	0.03333	0.03548	0.000341787
	674.52	0.03321	0.03536	0.000330936
	674.71	0.03309	0.03524	0.00029505
	674.89	0.03295	0.03512	0.000280455
	675.08	0.03282	0.03501	0.000247836
	675.27	0.03271	0.03489	0.000241968
	675.46	0.0326	0.0348	0.00026415
	675.65	0.03254	0.03471	0.000181671
	675.83	0.03249	0.03459	0.000233376
	676.02	0.03243	0.03448	0.000184041
	676.21	0.03236	0.03433	0.00020544
	676.4	0.03231	0.03423	0.000187377
	676.58	0.03225	0.03411	0.00018891
	676.77	0.03218	0.03402	0.000239691
	676.96	0.0321	0.03391	0.000302418
	677.15	0.03201	0.03382	0.000345027
	677.34	0.03191	0.03371	0.000308562
	677.52	0.0318	0.03361	0.000293358
	677.71	0.03167	0.03352	0.000340974
	677.9	0.03151	0.03342	0.000382596
	678.09	0.03136	0.0333	0.000347391
	678.27	0.03118	0.0332	0.000292956
	678.46	0.031	0.03309	9.6504e-05
	678.65	0.03083	0.03297	1.4025e-05
	678.84	0.03067	0.03284	2.0109e-05
	679.03	0.03053	0.03271	1.5855e-05
	679.21	0.03043	0.03256	5.316e-06
	679.4	0.03034	0.03242	1.0968e-05
	679.59	0.03027	0.03229	3.8241e-05
	679.78	0.03019	0.03215	3.9261e-05
	679.96	0.0301	0.03199	0.000112809
	680.15	0.03	0.03183	0.000127986
	680.34	0.02987	0.03168	0.000158793
	680.53	0.02974	0.03154	0.000143643
	680.71	0.02959	0.03141	0.000188271
	680.9	0.02945	0.03129	0.000107862
	681.09	0.02931	0.03116	0.000115635
	681.28	0.02917	0.03105	0.00011631
	681.46	0.02904	0.03093	8.5992e-05
	681.65	0.0289	0.03083	-7.173e-06
	681.84	0.02877	0.03073	-6.8487e-05
	682.03	0.02865	0.03065	-2.7723e-05
	682.21	0.02857	0.03058	2.8857e-05
	682.4	0.0285	0.03049	-1.8396e-05
	682.59	0.02843	0.03041	-1.7685e-05
	682.77	0.02835	0.03036	4.4832e-05
	682.96	0.02831	0.03031	8.5629e-05
	683.15	0.02829	0.03026	0.00015957
	683.34	0.02826	0.03019	0.000189081
	683.52	0.02824	0.03013	0.000169608
	683.71	0.02823	0.03006	0.000177657
	683.9	0.02819	0.02999	0.00012921
	684.09	0.02816	0.02994	9.2133e-05
	684.27	0.02814	0.02987	5.2101e-05
	684.46	0.02812	0.02981	0.000123432
	684.65	0.02811	0.02978	8.3061e-05
	684.83	0.0281	0.02976	0.000105756
	685.02	0.0281	0.02972	0.000121392
	685.21	0.02811	0.02967	7.1265e-05
	685.4	0.02812	0.02961	1.2561e-05
	685.58	0.02813	0.02954	6.1932e-05
	685.77	0.02812	0.02946	-4.422e-06
	685.96	0.02809	0.02933	-4.485e-06
	686.14	0.02807	0.02921	-3.6678e-05
	686.33	0.02807	0.02909	-5.7819e-05
	686.52	0.02808	0.02897	-2.5131e-05
	686.7	0.02808	0.02882	4.632e-06
	686.89	0.02803	0.02868	-8.2884e-05
	687.08	0.02802	0.02855	-1.7844e-05
	687.27	0.028	0.02845	3.9108e-05
	687.45	0.02796	0.02832	7.5321e-05
	687.64	0.02794	0.0282	2.1348e-05
	687.83	0.02792	0.02811	8.5083e-05
	688.01	0.02792	0.02806	1.4562e-05
	688.2	0.02791	0.02801	7.1481e-05
	688.39	0.0279	0.02796	0.000160197
	688.57	0.02788	0.02792	0.000238503
	688.76	0.02784	0.02785	0.000225996
	688.95	0.02778	0.02778	0.000249813
	689.13	0.02772	0.02771	0.000242559
	689.32	0.02765	0.02764	0.000245817
	689.51	0.02754	0.02754	0.000229416
	689.69	0.02742	0.02745	0.000232617
	689.88	0.02731	0.02741	0.000217434
	690.07	0.0272	0.02737	0.000268617
	690.25	0.02709	0.02735	0.000301305
	690.44	0.02697	0.02732	0.000384033
	690.63	0.02689	0.02733	0.000318024
	690.81	0.02676	0.02731	0.000348738
	691	0.02663	0.02729	0.000336456
	691.19	0.02651	0.02726	0.000295353
	691.37	0.02639	0.02722	0.00025671
	691.56	0.02629	0.02716	0.000366648
	691.75	0.02616	0.02708	0.000357612
	691.93	0.02603	0.02699	0.000299682
	692.12	0.02594	0.02692	0.000242649
	692.31	0.02582	0.02682	0.000283134
	692.49	0.02572	0.02674	0.000193314
	692.68	0.0256	0.02664	0.000221139
	692.87	0.02548	0.02654	0.000221259
	693.05	0.02539	0.02643	0.000117543
	693.24	0.02529	0.02634	0.000112512
	693.43	0.0252	0.02627	0.000166857
	693.61	0.02511	0.0262	0.000161022
	693.8	0.02503	0.02611	0.000109845
	693.99	0.02498	0.02603	0.000160743
	694.17	0.02494	0.02594	0.000177054
	694.36	0.02492	0.02588	0.000279288
	694.54	0.0249	0.02577	0.000346377
	694.73	0.02488	0.02567	0.000286905
	694.92	0.02485	0.02557	0.000249609
	695.1	0.02486	0.02549	0.000249801
	695.29	0.02485	0.02541	0.000336246
	695.48	0.02485	0.02535	0.00031938
	695.66	0.02485	0.0253	0.000407877
	695.85	0.02483	0.02526	0.000372795
	696.03	0.02482	0.02524	0.00038745
	696.22	0.0248	0.02522	0.000392187
	696.41	0.02479	0.02521	0.000388803
	696.59	0.0248	0.02519	0.00038634
	696.78	0.02479	0.02516	0.000390876
	696.97	0.02478	0.02516	0.000375306
	697.15	0.02476	0.02513	0.000472134
	697.34	0.02472	0.02514	0.000457521
	697.52	0.02469	0.02512	0.000409506
	697.71	0.02463	0.02512	0.000453249
	697.9	0.02457	0.0251	0.000454344
	698.08	0.02454	0.02507	0.000458643
	698.27	0.02452	0.02504	0.000372717
	698.45	0.02448	0.02502	0.000341715
	698.64	0.02443	0.02498	0.000296556
	698.83	0.02439	0.02496	0.000239133
	699.01	0.02435	0.02491	0.000139359
	699.2	0.02429	0.02488	5.7282e-05
	699.38	0.02423	0.02487	0.000107568
	699.57	0.0242	0.02485	9.6873e-05
	699.76	0.02415	0.02484	3.7458e-05
	699.94	0.02411	0.0248	2.2767e-05
	700.13	0.0241	0.02475	1.0974e-05
	700.31	0.02407	0.02472	3.4203e-05
	700.5	0.02407	0.02468	5.2536e-05
	700.69	0.02404	0.02464	1.5405e-05
	700.87	0.02401	0.02459	-3.3069e-05
	701.06	0.02399	0.02453	-1.3095e-05
	701.24	0.02396	0.02447	6.3018e-05
	701.43	0.02391	0.02441	6.5817e-05
	701.61	0.02384	0.02433	8.9094e-05
	701.8	0.02379	0.02424	-2.5029e-05
	701.99	0.02374	0.02411	2.0679e-05
	702.17	0.02368	0.02399	5.5947e-05
	702.36	0.02363	0.02389	2.9961e-05
	702.54	0.02356	0.02377	2.3361e-05
	702.73	0.02347	0.02365	1.5501e-05
	702.91	0.02339	0.02357	9.903e-05
	703.1	0.02333	0.02351	0.00013095
	703.29	0.02328	0.02346	0.000185874
	703.47	0.0232	0.02339	0.00019902
	703.66	0.02313	0.02335	0.000148323
	703.84	0.02308	0.02332	0.000249759
	704.03	0.02302	0.02325	0.000296949
	704.21	0.02297	0.0232	0.000318003
	704.4	0.02287	0.02315	0.000337758
	704.58	0.02277	0.02311	0.000342711
	704.77	0.02268	0.02309	0.000341787
	704.96	0.02259	0.02304	0.000328488
	705.14	0.0225	0.02301	0.000336573
	705.33	0.02244	0.02296	0.000412098
	705.51	0.02238	0.02291	0.00032934
	705.7	0.02232	0.02288	0.000299817
	705.88	0.02226	0.02285	0.000259068
	706.07	0.02224	0.02282	0.000289506
	706.25	0.02222	0.0228	0.00024078
	706.44	0.02218	0.0228	0.000264462
	706.62	0.02216	0.02282	0.000266547
	706.81	0.02211	0.02284	0.000246975
	706.99	0.02208	0.02284	0.000233457
	707.18	0.02208	0.02284	0.000158442
	707.36	0.02204	0.02287	5.5956e-05
	707.55	0.02199	0.02286	5.7489e-05
	707.74	0.02193	0.02282	0.000162276
	707.92	0.02186	0.0228	0.000106464
	708.11	0.02181	0.02279	9.741e-05
	708.29	0.02174	0.02274	0.000129447
	708.48	0.02166	0.02266	9.5256e-05
	708.66	0.02159	0.02261	5.9307e-05
	708.85	0.02153	0.02251	3.0546e-05
	709.03	0.02151	0.02241	0.000140454
	709.22	0.02147	0.02232	0.000134895
	709.4	0.02144	0.02222	8.5122e-05
	709.59	0.02138	0.02212	2.2941e-05
	709.77	0.02135	0.02201	-1.125e-05
	709.96	0.02129	0.02193	-2.8662e-05
	710.14	0.02123	0.02187	1.3257e-05
	710.33	0.02113	0.02181	-1.9185e-05
	710.51	0.02106	0.02174	-9.768e-05
	710.7	0.02096	0.0217	-0.000104193
	710.88	0.02087	0.02165	-5.8566e-05
	711.07	0.0208	0.02161	-6.5592e-05
	711.25	0.02072	0.02155	-5.658e-06
	711.44	0.02063	0.02151	-2.9949e-05
	711.62	0.02054	0.02145	-5.3265e-05
	711.81	0.02044	0.02137	6.915e-05
	711.99	0.02038	0.02128	0.000135729
	712.18	0.0203	0.0212	0.000193968
	712.36	0.02021	0.02114	7.4745e-05
	712.55	0.02013	0.02108	0.000129948
	712.73	0.02006	0.021	0.000122145
	712.92	0.01999	0.02098	0.000154929
	713.1	0.01993	0.02098	0.000179835
	713.28	0.01989	0.02095	0.000106383
	713.47	0.01982	0.02096	6.9951e-05
	713.65	0.01974	0.02098	1.5432e-05
	713.84	0.01967	0.02099	4.7163e-05
	714.02	0.0196	0.02103	9.7335e-05
	714.21	0.01955	0.02103	0.000115152
	714.39	0.01947	0.02104	0.000201717
	714.58	0.01942	0.02102	0.000186483
	714.76	0.01935	0.02101	0.000240063
	714.95	0.01932	0.02096	0.00026919
	715.13	0.01926	0.02093	0.00028587
	715.32	0.01923	0.02087	0.000278133
	715.5	0.01923	0.02082	0.000205938
	715.68	0.01921	0.02075	0.000209625
	715.87	0.0192	0.0207	0.000168465
	716.05	0.0192	0.02064	0.000186033
	716.24	0.01923	0.0206	0.000214971
	716.42	0.01925	0.02059	0.00021012
	716.61	0.01925	0.02059	0.000223137
	716.79	0.0193	0.02059	0.000177213
	716.98	0.01934	0.0206	0.000198474
	717.16	0.01936	0.0206	0.000178848
	717.35	0.01939	0.02061	0.00019974
	717.53	0.01943	0.02058	0.000183672
	717.71	0.01944	0.02055	0.000185421
	717.9	0.01943	0.02052	0.000253224
	718.08	0.01943	0.02046	0.000354201
	718.27	0.01943	0.02044	0.000235932
	718.45	0.01942	0.02037	0.000195222
	718.64	0.0194	0.0203	0.000117744
	718.82	0.01939	0.02026	2.3073e-05
	719	0.01936	0.02021	5.97e-06
	719.19	0.0193	0.02018	1.9149e-05
	719.37	0.01927	0.02013	-6.1602e-05
	719.56	0.01922	0.02011	-5.8533e-05
	719.74	0.0192	0.02007	-1.5039e-05
	719.93	0.01915	0.02005	-6.6189e-05
	720.11	0.01907	0.02004	-1.5222e-05
	720.29	0.019	0.02002	4.1328e-05
	720.48	0.01897	0.02002	1.7211e-05
	720.66	0.0189	0.02001	-3.3291e-05
	720.85	0.01882	0.01999	2.4678e-05
	721.03	0.01875	0.01998	-6.3147e-05
	721.21	0.01871	0.01996	-3.5961e-05
	721.4	0.01862	0.01993	-4.6245e-05
	721.58	0.01858	0.0199	-6.1362e-05
	721.77	0.01854	0.01988	-8.1363e-05
	721.95	0.0185	0.01984	-5.142e-05
	722.13	0.01843	0.01983	-7.3749e-05
	722.32	0.01838	0.01984	-3.2247e-05
	722.5	0.01833	0.01984	-2.1042e-05
	722.69	0.01824	0.01988	-9.0897e-05
	722.87	0.0182	0.01987	-0.000101841
	723.05	0.01816	0.01988	-9.2862e-05
	723.24	0.0181	0.0199	-1.0092e-05
	723.42	0.01807	0.01989	3.6933e-05
	723.61	0.01802	0.01989	5.4954e-05
	723.79	0.01797	0.01986	9.4644e-05
	723.97	0.0179	0.01982	0.000168975
	724.16	0.01785	0.01976	0.000201543
	724.34	0.01778	0.01971	0.000189441
	724.52	0.01774	0.01965	0.000193782
	724.71	0.01767	0.01958	0.000175413
	724.89	0.0176	0.01951	0.00012267
	725.08	0.01752	0.01943	0.000191853
	725.26	0.01749	0.01935	0.000257781
	725.44	0.01747	0.01928	0.000250746
	725.63	0.01742	0.0192	0.000323364
	725.81	0.01739	0.01912	0.000246417
	725.99	0.01738	0.01901	0.000216402
	726.18	0.01734	0.01891	0.000293667
	726.36	0.01733	0.0188	0.000279165
	726.54	0.01732	0.01869	0.000324144
	726.73	0.01733	0.01857	0.000304575
	726.91	0.01734	0.01845	0.000185634
	727.1	0.01736	0.01833	0.000184407
	727.28	0.01737	0.01818	0.00018084
	727.46	0.01738	0.01807	0.000274878
	727.65	0.01738	0.01797	0.000325338
	727.83	0.01741	0.01784	0.000283401
	728.01	0.01742	0.01772	0.000315354
	728.2	0.01744	0.01761	0.000244734
	728.38	0.0175	0.01754	0.000243036
	728.56	0.01754	0.01748	0.000198375
	728.75	0.01757	0.01746	0.000184704
	728.93	0.01765	0.01743	0.000150216
	729.11	0.01767	0.0174	0.000166428
	729.3	0.01773	0.01738	0.000203382
	729.48	0.01779	0.01736	0.000291915
	729.66	0.01783	0.01732	0.000140499
	729.85	0.01783	0.01731	9.2046e-05
	730.03	0.01782	0.01727	3.7272e-05
	730.21	0.01782	0.01724	-2.6013e-05
	730.4	0.01782	0.01723	6.4821e-05
	730.58	0.01781	0.01722	8.9241e-05
	730.76	0.01779	0.01724	-1.2879e-05
	730.95	0.01779	0.01724	-2.0241e-05
	731.13	0.01777	0.01725	-6.8403e-05
	731.31	0.01775	0.01724	-3.0465e-05
	731.5	0.01774	0.01721	4.4955e-05
	731.68	0.01772	0.01717	1.7619e-05
	731.86	0.01774	0.01715	1.3863e-05
	732.05	0.01773	0.01709	7.0905e-05
	732.23	0.01777	0.01703	7.8195e-05
	732.41	0.01775	0.01698	0.00016059
	732.59	0.01777	0.0169	0.000202521
	732.78	0.01775	0.01683	0.000249924
	732.96	0.01774	0.01672	0.000213249
	733.14	0.01774	0.01662	0.00026268
	733.33	0.01771	0.01651	0.000267525
	733.51	0.01766	0.01642	0.000319779
	733.69	0.01762	0.01634	0.000385458
	733.88	0.01757	0.01627	0.000355785
	734.06	0.01755	0.0162	0.000311676
	734.24	0.01752	0.01614	0.000384657
	734.42	0.01752	0.01609	0.000478272
	734.61	0.01751	0.01606	0.000491115
	734.79	0.01752	0.01605	0.000510444
	734.97	0.01749	0.01599	0.000413562
	735.16	0.01749	0.01597	0.000463572
	735.34	0.01748	0.01589	0.000576036
	735.52	0.01746	0.01581	0.00062214
	735.7	0.01745	0.01574	0.000623028
	735.89	0.01746	0.01567	0.000652884
	736.07	0.01745	0.01563	0.000636879
	736.25	0.01743	0.01556	0.000636357
	736.44	0.01742	0.01552	0.000624234
	736.62	0.0174	0.01551	0.00051672
	736.8	0.01735	0.01551	0.000453558
	736.98	0.01733	0.01553	0.000394197
	737.17	0.01727	0.01555	0.000378798
	737.35	0.01723	0.01556	0.000384882
	737.53	0.0172	0.01558	0.000388449
	737.71	0.01719	0.01559	0.000382236
	737.9	0.01717	0.0156	0.000351117
	738.08	0.01716	0.01561	0.000368655
	738.26	0.01715	0.0156	0.000329709
	738.44	0.01718	0.01557	0.000371916
	738.63	0.01714	0.01554	0.000332103
	738.81	0.01712	0.01552	0.000394161
	738.99	0.01707	0.01548	0.000266691
	739.17	0.01706	0.01543	0.000231027
	739.36	0.01702	0.01535	0.000289359
	739.54	0.01698	0.01529	0.000358806
	739.72	0.01692	0.01523	0.000315924
	739.9	0.0169	0.01518	0.000211635
	740.09	0.01685	0.01516	0.000169275
	740.27	0.0168	0.01514	0.000132354
	740.45	0.01672	0.01511	0.000125505
	740.63	0.01667	0.01509	0.000133002
	740.82	0.01663	0.01509	0.000181104
	741	0.01656	0.01506	0.000181821
	741.18	0.0165	0.01504	0.000224784
	741.36	0.01646	0.01502	0.000266256
	741.55	0.01641	0.01498	0.000232221
	741.73	0.01638	0.01497	0.000211734
	741.91	0.01637	0.01497	0.000241164
	742.09	0.01634	0.01495	0.000234528
	742.27	0.01633	0.01494	0.000192039
	742.46	0.01635	0.01491	0.000161139
	742.64	0.01636	0.01489	8.7687e-05
	742.82	0.01639	0.01489	6.8385e-05
	743	0.01641	0.01489	1.8126e-05
	743.19	0.01642	0.01488	1.3971e-05
	743.37	0.01645	0.01486	-6.3663e-05
	743.55	0.01646	0.01483	-2.3133e-05
	743.73	0.01647	0.0148	7.212e-06
	743.91	0.01647	0.01477	2.9733e-05
	744.1	0.0165	0.01476	5.6433e-05
	744.28	0.01652	0.01471	7.4466e-05
	744.46	0.01652	0.01468	8.1864e-05
	744.64	0.01655	0.01467	0.000120804
	744.82	0.01655	0.01466	0.000207831
	745.01	0.01657	0.01464	0.000208008
	745.19	0.01657	0.01461	0.000221769
	745.37	0.01657	0.01456	0.000171147
	745.55	0.0166	0.01453	0.000134922
	745.73	0.01661	0.01449	7.4784e-05
	745.92	0.01662	0.01446	3.8631e-05
	746.1	0.01661	0.01441	0.000154914
	746.28	0.01662	0.01437	0.000154947
	746.46	0.0166	0.01432	0.000134109
	746.64	0.01659	0.01429	8.6856e-05
	746.82	0.01655	0.01429	0.000122034
	747.01	0.01647	0.01428	0.000126486
	747.19	0.01643	0.01428	0.000135147
	747.37	0.01635	0.01425	8.4681e-05
	747.55	0.01629	0.01423	0.000126555
	747.73	0.01625	0.01424	0.000133281
	747.91	0.01617	0.01421	0.000150771
	748.1	0.01609	0.0142	0.000104226
	748.28	0.01601	0.01419	8.2665e-05
	748.46	0.01595	0.01418	-5.067e-06
	748.64	0.01586	0.01416	-3.849e-05
	748.82	0.01576	0.01418	-3.3516e-05
	749	0.01566	0.01419	-4.2942e-05
	749.19	0.01554	0.01418	-0.00011964
	749.37	0.01542	0.01417	-0.000128058
	749.55	0.0153	0.0142	-0.000117672
	749.73	0.0152	0.01423	-0.000141786
	749.91	0.01509	0.01425	-0.000119826
	750.09	0.015	0.01429	-5.277e-05
	750.28	0.01492	0.01432	4.2495e-05
	750.46	0.01485	0.01434	-7.185e-06
	750.64	0.0148	0.01439	-5.1801e-05
	750.82	0.01474	0.01441	-3.5181e-05
	751	0.01468	0.01443	-6.804e-05
	751.18	0.01465	0.01447	-3.2982e-05
	751.36	0.01454	0.01452	-9.6201e-05
	751.55	0.01448	0.01456	7.023e-06
	751.73	0.01439	0.0146	2.1552e-05
	751.91	0.01432	0.01465	8.7936e-05
	752.09	0.01423	0.01473	3.153e-05
	752.27	0.01415	0.01478	4.8861e-05
	752.45	0.01409	0.01483	2.5971e-05
	752.63	0.01403	0.01488	6.3666e-05
	752.81	0.01397	0.01496	5.6631e-05
	753	0.01391	0.01503	9.3186e-05
	753.18	0.01384	0.01511	7.7517e-05
	753.36	0.01379	0.01516	1.5462e-05
	753.54	0.01376	0.01519	4.8243e-05
	753.72	0.01377	0.0152	0.000104643
	753.9	0.01374	0.01523	5.5209e-05
	754.08	0.01373	0.0152	-2.748e-05
	754.26	0.0137	0.0152	-3.4491e-05
	754.45	0.01367	0.01519	-4.4835e-05
	754.63	0.01359	0.01516	-5.043e-05
	754.81	0.01355	0.01514	-3.8391e-05
	754.99	0.01349	0.0151	-5.5842e-05
	755.17	0.01346	0.01505	-2.1795e-05
	755.35	0.01344	0.01501	1.9308e-05
	755.53	0.0134	0.01497	2.961e-06
	755.71	0.01336	0.01491	8.433e-06
	755.89	0.01339	0.01482	7.0608e-05
	756.07	0.01342	0.01474	1.6845e-05
	756.26	0.01343	0.01465	1.5957e-05
	756.44	0.01345	0.01456	-1.6143e-05
	756.62	0.01349	0.01443	1.6641e-05
	756.8	0.01353	0.01435	3.5685e-05
	756.98	0.01357	0.01429	0.00010908
	757.16	0.01362	0.01423	0.000149352
	757.34	0.01365	0.01415	0.000168306
	757.52	0.01366	0.01407	0.000132852
	757.7	0.01369	0.014	9.3534e-05
	757.88	0.01372	0.01396	0.00022566
	758.06	0.01371	0.01393	0.000237786
	758.24	0.0137	0.0139	0.00019665
	758.43	0.01372	0.01387	0.000158064
	758.61	0.01371	0.01386	0.000232308
	758.79	0.01369	0.01386	0.000254826
	758.97	0.01367	0.01384	0.000206688
	759.15	0.01367	0.0138	0.000255288
	759.33	0.01363	0.01377	0.000129999
	759.51	0.0136	0.01375	0.000184224
	759.69	0.01355	0.01375	0.000252138
	759.87	0.01349	0.01371	0.000196743
	760.05	0.01344	0.01369	0.000214806
	760.23	0.01338	0.01366	0.000203958
	760.41	0.01331	0.0136	0.000217782
	760.59	0.01325	0.01357	0.000271581
	760.77	0.01319	0.01354	0.000290748
	760.95	0.01314	0.0135	0.00028755
	761.13	0.01308	0.01347	0.000255354
	761.32	0.01301	0.0134	0.00024789
	761.5	0.01294	0.01332	0.000193872
	761.68	0.0129	0.01325	0.000250362
	761.86	0.01287	0.01319	0.000334785
	762.04	0.01285	0.01315	0.000361821
	762.22	0.01284	0.01312	0.000447156
	762.4	0.01283	0.01307	0.000366759
	762.58	0.01284	0.01305	0.000398031
	762.76	0.01284	0.01305	0.000430386
	762.94	0.01284	0.01304	0.000450822
	763.12	0.01285	0.01303	0.000372639
	763.3	0.01288	0.01304	0.000398139
	763.48	0.0129	0.01302	0.000445257
	763.66	0.01292	0.01301	0.00047601
	763.84	0.01294	0.01297	0.000535278
	764.02	0.01295	0.01294	0.000531069
	764.2	0.01296	0.0129	0.000426837
	764.38	0.01296	0.01286	0.000390102
	764.56	0.01297	0.01281	0.000374157
	764.74	0.01299	0.01278	0.000452952
	764.92	0.013	0.01275	0.000495537
	765.1	0.01298	0.01273	0.000519429
	765.28	0.01296	0.01266	0.000527883
	765.46	0.01294	0.01262	0.000586986
	765.64	0.01294	0.01259	0.00058911
	765.82	0.01294	0.01253	0.000573906
	766	0.01292	0.0125	0.000597318
	766.18	0.01291	0.01245	0.000531453
	766.36	0.01289	0.0124	0.000481371
	766.54	0.01286	0.0123	0.000500412
	766.72	0.01283	0.01221	0.000452823
	766.9	0.01279	0.01211	0.000418878
	767.08	0.01273	0.01199	0.000422361
	767.26	0.01268	0.01187	0.000372162
	767.44	0.01263	0.01175	0.000349116
	767.62	0.01256	0.01162	0.00039735
	767.8	0.01254	0.01147	0.000360948
	767.98	0.01248	0.01137	0.000333492
	768.16	0.01245	0.01123	0.000224256
	768.34	0.01244	0.01113	0.000258507
	768.52	0.01244	0.01102	0.000276876
	768.7	0.01244	0.01091	0.00026622
	768.88	0.01245	0.01084	0.000229971
	769.06	0.01246	0.0108	0.000192801
	769.24	0.01247	0.01075	0.000110253
	769.42	0.01247	0.01072	5.6517e-05
	769.6	0.0125	0.01066	-2.8572e-05
	769.78	0.01254	0.01065	-7.2288e-05
	769.96	0.01256	0.01062	-6.4797e-05
	770.14	0.01257	0.0106	-5.1408e-05
	770.32	0.01258	0.0106	-7.5675e-05
	770.5	0.01258	0.0106	-0.00012645
	770.68	0.01256	0.01059	-0.000183618
	770.86	0.01254	0.01056	-0.000217191
	771.04	0.01254	0.01056	-0.000265173
	771.22	0.01253	0.01052	-0.000247536
	771.4	0.01254	0.01049	-0.000204798
	771.58	0.01254	0.01045	-0.000313185
	771.75	0.01252	0.0104	-0.000288612
	771.93	0.01251	0.01036	-0.000272727
	772.11	0.01247	0.01033	-0.00024717
	772.29	0.01238	0.0103	-0.000320739
	772.47	0.01232	0.01028	-0.000349899
	772.65	0.01223	0.0103	-0.000291255
	772.83	0.01212	0.0103	-0.000299568
	773.01	0.01199	0.01031	-0.00035652
	773.19	0.01188	0.01031	-0.000334497
	773.37	0.01175	0.01028	-0.000279906
	773.55	0.01163	0.01023	-0.000142404
	773.73	0.01151	0.01018	-0.000127935
	773.91	0.01143	0.01011	-0.000192168
	774.09	0.01133	0.01008	-0.000178923
	774.27	0.01124	0.01004	-0.000117486
	774.45	0.01117	0.01002	-0.000175452
	774.62	0.01112	0.00998	-0.000179721
	774.8	0.01104	0.00995	-0.000166692
	774.98	0.011	0.00991	-0.000181314
	775.16	0.01095	0.00986	-7.0173e-05
	775.34	0.01093	0.0098	-5.8683e-05
	775.52	0.01089	0.00976	-7.8834e-05
	775.7	0.01085	0.00974	-0.000102642
	775.88	0.01079	0.00973	-0.000117819
	776.06	0.01077	0.00972	-1.8003e-05
	776.24	0.01074	0.00973	-3.4893e-05
	776.42	0.01075	0.00974	-4.7394e-05
	776.6	0.01077	0.00977	-9.0336e-05
	776.77	0.0108	0.00981	-2.1252e-05
	776.95	0.01083	0.00983	-1.9923e-05
	777.13	0.01088	0.00983	-0.000103614
	777.31	0.01093	0.00986	-0.000107592
	777.49	0.01101	0.00986	-0.00013266
	777.67	0.01105	0.00986	-0.000121146
	777.85	0.01113	0.00989	-0.000141081
	778.03	0.01121	0.00993	-0.000294927
	778.21	0.01127	0.00996	-0.000280455
	778.38	0.01131	0.01002	-0.000216255
	778.56	0.01136	0.01004	-0.000215004
	778.74	0.01138	0.01005	-0.000241545
	778.92	0.01142	0.01005	-0.000221973
	779.1	0.01145	0.01006	-0.00022569
	779.28	0.01148	0.01006	-0.000169512
	779.46	0.01148	0.01006	-0.000128565
	779.64	0.01153	0.01008	-0.000175746
	779.82	0.01154	0.01011	-0.000208986
	779.99	0.01158	0.01008	-0.000166866
	780.17	0.01162	0.01008	-0.000169197
	780.35	0.01167	0.01005	-9.2976e-05
	780.53	0.01172	0.01	-0.000144408
	780.71	0.01181	0.00996	-0.000128658
	780.89	0.01189	0.00993	-0.000118335
	781.07	0.01197	0.00984	-0.000125313
	781.24	0.01207	0.00975	-0.000115056
	781.42	0.01218	0.00968	-8.8797e-05
	781.6	0.01228	0.0096	-2.4255e-05
	781.78	0.01236	0.00953	2.1123e-05
	781.96	0.01243	0.00949	1.2054e-05
	782.14	0.01248	0.00945	-7.3797e-05
	782.32	0.01252	0.00939	-3.3771e-05
	782.49	0.01251	0.00933	4.4016e-05
	782.67	0.01251	0.00927	4.4169e-05
	782.85	0.01249	0.00922	9.7128e-05
	783.03	0.01245	0.00918	8.4222e-05
	783.21	0.01241	0.00914	1.2516e-05
	783.39	0.01236	0.00912	3.8169e-05
	783.57	0.01229	0.0091	6.9867e-05
	783.74	0.0122	0.00908	9.969e-06
	783.92	0.01212	0.00905	7.4877e-05
	784.1	0.01203	0.00903	9.1986e-05
	784.28	0.01193	0.00899	0.000121386
	784.46	0.01182	0.00899	0.000146697
	784.64	0.01172	0.00898	0.000164298
	784.81	0.01163	0.00897	8.2917e-05
	784.99	0.01151	0.00899	5.9691e-05
	785.17	0.01138	0.009	3.5067e-05
	785.35	0.01123	0.00897	3.3375e-05
	785.53	0.01109	0.00898	7.017e-06
	785.7	0.01092	0.00897	-4.6311e-05
	785.88	0.01075	0.00897	-0.00010035
	786.06	0.01058	0.00896	-0.000104898
[truncated: 80 more rows]

## Sheet: Figure 2B
	Column A is the y-axis of the figure in the fs unit, and row 3 is the x-axis of the figure. Absorption difference starts from column B and row 4
	440.28	440.75	441.23	441.71	442.18	442.66	443.13	443.61	444.08	444.56	445.04	445.51	445.99	446.46	446.94	447.41	447.89	448.36	448.84	449.32	449.79	450.27	450.74	451.22	451.69	452.17	452.64	453.12	453.59	454.07	454.54	455.02	455.5	455.97	456.44	456.92	457.4	457.87	458.35	458.82	459.29	459.77	460.25	460.72	461.19	461.67	462.14	462.62	463.09
-616.62	0	0	0	0	0	0	0	0	0	0	0	0	0	0	0	0	0	0	0	0	0	0	0	0	0	0	0	0	0	0	0	0	0	0	0	0	0	0	0	0	0	0	0	0	0	0	0	0	0
-609.96	0	0	0	0	0	0	0	0	0	0	0	0	0	0	0	0	0	0	0	0	0	0	0	0	0	0	0	0	0	0	0	0	0	0	0	0	0	0	0	0	0	0	0	0	0	0	0	0	0
-603.29	0	0	0	0	0	0	0	0	0	0	0	0	0	0	0	0	0	0	0	0	0	0	0	0	0	0	0	0	0	0	0	0	0	0	0	0	0	0	0	0	0	0	0	0	0	0	0	0	0
-596.62	0	0	0	0	0	0	0	0	0	0	0	0	0	0	0	0	0	0	0	0	0	0	0	0	0	0	0	0	0	0	0	0	0	0	0	0	0	0	0	0	0	0	0	0	0	0	0	0	0
-589.96	0	0	0	0	0	0	0	0	0	0	0	0	0	0	0	0	0	0	0	0	0	0	0	0	0	0	0	0	0	0	0	0	0	0	0	0	0	0	0	0	0	0	0	0	0	0	0	0	0
-583.29	0	0	0	0	0	0	0	0	0	0	0	0	0	0	0	0	0	0	0	0	0	0	0	0	0	0	0	0	0	0	0	0	0	0	0	0	0	0	0	0	0	0	0	0	0	0	0	0	0
-576.62	0	0	0	0	0	0	0	0	0	0	0	0	0	0	0	0	0	0	0	0	0	0	0	0	0	0	0	0	0	0	0	0	0	0	0	0	0	0	0	0	0	0	0	0	0	0	0	0	0
-569.96	0	0	0	0	0	0	0	0	0	0	0	0	0	0	0	0	0	0	0	0	0	0	0	0	0	0	0	0	0	0	0	0	0	0	0	0	0	0	0	0	0	0	0	0	0	0	0	0	0
-563.29	0	0	0	0	0	0	0	0	0	0	0	0	0	0	0	0	0	0	0	0	0	0	0	0	0	0	0	0	0	0	0	0	0	0	0	0	0	0	0	0	0	0	0	0	0	0	0	0	0
-556.62	0	0	0	0	0	0	0	0	0	0	0	0	0	0	0	0	0	0	0	0	0	0	0	0	0	0	0	0	0	0	0	0	0	0	0	0	0	0	0	0	0	0	0	0	0	0	0	0	0
-549.96	0	0	0	0	0	0	0	0	0	0	0	0	0	0	0	0	0	0	0	0	0	0	0	0	0	0	0	0	0	0	0	0	0	0	0	0	0	0	0	0	0	0	0	0	0	0	0	0	0
-543.29	0	0	0	0	0	0	0	0	0	0	0	0	0	0	0	0	0	0	0	0	0	0	0	0	0	0	0	0	0	0	0	0	0	0	0	0	0	0	0	0	0	0	0	0	0	0	0	0	0
-536.62	0	0	0	0	0	0	0	0	0	0	0	0	0	0	0	0	0	0	0	0	0	0	0	0	0	0	0	0	0	0	0	0	0	0	0	0	0	0	0	0	0	0	0	0	0	0	0	0	0
-529.96	0	0	0	0	0	0	0	0	0	0	0	0	0	0	0	0	0	0	0	0	0	0	0	0	0	0	0	0	0	0	0	0	0	0	0	0	0	0	0	0	0	0	0	0	0	0	0	0	0
-523.29	0	0	0	0	0	0	0	0	0	0	0	0	0	0	0	0	0	0	0	0	0	0	0	0	0	0	0	0	0	0	0	0	0	0	0	0	0	0	0	0	0	0	0	0	0	0	0	0	0
-516.62	0	0	0	0	0	0	0	0	0	0	0	0	0	0	0	0	0	0	0	0	0	0	0	0	0	0	0	0	0	0	0	0	0	0	0	0	0	0	0	0	0	0	0	0	0	0	0	0	0
-509.96	0	0	0	0	0	0	0	0	0	0	0	0	0	0	0	0	0	0	0	0	0	0	0	0	0	0	0	0	0	0	0	0	0	0	0	0	0	0	0	0	0	0	0	0	0	0	0	0	0
-503.29	0	0	0	0	0	0	0	0	0	0	0	0	0	0	0	0	0	0	0	0	0	0	0	0	0	0	0	0	0	0	0	0	0	0	0	0	0	0	0	0	0	0	0	0	0	0	0	0	0
-496.62	0	0	0	0	0	0	0	0	0	0	0	0	0	0	0	0	0	0	0	0	0	0	0	0	0	0	0	0	0	0	0	0	0	0	0	0	0	0	0	0	0	0	0	0	0	0	0	0	0
-489.96	0	0	0	0	0	0	0	0	0	0	0	0	0	0	0	0	0	0	0	0	0	0	0	0	0	0	0	0	0	0	0	0	0	0	0	0	0	0	0	0	0	0	0	0	0	0	0	0	0
-483.29	0	0	0	0	0	0	0	0	0	0	0	0	0	0	0	0	0	0	0	0	0	0	0	0	0	0	0	0	0	0	0	0	0	0	0	0	0	0	0	0	0	0	0	0	0	0	0	0	0
-476.62	0	0	0	0	0	0	0	0	0	0	0	0	0	0	0	0	0	0	0	0	0	0	0	0	0	0	0	0	0	0	0	0	0	0	0	0	0	0	0	0	0	0	0	0	0	0	0	0	0
-469.96	0	0	0	0	0	0	0	0	0	0	0	0	0	0	0	0	0	0	0	0	0	0	0	0	0	0	0	0	0	0	0	0	0	0	0	0	0	0	0	0	0	0	0	0	0	0	0	0	0
-463.29	0	0	0	0	0	0	0	0	0	0	0	0	0	0	0	0	0	0	0	0	0	0	0	0	0	0	0	0	0	0	0	0	0	0	0	0	0	0	0	0	0	0	0	0	0	0	0	0	0
-456.62	0	0	0	0	0	0	0	0	0	0	0	0	0	0	0	0	0	0	0	0	0	0	0	0	0	0	0	0	0	0	0	0	0	0	0	0	0	0	0	0	0	0	0	0	0	0	0	0	0
-449.96	0	0	0	0	0	0	0	0	0	0	0	0	0	0	0	0	0	0	0	0	0	0	0	0	0	0	0	0	0	0	0	0	0	0	0	0	0	0	0	0	0	0	0	0	0	0	0	0	0
-443.29	0	0	0	0	0	0	0	0	0	0	0	0	0	0	0	0	0	0	0	0	0	0	0	0	0	0	0	0	0	0	0	0	0	0	0	0	0	0	0	0	0	0	0	0	0	0	0	0	0
-436.62	0	0	0	0	0	0	0	0	0	0	0	0	0	0	0	0	0	0	0	0	0	0	0	0	0	0	0	0	0	0	0	0	0	0	0	0	0	0	0	0	0	0	0	0	0	0	0	0	0
-429.96	0	0	0	0	0	0	0	0	0	0	0	0	0	0	0	0	0	0	0	0	0	0	0	0	0	0	0	0	0	0	0	0	0	0	0	0	0	0	0	0	0	0	0	0	0	0	0	0	0
-423.29	0	0	0	0	0	0	0	0	0	0	0	0	0	0	0	0	0	0	0	0	0	0	0	0	0	0	0	0	0	0	0	0	0	0	0	0	0	0	0	0	0	0	0	0	0	0	0	0	0
-416.62	0	0	0	0	0	0	0	0	0	0	0	0	0	0	0	0	0	0	0	0	0	0	0	0	0	0	0	0	0	0	0	0	0	0	0	0	0	0	0	0	0	0	0	0	0	0	0	0	0
-409.96	0	0	0	0	0	0	0	0	0	0	0	0	0	0	0	0	0	0	0	0	0	0	0	0	0	0	0	0	0	0	0	0	0	0	0	0	0	0	0	0	0	0	0	0	0	0	0	0	0
-403.29	0	0	0	0	0	0	0	0	0	0	0	0	0	0	0	0	0	0	0	0	0	0	0	0	0	0	0	0	0	0	0	0	0	0	0	0	0	0	0	0	0	0	0	0	0	0	0	0	0
-396.62	0	0	0	0	0	0	0	0	0	0	0	0	0	0	0	0	0	0	0	0	0	0	0	0	0	0	0	0	0	0	0	0	0	0	0	0	0	0	0	0	0	0	0	0	0	0	0	0	0
-389.96	0	0	0	0	0	0	0	0	0	0	0	0	0	0	0	0	0	0	0	0	0	0	0	0	0	0	0	0	0	0	0	0	0	0	0	0	0	0	0	0	0	0	0	0	0	0	0	0	0
-383.29	0	0	0	0	0	0	0	0	0	0	0	0	0	0	0	0	0	0	0	0	0	0	0	0	0	0	0	0	0	0	0	0	0	0	0	0	0	0	0	0	0	0	0	0	0	0	0	0	0
-376.62	0	0	0	0	0	0	0	0	0	0	0	0	0	0	0	0	0	0	0	0	0	0	0	0	0	0	0	0	0	0	0	0	0	0	0	0	0	0	0	0	0	0	0	0	0	0	0	0	0
-369.96	0	0	0	0	0	0	0	0	0	0	0	0	0	0	0	0	0	0	0	0	0	0	0	0	0	0	0	0	0	0	0	0	0	0	0	0	0	0	0	0	0	0	0	0	0	0	0	0	0
-363.29	0	0	0	0	0	0	0	0	0	0	0	0	0	0	0	0	0	0	0	0	0	0	0	0	0	0	0	0	0	0	0	0	0	0	0	0	0	0	0	0	0	0	0	0	0	0	0	0	0
-356.62	0	0	0	0	0	0	0	0	0	0	0	0	0	0	0	0	0	0	0	0	0	0	0	0	0	0	0	0	0	0	0	0	0	0	0	0	0	0	0	0	0	0	0	0	0	0	0	0	0
-349.96	0	0	0	0	0	0	0	0	0	0	0	0	0	0	0	0	0	0	0	0	0	0	0	0	0	0	0	0	0	0	0	0	0	0	0	0	0	0	0	0	0	0	0	0	0	0	0	0	0
-343.29	0	0	0	0	0	0	0	0	0	0	0	0	0	0	0	0	0	0	0	0	0	0	0	0	0	0	0	0	0	0	0	0	0	0	0	0	0	0	0	0	0	0	0	0	0	0	0	0	0
-336.62	0	0	0	0	0	0	0	0	0	0	0	0	0	0	0	0	0	0	0	0	0	0	0	0	0	0	0	0	0	0	0	0	0	0	0	0	0	0	0	0	0	0	0	0	0	0	0	0	0
-329.96	0	0	0	0	0	0	0	0	0	0	0	0	0	0	0	0	0	0	0	0	0	0	0	0	0	0	0	0	0	0	0	0	0	0	0	0	0	0	0	0	0	0	0	0	0	0	0	0	0
-323.29	0	0	0	0	0	0	0	0	0	0	0	0	0	0	0	0	0	0	0	0	0	0	0	0	0	0	0	0	0	0	0	0	0	0	0	0	0	0	0	0	0	0	0	0	0	0	0	0	0
-316.62	0	0	0	0	0	0	0	0	0	0	0	0	0	0	0	0	0	0	0	0	0	0	0	0	0	0	0	0	0	0	0	0	0	0	0	0	0	0	0	0	0	0	0	0	0	0	0	0	0
-309.96	0	0	0	0	0	0	0	0	0	0	0	0	0	0	0	0	0	0	0	0	0	0	0	0	0	0	0	0	0	0	0	0	0	0	0	0	0	0	0	0	0	0	0	0	0	0	0	0	0
-303.29	0	0	0	0	0	0	0	0	0	0	0	0	0	0	0	0	0	0	0	0	0	0	0	0	0	0	0	0	0	0	0	0	0	0	0	0	0	0	0	0	0	0	0	0	0	0	0	0	0
-296.62	0	0	0	0	0	0	0	0	0	0	0	0	0	0	0	0	0	0	0	0	0	0	0	0	0	0	0	0	0	0	0	0	0	0	0	0	0	0	0	0	0	0	0	0	0	0	0	0	0
-289.96	0	0	0	0	0	0	0	0	0	0	0	0	0	0	0	0	0	0	0	0	0	0	0	0	0	0	0	0	0	0	0	0	0	0	0	0	0	0	0	0	0	0	0	0	0	0	0	0	0
-283.29	0	0	0	0	0	0	0	0	0	0	0	0	0	0	0	0	0	0	0	0	0	0	0	0	0	0	0	0	0	0	0	0	0	0	0	0	0	0	0	0	0	0	0	0	0	0	0	0	0
-276.62	0	0	0	0	0	0	0	0	0	0	0	0	0	0	0	0	0	0	0	0	0	0	0	0	0	0	0	0	0	0	0	0	0	0	0	0	0	0	0	0	0	0	0	0	0	0	0	0	0
-269.96	0	0	0	0	0	0	0	0	0	0	0	0	0	0	0	0	0	0	0	0	0	0	0	0	0	0	0	0	0	0	0	0	0	0	0	0	0	0	0	0	0	0	0	0	0	0	0	0	0
-263.29	0	0	0	0	0	0	0	0	0	0	0	0	0	0	0	0	0	0	0	0	0	0	0	0	0	0	0	0	0	0	0	0	0	0	0	0	0	0	0	0	0	0	0	0	0	0	0	0	0
-256.62	0	0	0	0	0	0	0	0	0	0	0	0	0	0	0	0	0	0	0	0	0	0	0	0	0	0	0	0	0	0	0	0	0	0	0	0	0	0	0	0	0	0	0	0	0	0	0	0	0
-249.96	0	0	0	0	0	0	0	0	0	0	0	0	0	0	0	0	0	0	0	0	0	0	0	0	0	0	0	0	0	0	0	0	0	0	0	0	0	0	0	0	0	0	0	0	0	0	0	0	0
-243.29	0	0	0	0	0	0	0	0	0	0	0	0	0	0	0	0	0	0	0	0	0	0	0	0	0	0	0	0	0	0	0	0	0	0	0	0	0	0	0	0	0	0	0	0	0	0	0	0	0
-236.62	0	0	0	0	0	0	0	0	0	0	0	0	0	0	0	0	0	0	0	0	0	0	0	0	0	0	0	0	0	0	0	0	0	0	0	0	0	0	0	0	0	0	0	0	0	0	0	0	0
-229.96	0	0	0	0	0	0	0	0	0	0	0	0	0	0	0	0	0	0	0	0	0	0	0	0	0	0	0	0	0	0	0	0	0	0	0	0	0	0	0	0	0	0	0	0	0	0	0	0	0
-223.29	0	0	0	0	0	0	0	0	0	0	0	0	0	0	0	0	0	0	0	0	0	0	0	0	0	0	0	0	0	0	0	0	0	0	0	0	0	0	0	0	0	0	0	0	0	0	0	0	0
-216.62	0	0	0	0	0	0	0	0	0	0	0	0	0	0	0	0	0	0	0	0	0	0	0	0	0	0	0	0	0	0	0	0	0	0	0	0	0	0	0	0	0	0	0	0	0	0	0	0	0
-209.96	0	0	0	0	0	0	0	0	0	0	0	0	0	0	0	0	0	0	0	0	0	0	0	0	0	0	0	0	0	0	0	0	0	0	0	0	0	0	0	0	0	0	0	0	0	1.5036e-06	9.0352e-06	1.9328e-05	2.9947e-05
-203.29	0	0	0	0	0	0	0	0	0	0	0	0	0	0	0	0	0	0	0	0	0	0	0	0	0	0	0	0	0	0	0	0	0	0	0	0	0	0	0	0	0	1.7511e-06	6.6333e-06	1.2718e-05	1.8576e-05	3.2706e-05	4.5686e-05	5.3851e-05	5.6871e-05
-196.62	0	0	0	0	0	0	0	0	0	0	0	0	0	0	0	0	0	0	0	0	0	0	0	0	0	0	0	0	0	0	0	0	0	0	0	0	0	9.488e-06	1.5193e-05	2.2313e-05	3.337e-05	4.3287e-05	4.523e-05	4.6272e-05	4.7447e-05	5.4874e-05	4.7982e-05	4.1514e-05	3.2418e-05
-189.96	0	0	0	0	0	0	0	0	0	0	0	0	0	0	0	0	0	0	0	0	0	0	0	0	0	0	0	0	0	0	0	0	0	-7.8833e-06	-6.9132e-06	3.6924e-07	1.1695e-05	2.074e-05	2.8071e-05	3.5832e-05	3.4791e-05	2.7789e-05	2.5377e-05	1.829e-05	8.1888e-06	-3.5218e-06	-1.4546e-05	-2.6525e-05	-4.0894e-05
-183.29	0	0	0	0	0	0	0	0	0	0	0	0	0	0	0	0	0	0	0	0	0	0	0	0	0	0	0	0	0	1.0561e-05	2.2956e-05	2.8223e-05	3.1721e-05	3.7692e-05	4.6643e-05	4.869e-05	5.049e-05	5.0469e-05	4.2254e-05	3.4673e-05	3.2669e-05	2.2304e-05	4.1889e-06	-1.2949e-05	-2.1151e-05	-3.1434e-05	-3.7139e-05	-3.8102e-05	-4.0627e-05
-176.62	0	0	0	0	0	0	0	0	0	0	0	0	0	0	0	0	0	0	0	0	0	0	0	0	0	1.4878e-06	6.6482e-06	1.6471e-05	3.4063e-05	5.317e-05	6.5077e-05	7.1174e-05	7.7412e-05	8.2449e-05	8.3785e-05	7.9294e-05	6.914e-05	4.7883e-05	2.7217e-05	1.1837e-05	-6.1131e-06	-2.4821e-05	-3.6832e-05	-4.0093e-05	-3.51e-05	-3.0559e-05	-2.3029e-05	-1.8308e-05	-1.175e-05
-169.96	0	0	0	0	0	0	0	0	0	0	0	0	0	0	0	0	0	0	0	0	0	-8.4158e-06	-1.5753e-05	-2.0072e-05	-2.0876e-05	-2.149e-05	-1.7129e-05	-7.8835e-06	-4.3016e-07	3.1342e-06	1.0653e-05	1.7834e-05	2.6585e-05	3.0674e-05	2.7988e-05	1.5013e-05	-3.6559e-06	-1.692e-05	-1.9891e-05	-1.4409e-05	-6.8555e-06	-2.7066e-06	1.9144e-08	5.3091e-06	1.5547e-05	2.4705e-05	2.6447e-05	2.0096e-05	1.2548e-05
-163.29	0	0	0	0	0	0	0	0	0	0	0	0	0	0	0	0	0	9.971e-06	2.522e-05	4.2557e-05	4.9737e-05	5.2711e-05	5.2286e-05	4.3839e-05	3.0106e-05	2.1028e-05	9.4309e-06	-3.3171e-06	-1.9561e-05	-2.7192e-05	-3.5858e-05	-3.6783e-05	-2.7137e-05	-1.5417e-05	-8.1959e-06	-5.1092e-06	-3.087e-06	4.715e-06	1.235e-05	2.0291e-05	2.1244e-05	1.8841e-05	2.0569e-05	2.0273e-05	1.51e-05	4.9877e-06	-1.0201e-05	-2.318e-05	-2.8637e-05
-156.62	0	0	0	0	0	0	0	0	0	0	0	0	0	0	2.6447e-05	4.8181e-05	7.4382e-05	0.00011425	0.00014037	0.00015815	0.00016255	0.00016664	0.00016148	0.00012403	8.3709e-05	4.2874e-05	-5.727e-06	-3.5614e-05	-5.5877e-05	-6.4225e-05	-6.5588e-05	-5.0031e-05	-2.6036e-05	9.026e-06	3.2816e-05	4.2869e-05	4.7877e-05	4.8754e-05	5.0302e-05	4.0743e-05	2.0411e-05	-6.85e-07	-2.1907e-05	-3.354e-05	-3.8566e-05	-4.4118e-05	-4.6908e-05	-4.1998e-05	-3.0527e-05
-149.96	0	0	0	0	0	0	0	0	0	0	2.0009e-05	4.3463e-05	6.9316e-05	9.2459e-05	0.00011439	0.00013855	0.00016529	0.00018742	0.00020426	0.00019479	0.00017556	0.00015357	0.00012181	8.2549e-05	3.4559e-05	-9.5341e-06	-3.9538e-05	-5.3957e-05	-5.5349e-05	-5.0014e-05	-4.7753e-05	-3.4035e-05	-1.6571e-05	6.8037e-06	2.0447e-05	2.2097e-05	1.036e-05	-6.2677e-06	-2.4178e-05	-4.2265e-05	-5.8556e-05	-6.4936e-05	-6.5528e-05	-6.0657e-05	-5.1689e-05	-4.1419e-05	-3.0872e-05	-1.7714e-05	5.5367e-08
-143.29	0	0	0	0	0	0	0	2.981e-05	6.5223e-05	0.00010245	0.00013517	0.00016182	0.00017319	0.00018047	0.00019201	0.00020799	0.00019602	0.00017164	0.00014033	0.00010855	7.9156e-05	5.8271e-05	3.8563e-05	1.9236e-05	-1.1826e-06	-2.2269e-05	-3.6651e-05	-4.681e-05	-5.7155e-05	-6.4359e-05	-6.2156e-05	-5.618e-05	-5.5773e-05	-5.7758e-05	-6.3669e-05	-6.6649e-05	-6.8853e-05	-6.5879e-05	-6.0358e-05	-5.8152e-05	-5.1451e-05	-4.2945e-05	-3.3479e-05	-2.2037e-05	-1.4082e-05	-8.5341e-06	-2.6366e-06	2.6716e-06	1.0557e-05
-136.62	0	0	0	0	7.556e-05	0.00012332	0.00018153	0.00022827	0.00026443	0.00029466	0.00031312	0.00032541	0.00028461	0.00024659	0.00020129	0.00015461	0.00011843	8.8926e-05	6.7701e-05	5.5945e-05	5.8063e-05	7.1015e-05	7.8311e-05	7.3659e-05	5.7032e-05	3.9754e-05	2.2518e-05	2.9268e-06	-1.7479e-05	-4.5079e-05	-6.6567e-05	-7.3075e-05	-7.5865e-05	-7.6415e-05	-6.8516e-05	-5.2647e-05	-3.3086e-05	-1.3543e-05	1.1498e-06	6.1549e-06	6.1951e-06	8.3718e-06	1.8904e-05	2.2219e-05	1.9675e-05	1.734e-05	1.883e-05	2.0421e-05	2.868e-05
-129.96	0	0	8.522e-05	0.00017326	0.00024015	0.000303	0.00036124	0.00040175	0.00043826	0.00042153	0.00039806	0.00036502	0.00031124	0.00026196	0.00020772	0.00016828	0.00015022	0.00014136	0.00012985	0.0001166	0.00011602	0.00011796	0.00010787	9.3105e-05	6.9563e-05	3.6382e-05	-3.8284e-06	-3.6383e-05	-5.6162e-05	-7.2921e-05	-7.5686e-05	-6.7408e-05	-5.8873e-05	-4.821e-05	-3.2792e-05	-1.7796e-05	-3.6548e-06	1.1485e-05	2.3525e-05	3.377e-05	4.3848e-05	5.737e-05	6.2999e-05	6.8991e-05	7.5961e-05	8.2514e-05	8.0898e-05	7.8206e-05	6.604e-05
-123.29	0	0.00017586	0.00023793	0.00026047	0.00030924	0.00036918	0.00040162	0.00040173	0.0003877	0.0003615	0.00032375	0.00029464	0.00025066	0.0002095	0.00016314	0.00011926	8.714e-05	6.0585e-05	4.6634e-05	4.6069e-05	3.3676e-05	1.3528e-05	-8.9157e-06	-3.3557e-05	-5.196e-05	-6.6637e-05	-7.6087e-05	-8.379e-05	-8.9187e-05	-8.9887e-05	-8.4906e-05	-7.7994e-05	-6.9854e-05	-6.7979e-05	-5.9084e-05	-4.0487e-05	-2.0488e-05	-4.7362e-06	1.0192e-05	2.8728e-05	4.5264e-05	5.9894e-05	7.6322e-05	8.3192e-05	7.5952e-05	6.1386e-05	4.6579e-05	2.7386e-05	-3.6786e-06
-116.62	0.00042726	0.0002722	0.00022842	0.00020012	0.00023346	0.00022398	0.00021623	0.00020913	0.00021038	0.0002165	0.00022602	0.00022315	0.0001955	0.00015492	0.00011912	9.6455e-05	7.452e-05	4.5349e-05	7.6052e-06	-2.5487e-05	-4.9683e-05	-7.2487e-05	-8.3539e-05	-9.1365e-05	-8.5821e-05	-7.7804e-05	-7.5292e-05	-7.7196e-05	-8.7232e-05	-9.2506e-05	-8.7998e-05	-8.6466e-05	-8.4394e-05	-8.037e-05	-7.4606e-05	-6.1388e-05	-4.1615e-05	-1.6309e-05	-5.0104e-07	1.0918e-05	1.6966e-05	2.0638e-05	1.6423e-05	2.9607e-06	-1.5315e-05	-3.5942e-05	-5.2777e-05	-6.2001e-05	-7.1066e-05
-109.96	8.4651e-05	7.0952e-05	4.1555e-05	8.3326e-05	0.00014518	0.00017899	0.00023007	0.00025975	0.00029277	0.00031474	0.00031145	0.00028949	0.00025995	0.00022749	0.0001868	0.0001313	8.3982e-05	4.2825e-05	1.9877e-05	8.6115e-06	4.335e-06	7.0463e-07	-5.6573e-06	-8.5603e-06	-9.0718e-06	1.6481e-06	1.2462e-05	1.0947e-05	9.3633e-06	5.5813e-06	-1.8003e-07	-6.0339e-06	-4.1883e-06	-2.3681e-06	-8.463e-06	-1.6066e-05	-2.3668e-05	-3.5849e-05	-4.6406e-05	-5.5057e-05	-6.0135e-05	-6.4767e-05	-6.7681e-05	-6.5259e-05	-5.9227e-05	-4.5883e-05	-3.1892e-05	-2.3226e-05	-2.0395e-05
-103.29	0.00019498	0.00010101	0.00012946	0.0002093	0.00027383	0.00029607	0.00032402	0.00035239	0.00036887	0.00036734	0.00035059	0.00031883	0.0002839	0.00024974	0.00022197	0.00020201	0.00017851	0.00016065	0.00015205	0.00013963	0.00013571	0.00012735	0.00012399	0.0001297	0.00013782	0.00015257	0.00016205	0.00016418	0.00016614	0.00016231	0.00015539	0.00013725	0.00010633	7.5456e-05	4.3254e-05	1.6737e-05	-1.1761e-05	-3.6858e-05	-4.883e-05	-5.4474e-05	-4.0857e-05	-1.8558e-05	5.4397e-06	2.6161e-05	4.4693e-05	6.4538e-05	7.956e-05	8.4241e-05	8.1378e-05
-96.62	-4.4541e-05	6.6949e-05	0.00018976	0.00026178	0.00029024	0.00033068	0.00036394	0.00038113	0.00037321	0.00035289	0.00032853	0.0003158	0.00030899	0.00030096	0.00029924	0.00028975	0.00027362	0.00025922	0.00024924	0.00024413	0.00023805	0.0002333	0.00023815	0.00024471	0.00025762	0.00027188	0.00028265	0.00028364	0.00027294	0.00025384	0.00022244	0.00017998	0.00013849	9.7084e-05	6.3112e-05	4.5798e-05	3.822e-05	3.6002e-05	3.7099e-05	4.548e-05	6.2601e-05	8.0085e-05	9.318e-05	0.0001065	0.00011741	0.00012671	0.00013495	0.00013625	0.00013266
-89.96	0.00028808	0.00025053	0.0002268	0.00025725	0.00026365	0.00025141	0.00024806	0.00025946	0.00028114	0.00028541	0.00028918	0.00028824	0.00029063	0.00029995	0.00031472	0.00031339	0.00030807	0.00029639	0.00027839	0.0002583	0.00025154	0.00024505	0.00023372	0.00022533	0.00022103	0.00020941	0.00019468	0.0001815	0.0001644	0.00013595	0.00010672	8.3631e-05	6.5304e-05	5.0777e-05	4.0809e-05	3.7024e-05	3.4378e-05	3.2428e-05	3.5322e-05	4.4667e-05	5.3808e-05	6.1041e-05	6.0996e-05	6.8385e-05	7.8401e-05	9.6297e-05	0.00011274	0.00012905	0.00013763
-83.29	1.0243e-05	1.1141e-05	6.1517e-05	0.00011028	0.00011751	0.00012863	0.00014706	0.00017279	0.00017618	0.00016576	0.0001482	0.00013848	0.00014006	0.00014084	0.00013724	0.00012054	0.00010103	8.6578e-05	7.3467e-05	4.9779e-05	1.5511e-05	-2.2802e-05	-4.6927e-05	-5.7901e-05	-7.0037e-05	-8.552e-05	-9.5136e-05	-9.8905e-05	-8.818e-05	-7.147e-05	-5.8773e-05	-5.4252e-05	-5.5365e-05	-5.659e-05	-5.9568e-05	-6.759e-05	-8.0139e-05	-9.9489e-05	-0.00011372	-0.00011576	-0.00011594	-0.00012025	-0.00011659	-9.8214e-05	-6.9459e-05	-3.4658e-05	-6.4864e-06	9.1304e-06	1.1551e-05
-76.62	0.00010663	-1.1372e-05	3.4759e-06	1.0167e-05	-1.9086e-06	-2.8206e-05	-4.8052e-05	-6.4012e-05	-7.625e-05	-8.5898e-05	-9.3672e-05	-9.1676e-05	-9.3049e-05	-9.3785e-05	-9.8414e-05	-0.00010193	-0.00012467	-0.00016495	-0.00021668	-0.00027896	-0.00033535	-0.00037618	-0.0004053	-0.00041675	-0.00040729	-0.00039057	-0.00037095	-0.00034948	-0.00032302	-0.00030327	-0.00029611	-0.00030623	-0.00031766	-0.00033691	-0.00034999	-0.00036332	-0.00038274	-0.00040019	-0.00040789	-0.0004046	-0.00039045	-0.00037996	-0.00036961	-0.0003635	-0.00035609	-0.00034627	-0.0003366	-0.00033107	-0.00032578
-69.96	-0.00052331	-0.0003661	-0.0002943	-0.00024962	-0.00025412	-0.00023075	-0.00022272	-0.00023044	-0.00024106	-0.00024776	-0.00025512	-0.00027921	-0.00029876	-0.00032155	-0.00035917	-0.00041043	-0.0004704	-0.00053298	-0.00059819	-0.00066245	-0.00071096	-0.00074062	-0.00075431	-0.00075634	-0.00074437	-0.00073372	-0.00072131	-0.00070538	-0.00068979	-0.00069218	-0.00070769	-0.00072985	-0.00074144	-0.00074945	-0.00075651	-0.00076903	-0.00078375	-0.00080374	-0.00081803	-0.00083246	-0.00084889	-0.00086983	-0.00088723	-0.00089885	-0.00089946	-0.00089629	-0.00089267	-0.00088721	-0.00087669
-63.29	-0.00065739	-0.00050333	-0.00044468	-0.00044056	-0.00045093	-0.00043541	-0.00044957	-0.00046771	-0.00050326	-0.00054383	-0.00058159	-0.00062217	-0.00066152	-0.00072606	-0.00078836	-0.00084839	-0.00090928	-0.00096119	-0.0010054	-0.0010485	-0.00109	-0.0011205	-0.0011295	-0.0011346	-0.0011458	-0.0011604	-0.0011739	-0.0011885	-0.0012004	-0.0012161	-0.001235	-0.0012542	-0.001269	-0.0012771	-0.0012939	-0.0013272	-0.0013717	-0.001415	-0.0014554	-0.0014906	-0.0015161	-0.0015401	-0.0015612	-0.0015732	-0.0015745	-0.0015684	-0.0015651	-0.0015647	-0.0015725
-56.62	-0.00090526	-0.00069429	-0.00067344	-0.00067029	-0.00068529	-0.00069213	-0.00074462	-0.00079862	-0.00085028	-0.00089928	-0.00094267	-0.00099426	-0.001038	-0.001076	-0.001105	-0.0011299	-0.0011705	-0.0012219	-0.0012646	-0.0013172	-0.0013774	-0.0014319	-0.001464	-0.0014908	-0.0015273	-0.0015497	-0.0015481	-0.0015522	-0.0015527	-0.0015526	-0.0015602	-0.0015871	-0.001624	-0.001648	-0.001669	-0.0017026	-0.0017471	-0.0017884	-0.001827	-0.0018648	-0.0019003	-0.0019186	-0.0019237	-0.0019326	-0.0019509	-0.0019687	-0.0019838	-0.0020014	-0.0020255
-49.96	-0.0007109	-0.00059278	-0.00059726	-0.00066079	-0.00076207	-0.00080229	-0.00086688	-0.00092721	-0.00097699	-0.0010181	-0.0010407	-0.0010477	-0.001027	-0.0010226	-0.0010282	-0.0010329	-0.0010535	-0.0010934	-0.0011338	-0.001185	-0.0012384	-0.001287	-0.001296	-0.0012953	-0.0012974	-0.0012863	-0.0012541	-0.0012323	-0.0012229	-0.0012094	-0.0011882	-0.0011891	-0.0012134	-0.0012291	-0.0012356	-0.0012529	-0.0012748	-0.0012784	-0.001278	-0.0012909	-0.0013121	-0.0013142	-0.001312	-0.0013186	-0.0013366	-0.0013601	-0.0013776	-0.0013978	-0.0014274
-43.29	-0.00043457	-0.00033228	-0.00033586	-0.00040164	-0.00046516	-0.00046878	-0.00049255	-0.00050624	-0.00050665	-0.00049232	-0.0004661	-0.00041844	-0.00034181	-0.00029881	-0.00027802	-0.00024247	-0.0002159	-0.00022047	-0.00021724	-0.00020511	-0.00019168	-0.00018512	-0.00015241	-0.0001087	-8.2617e-05	-4.9373e-05	1.7481e-05	7.6749e-05	0.00012799	0.00017806	0.00023607	0.00028822	0.00032867	0.00037427	0.00042146	0.00045796	0.00048709	0.00050948	0.00052882	0.0005326	0.00052376	0.00052432	0.00053422	0.00053829	0.00053319	0.00052284	0.0005156	0.00050772	0.00049437
-36.62	0.00019843	0.0003392	0.00037651	0.00044596	0.00049703	0.0005802	0.00064437	0.00071528	0.00079718	0.0008944	0.00098376	0.0010844	0.0012008	0.0012947	0.0013695	0.0014608	0.001542	0.0016025	0.0016537	0.001698	0.0017332	0.0017603	0.0018102	0.0018807	0.0019522	0.002023	0.0021165	0.0022147	0.0023148	0.0024146	0.002528	0.0026364	0.0027321	0.002815	0.0028899	0.0029543	0.0030136	0.0030547	0.0030911	0.0031127	0.003126	0.0031358	0.0031436	0.0031588	0.0031765	0.0031892	0.0032036	0.0032156	0.0032192
-29.96	0.0016636	0.0018169	0.0019695	0.0020954	0.0022232	0.0023553	0.0024914	0.0026126	0.0027176	0.0028415	0.0029625	0.0030964	0.0032211	0.0033526	0.0034724	0.0035782	0.0036693	0.0037472	0.0038116	0.00387	0.0039231	0.0039745	0.0040317	0.004102	0.004192	0.0043077	0.0044386	0.004573	0.0047093	0.004838	0.0049624	0.0050793	0.0051909	0.0052779	0.0053427	0.0054032	0.0054674	0.0055117	0.005551	0.0055839	0.0056121	0.0056325	0.0056578	0.0056882	0.0057239	0.0057598	0.0057968	0.0058398	0.0058857
-23.29	0.0032307	0.0034392	0.0035405	0.0036476	0.0037935	0.0039583	0.0041113	0.0042769	0.0044398	0.0046084	0.004783	0.0049587	0.0051107	0.0052472	0.0053576	0.0054501	0.0055307	0.0056212	0.0056844	0.0057377	0.005805	0.0058864	0.0059596	0.0060484	0.0061602	0.0062865	0.0064027	0.0065216	0.0066467	0.0067606	0.0068607	0.0069538	0.0070423	0.0071064	0.0071555	0.0072065	0.0072662	0.0073108	0.0073528	0.0073968	0.0074431	0.0074873	0.0075321	0.0075853	0.007654	0.007732	0.0078062	0.0078817	0.0079552
-16.62	0.0043018	0.0045888	0.0047253	0.0048547	0.0050624	0.0052651	0.0054258	0.005603	0.005772	0.005935	0.0060944	0.0062573	0.0063989	0.0065237	0.0066271	0.0067239	0.0068058	0.0068903	0.0069709	0.0070562	0.0071362	0.0072139	0.0072796	0.0073526	0.0074431	0.0075441	0.0076405	0.0077367	0.007832	0.0079137	0.0079798	0.008051	0.0081335	0.0082006	0.0082539	0.008305	0.0083542	0.0084005	0.0084538	0.0085159	0.0085811	0.0086444	0.0087096	0.0087837	0.0088656	0.0089566	0.0090368	0.0091088	0.0091737
-9.96	0.005423	0.005582	0.0056707	0.0058255	0.006022	0.0061799	0.0063061	0.0064651	0.0066303	0.0067845	0.0069341	0.0070752	0.0071924	0.00731	0.0074247	0.0075337	0.0076206	0.0076977	0.0077703	0.0078283	0.0078762	0.0079184	0.0079577	0.008005	0.0080691	0.008142	0.0082173	0.0082958	0.0083784	0.0084596	0.0085377	0.0086133	0.0086849	0.0087585	0.0088298	0.0088988	0.0089674	0.0090336	0.0091043	0.0091786	0.0092597	0.0093414	0.0094125	0.0094841	0.0095528	0.009623	0.0096852	0.0097427	0.0097949
-3.29	0.0059878	0.0061092	0.0062441	0.0063886	0.0065471	0.0066852	0.0068368	0.0069967	0.0071415	0.0072864	0.0074175	0.0075426	0.0076497	0.0077666	0.007876	0.0079579	0.0080163	0.0080655	0.0081128	0.0081507	0.0081822	0.0082123	0.0082443	0.0082807	0.0083284	0.0083897	0.0084674	0.0085522	0.0086447	0.0087403	0.008831	0.0089189	0.0090066	0.0090965	0.0091887	0.0092774	0.0093678	0.009454	0.0095336	0.0096096	0.0096851	0.0097555	0.0098206	0.0098822	0.0099428	0.010002	0.01006	0.010126	0.010193
3.38	0.0063508	0.0064085	0.0064823	0.0066547	0.0067921	0.0069278	0.0070688	0.007234	0.0074011	0.0075592	0.0076841	0.0077978	0.0079225	0.0080363	0.0081268	0.0081919	0.0082314	0.008255	0.008272	0.0082937	0.0083228	0.0083459	0.0083712	0.0084068	0.0084622	0.0085355	0.0086275	0.0087385	0.0088543	0.0089701	0.0090831	0.0091939	0.0093016	0.0094037	0.0095063	0.0095989	0.0096791	0.0097544	0.0098264	0.0098988	0.0099718	0.010039	0.01011	0.010182	0.010258	0.010338	0.010409	0.010477	0.010538
10.04	0.0060332	0.0063257	0.0065974	0.0068427	0.0070443	0.0072465	0.0074304	0.0076061	0.0077425	0.0078519	0.0079363	0.0080068	0.0080672	0.0081152	0.0081604	0.0081893	0.0082063	0.0082216	0.0082476	0.0082788	0.008312	0.0083514	0.008419	0.0084957	0.0085821	0.0086843	0.0088026	0.0089278	0.0090595	0.0091946	0.0093267	0.0094444	0.0095527	0.0096561	0.0097521	0.0098433	0.0099275	0.010008	0.010088	0.010161	0.010234	0.010314	0.010392	0.010466	0.010539	0.010616	0.010684	0.010742	0.010795
16.71	0.006321	0.006573	0.0067309	0.0069236	0.0070915	0.0072605	0.0073974	0.0075382	0.0076682	0.0077681	0.0078471	0.0079157	0.0079724	0.0080121	0.0080543	0.0080926	0.0081267	0.0081588	0.0082064	0.0082551	0.008316	0.0083939	0.0084975	0.0086117	0.0087378	0.0088736	0.0090207	0.00917	0.0093229	0.009474	0.0096208	0.0097457	0.0098605	0.0099734	0.010083	0.01019	0.010296	0.01039	0.010485	0.010577	0.010674	0.010765	0.010843	0.010917	0.010985	0.011049	0.011128	0.011205	0.011277
23.38	0.0062161	0.0064759	0.0066524	0.0068827	0.0070692	0.0072475	0.0073986	0.0075428	0.0076803	0.0077836	0.0078546	0.0079183	0.0079649	0.0080113	0.0080598	0.0081249	0.0081949	0.008267	0.0083671	0.0084794	0.0085945	0.0087235	0.0088794	0.0090441	0.009199	0.009356	0.009537	0.009716	0.0098878	0.010057	0.010232	0.010391	0.010534	0.010679	0.01082	0.010944	0.011054	0.011161	0.011276	0.011383	0.011484	0.011585	0.011687	0.011791	0.011895	0.012003	0.012119	0.012223	0.012318
30.04	0.0064932	0.0067108	0.0069368	0.0071379	0.007293	0.0074779	0.0076467	0.0077976	0.0079399	0.008059	0.0081579	0.0082836	0.0084122	0.0085179	0.0086249	0.0087492	0.0088805	0.0090144	0.0091735	0.0093417	0.0095026	0.0096676	0.009855	0.010044	0.010229	0.010419	0.010623	0.01081	0.010994	0.011184	0.01138	0.011552	0.01171	0.011868	0.012021	0.012156	0.012288	0.012424	0.012557	0.012692	0.012833	0.012977	0.013116	0.013252	0.013388	0.013529	0.013668	0.013799	0.013925
36.71	0.0068773	0.0072279	0.0074243	0.0076405	0.0078585	0.00809	0.0082973	0.008486	0.0086908	0.0088838	0.0090647	0.0092564	0.0094398	0.0096234	0.0097935	0.0099709	0.010156	0.010337	0.01052	0.010711	0.010899	0.011092	0.011292	0.011499	0.011709	0.011912	0.012125	0.012338	0.012556	0.012755	0.012938	0.013107	0.013264	0.013422	0.013587	0.01375	0.013918	0.014076	0.014242	0.014418	0.014595	0.014772	0.014936	0.015095	0.015254	0.01541	0.015557	0.015699	0.015836
43.38	0.0076019	0.007936	0.0081252	0.0083475	0.0085953	0.0088654	0.0091239	0.0093814	0.0096671	0.0099325	0.010183	0.010453	0.010713	0.010958	0.011176	0.011394	0.011612	0.011813	0.012014	0.012232	0.012457	0.012671	0.01288	0.013099	0.013309	0.013513	0.013723	0.01394	0.014151	0.014339	0.014524	0.014715	0.014905	0.015091	0.015273	0.015453	0.015627	0.015792	0.015972	0.016159	0.016341	0.01651	0.016664	0.016817	0.016973	0.017125	0.017259	0.017375	0.01747
50.04	0.0084714	0.0087848	0.0090263	0.0093145	0.0096164	0.009932	0.010265	0.01059	0.010911	0.011228	0.011523	0.011803	0.012079	0.01233	0.01256	0.012772	0.012975	0.01319	0.013408	0.013616	0.013832	0.014047	0.014253	0.014445	0.01463	0.014815	0.014991	0.015181	0.015389	0.015585	0.015766	0.015951	0.016143	0.016335	0.01652	0.016709	0.016894	0.017064	0.017227	0.017391	0.017551	0.017701	0.017827	0.017942	0.018045	0.018137	0.018208	0.01827	0.018324
56.71	0.0097034	0.010137	0.010488	0.010798	0.011099	0.011436	0.011755	0.012051	0.012328	0.012599	0.012861	0.0131	0.013328	0.013559	0.013748	0.013918	0.014086	0.014262	0.014411	0.014546	0.014691	0.014838	0.014974	0.01512	0.015281	0.015452	0.015613	0.015804	0.016012	0.016213	0.016403	0.016586	0.016776	0.016958	0.017121	0.017284	0.017441	0.017581	0.017713	0.017838	0.017955	0.018045	0.018116	0.018183	0.018247	0.018301	0.018344	0.018377	0.018408
63.38	0.011002	0.011429	0.011723	0.011998	0.012284	0.01258	0.012834	0.013077	0.013307	0.01351	0.013699	0.01387	0.014002	0.014133	0.014233	0.014336	0.014444	0.014541	0.014635	0.014738	0.014854	0.014988	0.015123	0.01527	0.015413	0.015565	0.015741	0.015933	0.016133	0.016321	0.016489	0.016653	0.016813	0.01697	0.017109	0.017233	0.017343	0.017432	0.017519	0.017607	0.017685	0.017751	0.017805	0.01786	0.017908	0.017948	0.017991	0.018028	0.018062
70.04	0.011346	0.01171	0.011928	0.01215	0.012389	0.012636	0.012838	0.013055	0.01326	0.013447	0.013613	0.013763	0.013872	0.013968	0.014051	0.014145	0.014241	0.014334	0.014431	0.014531	0.014637	0.01477	0.014927	0.015091	0.015249	0.015408	0.015578	0.015748	0.015923	0.016096	0.016255	0.016393	0.016515	0.016632	0.016737	0.016836	0.016932	0.017022	0.017113	0.017197	0.017273	0.017349	0.017414	0.017479	0.017538	0.01759	0.017636	0.017671	0.017695
76.71	0.010995	0.011335	0.011578	0.011836	0.012057	0.012305	0.012525	0.012732	0.012909	0.013077	0.013216	0.013332	0.013447	0.013562	0.013661	0.013763	0.013878	0.013999	0.014128	0.01427	0.014424	0.014591	0.01476	0.014928	0.015091	0.015247	0.015416	0.01558	0.015737	0.015881	0.016009	0.016134	0.016252	0.016366	0.016478	0.016582	0.016687	0.016794	0.016897	0.016994	0.017079	0.017157	0.017223	0.01728	0.017331	0.017378	0.017411	0.017443	0.017478
83.38	0.010938	0.011247	0.011483	0.011645	0.011815	0.012034	0.012215	0.012398	0.012555	0.012716	0.012867	0.013037	0.013212	0.013342	0.013463	0.01361	0.013774	0.013944	0.014099	0.014268	0.014439	0.014604	0.014773	0.014936	0.015079	0.015214	0.015355	0.015504	0.015647	0.015783	0.015913	0.016044	0.016166	0.016292	0.016418	0.016536	0.016655	0.016766	0.016869	0.016964	0.017049	0.017125	0.017193	0.017251	0.017307	0.01736	0.017404	0.017444	0.017486
90.04	0.010853	0.011161	0.011317	0.011445	0.01165	0.011878	0.012084	0.012296	0.012491	0.012702	0.012909	0.013126	0.013334	0.013501	0.013653	0.013795	0.01394	0.014089	0.014242	0.01439	0.014533	0.014665	0.014794	0.014925	0.015056	0.01519	0.015333	0.015475	0.015621	0.01576	0.015903	0.016047	0.01619	0.016323	0.016443	0.016551	0.016652	0.016746	0.016839	0.016925	0.017003	0.017067	0.017128	0.017183	0.017237	0.017296	0.017347	0.017391	0.017437
96.71	0.011022	0.01119	0.011333	0.011516	0.011763	0.011987	0.012208	0.012437	0.012652	0.012893	0.013121	0.013325	0.013501	0.013658	0.01379	0.013915	0.014035	0.014146	0.014257	0.014353	0.014464	0.014578	0.014689	0.014815	0.014946	0.015082	0.015228	0.015374	0.015525	0.015664	0.015797	0.015921	0.016034	0.016141	0.016237	0.016327	0.016422	0.016506	0.016582	0.01665	0.016716	0.016776	0.016834	0.016889	0.016944	0.016998	0.017042	0.017079	0.017116
103.38	0.010758	0.011011	0.01123	0.011434	0.01168	0.011943	0.01219	0.012443	0.012675	0.012891	0.013088	0.013282	0.013444	0.013565	0.013654	0.013739	0.013821	0.013903	0.013989	0.014079	0.014174	0.014282	0.014398	0.014524	0.014652	0.01479	0.014925	0.01506	0.015194	0.01532	0.015441	0.015549	0.015647	0.015738	0.015813	0.015884	0.015958	0.016033	0.016109	0.016182	0.016257	0.016329	0.016392	0.016446	0.016498	0.016547	0.016581	0.016599	0.016606
110.04	0.010671	0.01096	0.011167	0.011373	0.01162	0.011863	0.012076	0.012298	0.012504	0.012692	0.012858	0.013005	0.01312	0.013207	0.013283	0.013361	0.013431	0.013493	0.013575	0.013677	0.013791	0.013912	0.014028	0.014145	0.014256	0.014369	0.014504	0.014632	0.014753	0.014865	0.014974	0.015077	0.015172	0.015271	0.015373	0.015465	0.015558	0.015648	0.015731	0.015809	0.015886	0.015957	0.016016	0.016058	0.016091	0.016113	0.016125	0.016139	0.016151
116.71	0.010694	0.010961	0.011197	0.011387	0.011569	0.01177	0.011961	0.012127	0.012275	0.01242	0.012543	0.012656	0.012761	0.012861	0.012954	0.013043	0.013128	0.013218	0.013318	0.013423	0.01353	0.013628	0.013733	0.013839	0.013956	0.014073	0.014194	0.01431	0.01443	0.014547	0.014682	0.014812	0.014933	0.015043	0.015156	0.015263	0.015368	0.015467	0.015565	0.015648	0.015716	0.015771	0.015821	0.015862	0.015908	0.015951	0.015998	0.016037	0.016068
123.38	0.010882	0.010975	0.011119	0.011253	0.011402	0.011564	0.011736	0.011903	0.012049	0.012204	0.012341	0.012472	0.012607	0.012733	0.012837	0.012928	0.013021	0.013108	0.013199	0.013298	0.013409	0.013506	0.013599	0.013695	0.013802	0.013914	0.014054	0.0142	0.014353	0.014496	0.014642	0.014778	0.014908	0.015034	0.015158	0.015258	0.015348	0.015424	0.015508	0.015596	0.015685	0.015763	0.015832	0.015891	0.015954	0.016008	0.016068	0.01611	0.016143
130.04	0.010535	0.010681	0.010799	0.010949	0.011132	0.011311	0.011479	0.011673	0.011854	0.012051	0.012218	0.012365	0.012499	0.012608	0.012709	0.012815	0.012913	0.013002	0.013092	0.013188	0.013302	0.013409	0.013535	0.013666	0.013801	0.013942	0.014088	0.014229	0.014381	0.014521	0.014659	0.014775	0.014882	0.01498	0.015081	0.015181	0.015289	0.015382	0.015475	0.015569	0.01566	0.015745	0.015821	0.01588	0.015936	0.01598	0.016029	0.01607	0.016106
136.71	0.010302	0.010499	0.010633	0.010804	0.011007	0.011213	0.011408	0.011623	0.011813	0.012006	0.012168	0.012318	0.012464	0.012591	0.012699	0.012783	0.012869	0.012953	0.013048	0.013158	0.013282	0.013402	0.01352	0.013643	0.013772	0.013899	0.014039	0.014177	0.014308	0.014429	0.014542	0.014642	0.014753	0.014865	0.014981	0.015084	0.015186	0.015285	0.015376	0.015466	0.015553	0.015625	0.015691	0.015748	0.015807	0.015861	0.015903	0.015943	0.015972
143.38	0.010314	0.010513	0.010684	0.01091	0.011159	0.011366	0.01156	0.011746	0.011917	0.012091	0.012239	0.012344	0.01243	0.012506	0.012591	0.012682	0.012784	0.012885	0.012987	0.013096	0.013218	0.013338	0.01347	0.013589	0.013699	0.013804	0.013926	0.014054	0.014185	0.014313	0.014435	0.014546	0.014659	0.014772	0.014886	0.014988	0.015084	0.015171	0.015255	0.015337	0.015414	0.01549	0.01556	0.015617	0.015661	0.015698	0.015729	0.015761	0.015786
150.04	0.010288	0.010592	0.010781	0.010947	0.011141	0.01133	0.01149	0.011649	0.011788	0.011923	0.01204	0.012156	0.012266	0.012376	0.012487	0.012594	0.012698	0.012809	0.012921	0.013038	0.013143	0.013242	0.013348	0.013463	0.013582	0.013701	0.013828	0.013959	0.014096	0.01424	0.014379	0.014499	0.014605	0.014708	0.014816	0.014917	0.015021	0.015117	0.015203	0.015272	0.015331	0.015392	0.015451	0.015499	0.015542	0.015577	0.015614	0.015652	0.015692
156.71	0.010017	0.010373	0.010526	0.010735	0.010923	0.011126	0.011285	0.011447	0.011617	0.011787	0.011936	0.01207	0.0122	0.012314	0.012412	0.012516	0.012623	0.012717	0.012803	0.012892	0.012996	0.013108	0.013231	0.013363	0.013489	0.013618	0.013764	0.013911	0.014058	0.014195	0.014326	0.01445	0.014567	0.014682	0.014789	0.014881	0.01497	0.015048	0.015123	0.015193	0.015258	0.01532	0.015379	0.01544	0.015505	0.015563	0.015613	0.01565	0.015673
163.38	0.010098	0.010288	0.010514	0.010706	0.010892	0.011089	0.011285	0.011474	0.011645	0.011807	0.011946	0.012075	0.012189	0.012278	0.012355	0.012441	0.012532	0.012626	0.012726	0.012832	0.012949	0.013067	0.013197	0.013343	0.013478	0.013614	0.013748	0.013889	0.014035	0.014172	0.014316	0.014448	0.014559	0.014657	0.014752	0.014845	0.014937	0.015022	0.015114	0.015196	0.015275	0.015351	0.015426	0.015484	0.01553	0.015564	0.01559	0.015613	0.015639
170.04	0.010125	0.010269	0.010413	0.010622	0.010824	0.011024	0.011229	0.011437	0.011626	0.011805	0.011948	0.012074	0.012196	0.012306	0.012392	0.012482	0.012569	0.012661	0.012774	0.012893	0.013017	0.013142	0.013268	0.013404	0.01353	0.013665	0.013806	0.013938	0.014067	0.014194	0.014318	0.01444	0.014561	0.014674	0.014778	0.014881	0.014989	0.015092	0.015185	0.015264	0.01533	0.015382	0.015433	0.015477	0.015517	0.015547	0.015573	0.015603	0.015631
176.71	0.0097181	0.01014	0.010427	0.010622	0.010808	0.011058	0.011273	0.011464	0.01164	0.011803	0.011961	0.012118	0.012269	0.0124	0.0125	0.012599	0.012698	0.012799	0.012902	0.013008	0.013122	0.013237	0.013345	0.013453	0.013556	0.013676	0.013796	0.013919	0.01405	0.014175	0.014297	0.014425	0.014556	0.01468	0.01478	0.014871	0.014958	0.015028	0.015095	0.015156	0.015205	0.015251	0.015301	0.015349	0.015394	0.015438	0.015472	0.015492	0.015501
183.38	0.0099921	0.010401	0.010507	0.010614	0.010788	0.011013	0.01121	0.011394	0.011583	0.011769	0.011939	0.01211	0.012277	0.012409	0.012507	0.012589	0.012675	0.012766	0.012869	0.012974	0.013077	0.013164	0.013249	0.013343	0.013437	0.013546	0.013668	0.013795	0.01393	0.014062	0.014191	0.014303	0.014402	0.014496	0.01458	0.014655	0.014734	0.014801	0.014864	0.014928	0.014994	0.015054	0.015105	0.015139	0.015163	0.015176	0.01518	0.015174	0.015161
190.04	0.010275	0.010421	0.010433	0.010545	0.010739	0.010909	0.011066	0.011237	0.011431	0.011627	0.011804	0.011962	0.012098	0.012214	0.012317	0.012425	0.012513	0.012589	0.012678	0.012768	0.012869	0.012966	0.013063	0.01316	0.013262	0.013383	0.013513	0.013634	0.013755	0.013861	0.013969	0.014071	0.014167	0.014251	0.014333	0.014415	0.014501	0.014576	0.014652	0.014714	0.014769	0.014803	0.014829	0.014837	0.014835	0.014823	0.014814	0.0148	0.014782
196.71	0.01012	0.010285	0.010404	0.010571	0.010728	0.010894	0.011054	0.011229	0.011403	0.011557	0.011689	0.011806	0.011922	0.012032	0.012129	0.012229	0.012314	0.012399	0.01249	0.012592	0.012705	0.012813	0.012917	0.013014	0.013105	0.013199	0.013304	0.013409	0.013518	0.013625	0.013738	0.013847	0.013956	0.01406	0.014159	0.014247	0.014323	0.014385	0.014435	0.014468	0.014494	0.014506	0.014512	0.014511	0.014508	0.014505	0.014511	0.014518	0.014525
203.38	0.010292	0.010355	0.010464	0.010618	0.010761	0.010908	0.01105	0.011215	0.011363	0.011483	0.011583	0.01168	0.011779	0.011881	0.011974	0.012079	0.012178	0.01228	0.012381	0.012484	0.012585	0.012678	0.012767	0.012851	0.012936	0.013031	0.01313	0.013242	0.013368	0.01349	0.013607	0.013714	0.013807	0.01389	0.013957	0.014026	0.014082	0.01412	0.014153	0.014185	0.014215	0.014242	0.014262	0.014281	0.0143	0.01433	0.014366	0.014406	0.014446
210.04	0.0099447	0.010109	0.010303	0.010485	0.010666	0.010837	0.010988	0.011145	0.011287	0.011404	0.011521	0.011617	0.011709	0.011816	0.011921	0.012027	0.012115	0.01219	0.012272	0.012357	0.012453	0.012531	0.012604	0.012681	0.012771	0.012877	0.012997	0.013119	0.013237	0.013333	0.013431	0.013511	0.013579	0.013638	0.013693	0.013749	0.013794	0.01383	0.013879	0.013935	0.013997	0.01406	0.014117	0.014168	0.014214	0.014259	0.0143	0.014331	0.014346
216.71	0.0098418	0.0099763	0.010155	0.010339	0.010514	0.010689	0.010864	0.011032	0.011186	0.011327	0.011449	0.011556	0.01166	0.011739	0.011815	0.011887	0.011954	0.012027	0.012111	0.012195	0.012289	0.012378	0.012473	0.012561	0.012648	0.012739	0.012827	0.012912	0.013	0.013075	0.013149	0.01321	0.013271	0.013334	0.013405	0.013472	0.01354	0.013604	0.013674	0.013744	0.013818	0.013888	0.013947	0.013989	0.01402	0.014039	0.014044	0.014044	0.014043
223.38	0.009567	0.0098415	0.010009	0.010196	0.010412	0.010614	0.010787	0.01094	0.011088	0.011226	0.011335	0.011435	0.011518	0.011596	0.011671	0.011743	0.011817	0.011899	0.011982	0.012061	0.012138	0.012209	0.012263	0.012316	0.012377	0.012438	0.012495	0.012563	0.012643	0.012723	0.012806	0.012882	0.012963	0.013048	0.013144	0.013237	0.013334	0.013424	0.013497	0.013554	0.013601	0.013632	0.013659	0.013679	0.013697	0.013704	0.013697	0.013695	0.013695
230.04	0.0095089	0.0097438	0.0099039	0.010106	0.010309	0.010484	0.010632	0.010769	0.010902	0.011027	0.011125	0.011208	0.011281	0.011347	0.011423	0.011509	0.01159	0.011658	0.011726	0.011788	0.011837	0.011879	0.011928	0.011981	0.012032	0.012086	0.012159	0.01226	0.01238	0.012502	0.012627	0.01274	0.012847	0.012951	0.013053	0.013139	0.013205	0.013258	0.013309	0.013351	0.013381	0.013396	0.013417	0.013436	0.013458	0.013474	0.013478	0.013476	0.013474
236.71	0.009404	0.0095571	0.0097473	0.0098926	0.010021	0.010174	0.010328	0.010476	0.010603	0.010725	0.010837	0.010949	0.011056	0.011139	0.011212	0.01128	0.011339	0.011389	0.011448	0.011501	0.01155	0.011605	0.01168	0.011765	0.011852	0.01195	0.012058	0.01218	0.012307	0.012438	0.012566	0.01268	0.012779	0.012871	0.012947	0.013015	0.013075	0.013133	0.013185	0.013221	0.013247	0.013265	0.013279	0.013298	0.013317	0.013327	0.013321	0.013311	0.013305
243.38	0.0092105	0.0094125	0.0095533	0.0097372	0.0099019	0.010073	0.010241	0.010401	0.010537	0.010675	0.010779	0.010865	0.01094	0.01101	0.011058	0.01109	0.011122	0.011164	0.011223	0.011283	0.011346	0.011427	0.01152	0.011626	0.01175	0.011875	0.011996	0.012113	0.012227	0.012335	0.012438	0.012536	0.012632	0.012708	0.012766	0.012823	0.012876	0.012933	0.012992	0.013028	0.013048	0.013049	0.013053	0.013063	0.013072	0.013078	0.013085	0.013092	0.01311
250.04	0.0092053	0.0093821	0.0095845	0.0097515	0.0099075	0.010075	0.010229	0.010379	0.01048	0.010559	0.010623	0.010692	0.01075	0.010791	0.010819	0.010844	0.01089	0.010962	0.011047	0.011137	0.011233	0.011327	0.011415	0.011507	0.011595	0.011678	0.011772	0.011872	0.011965	0.012051	0.012143	0.012234	0.01232	0.012404	0.01248	0.012536	0.012584	0.01263	0.01267	0.012696	0.01272	0.012746	0.012773	0.012795	0.012821	0.012854	0.012878	0.012894	0.012901
256.71	0.0089743	0.0092244	0.0093675	0.0094743	0.0096162	0.0097693	0.0098887	0.010003	0.010096	0.010187	0.010277	0.010365	0.010443	0.010506	0.010563	0.010634	0.010713	0.010805	0.010905	0.010999	0.011089	0.011164	0.011233	0.0113	0.011367	0.011442	0.011525	0.011602	0.011686	0.011765	0.011852	0.011944	0.012038	0.012111	0.012167	0.012214	0.01226	0.012298	0.01234	0.012385	0.012435	0.012478	0.012515	0.012538	0.01255	0.012564	0.01257	0.012569	0.012551
263.38	0.0087334	0.0090056	0.0090572	0.0091594	0.0092762	0.009409	0.0095239	0.0096366	0.009761	0.0098937	0.010013	0.010129	0.010252	0.010378	0.010485	0.010576	0.010653	0.010732	0.010804	0.010873	0.010951	0.011009	0.011037	0.011072	0.011121	0.011182	0.011258	0.011333	0.011405	0.011464	0.011528	0.011601	0.011669	0.011726	0.011796	0.011864	0.011941	0.012008	0.012067	0.012116	0.012158	0.012191	0.012217	0.012222	0.012212	0.012197	0.012179	0.012162	0.012145
270.04	0.008716	0.0088564	0.0089256	0.0090074	0.0090893	0.0092001	0.0093229	0.0094422	0.0095636	0.0096932	0.0098044	0.0099117	0.010019	0.01011	0.010199	0.010278	0.010354	0.010417	0.010474	0.010535	0.010606	0.010675	0.010734	0.010777	0.010817	0.010864	0.010933	0.010996	0.011064	0.011131	0.011208	0.011294	0.011384	0.011468	0.01155	0.011617	0.01168	0.011735	0.011785	0.011819	0.011843	0.01185	0.01185	0.011844	0.011838	0.011837	0.011838	0.011836	0.011833
276.71	0.0084008	0.0085241	0.0085861	0.0086717	0.0087767	0.0088962	0.0090183	0.0091499	0.0092634	0.0093822	0.0094579	0.0095485	0.0096359	0.0097248	0.00981	0.009888	0.0099526	0.010014	0.010085	0.010178	0.010269	0.01035	0.010402	0.010444	0.010488	0.010545	0.010621	0.010707	0.010806	0.010897	0.010984	0.011063	0.011138	0.011205	0.011269	0.011322	0.011362	0.011388	0.01141	0.011431	0.011456	0.011481	0.011503	0.011517	0.011539	0.01156	0.011582	0.011604	0.011629
283.38	0.0080328	0.0082414	0.0083855	0.0085488	0.0086945	0.0088472	0.0089728	0.0090811	0.0091697	0.0092631	0.0093174	0.0093727	0.0094207	0.0094802	0.0095313	0.0095916	0.0096588	0.0097213	0.0097896	0.0098671	0.0099332	0.0099962	0.010057	0.010127	0.010201	0.010283	0.010367	0.010448	0.01053	0.010605	0.010679	0.010744	0.010799	0.01084	0.010879	0.010922	0.010966	0.01101	0.011056	0.011107	0.011154	0.011191	0.011234	0.011274	0.01132	0.011361	0.011393	0.011421	0.011432
290.04	0.0082006	0.0082596	0.0084159	0.008524	0.0086734	0.0087992	0.008916	0.0090035	0.0090707	0.0091228	0.00917	0.0092188	0.0092441	0.0092661	0.009294	0.0093277	0.0093744	0.0094151	0.0094803	0.0095538	0.0096345	0.0097184	0.009793	0.0098594	0.0099273	0.010003	0.010093	0.01017	0.010241	0.010297	0.010348	0.010396	0.01044	0.010493	0.010559	0.010621	0.010687	0.01075	0.010823	0.010891	0.010958	0.011022	0.011076	0.01111	0.011128	0.011131	0.011128	0.01112	0.011098
296.71	0.0075857	0.0077353	0.007784	0.0079874	0.0082065	0.0083631	0.0084842	0.0086051	0.0087348	0.008837	0.008895	0.0089333	0.0089534	0.0089744	0.0090039	0.0090485	0.0091187	0.0091994	0.0092885	0.0093743	0.0094548	0.0095259	0.009599	0.0096618	0.0097271	0.0097868	0.0098447	0.0098959	0.0099563	0.01002	0.010087	0.010152	0.010227	0.010312	0.010395	0.010471	0.010558	0.010643	0.010713	0.010767	0.010808	0.01084	0.010847	0.010842	0.010832	0.010812	0.010789	0.010773	0.010759
303.38	0.0068682	0.0070699	0.007298	0.0075635	0.0077732	0.0079716	0.0081424	0.0082951	0.0084372	0.0085413	0.008619	0.0086914	0.0087699	0.0088316	0.0088902	0.0089584	0.0090257	0.0090833	0.0091486	0.0092068	0.0092681	0.009312	0.0093565	0.0094051	0.0094629	0.0095255	0.0096023	0.0096813	0.0097706	0.0098582	0.0099527	0.010048	0.010152	0.010246	0.010327	0.010396	0.010454	0.010497	0.010523	0.01054	0.010544	0.010534	0.010521	0.010518	0.010524	0.010531	0.010536	0.010552	0.010573
310.04	0.0068253	0.0070721	0.0072778	0.0074884	0.0076696	0.007837	0.0079847	0.0081316	0.0082669	0.0084005	0.0085103	0.0085867	0.0086443	0.0086966	0.0087546	0.0088227	0.0088719	0.0088981	0.0089293	0.0089604	0.0090028	0.0090495	0.0091176	0.0091964	0.0092692	0.0093443	0.009445	0.009555	0.0096693	0.0097842	0.0098964	0.0099846	0.010053	0.010112	0.01016	0.010197	0.010218	0.010226	0.010234	0.010244	0.010256	0.010264	0.010281	0.010313	0.010349	0.01039	0.010427	0.010455	0.010479
316.71	0.0067333	0.007041	0.0071894	0.0073442	0.00746	0.0076324	0.0077923	0.0079551	0.0081029	0.0082238	0.0083076	0.0083849	0.0084742	0.0085509	0.0086104	0.0086352	0.0086537	0.0086689	0.0087154	0.0087863	0.008867	0.0089535	0.0090368	0.0091171	0.009211	0.0093133	0.0094239	0.0095198	0.009606	0.0096795	0.0097416	0.0097898	0.0098298	0.0098614	0.009887	0.0099136	0.0099466	0.0099864	0.010035	0.010084	0.010136	0.010182	0.010225	0.010264	0.010302	0.010333	0.010355	0.01037	0.010383
323.38	0.0066239	0.0069567	0.0071351	0.0072808	0.0074231	0.0076067	0.007754	0.0078846	0.0079955	0.0081016	0.0081939	0.0082649	0.0083467	0.008406	0.0084481	0.0084823	0.0085371	0.0086008	0.0086808	0.0087676	0.0088658	0.0089566	0.0090331	0.0091132	0.009196	0.0092603	0.0093193	0.0093735	0.0094234	0.0094598	0.0095001	0.0095545	0.0096134	0.0096732	0.0097372	0.0098028	0.0098717	0.009941	0.010012	0.010073	0.01012	0.01015	0.010182	0.01021	0.010234	0.010248	0.010255	0.010259	0.010253
330.04	0.0070051	0.0072833	0.0073715	0.0074096	0.0075081	0.0076348	0.00772	0.0078039	0.0078897	0.0079789	0.0080784	0.008172	0.0082678	0.0083237	0.0083816	0.0084518	0.0085465	0.0086369	0.0087227	0.0088018	0.0088736	0.0089307	0.0089879	0.0090396	0.0090799	0.0091049	0.0091416	0.0091902	0.0092455	0.0092994	0.0093705	0.0094526	0.0095429	0.0096309	0.0097182	0.0097899	0.0098473	0.0099078	0.0099687	0.010011	0.010044	0.01006	0.010075	0.010083	0.010084	0.010095	0.010098	0.010105	0.010114
336.71	0.0071842	0.007273	0.0072142	0.0072878	0.0074261	0.00751	0.0075778	0.0076933	0.00783	0.0079765	0.0081028	0.0082021	0.0082901	0.008388	0.0084907	0.0085847	0.0086479	0.0086986	0.0087455	0.0087858	0.008827	0.0088559	0.0088696	0.0088814	0.0089095	0.0089602	0.0090313	0.0091109	0.0092023	0.0092885	0.0093702	0.0094523	0.0095378	0.0096113	0.0096748	0.0097245	0.0097704	0.0098084	0.0098423	0.0098727	0.0098969	0.0099135	0.009931	0.0099497	0.0099719	0.0099913	0.010007	0.010024	0.010039
343.38	0.006797	0.0069183	0.006995	0.0071325	0.007259	0.0074067	0.0075652	0.0077401	0.0078977	0.0080461	0.008168	0.0082735	0.0083756	0.0084673	0.0085191	0.0085395	0.0085453	0.0085525	0.0085777	0.0086053	0.0086524	0.0086957	0.0087387	0.0087899	0.0088574	0.0089399	0.0090362	0.0091259	0.0092169	0.009292	0.0093649	0.0094379	0.0095026	0.0095524	0.0095959	0.009634	0.0096674	0.0096948	0.0097268	0.0097661	0.0098019	0.0098314	0.0098658	0.0098976	0.009927	0.0099531	0.0099753	0.0099912	0.0099981
350.04	0.0065807	0.0068603	0.0070205	0.0071558	0.0073202	0.0075124	0.0076854	0.0078313	0.0079556	0.0080614	0.0081476	0.0082255	0.0082818	0.0083122	0.0083245	0.0083311	0.0083584	0.0083941	0.0084465	0.0085125	0.0085915	0.0086788	0.0087636	0.0088364	0.0089064	0.008974	0.0090521	0.0091311	0.0092064	0.0092722	0.0093249	0.0093764	0.0094257	0.0094746	0.0095284	0.0095754	0.0096234	0.0096711	0.0097132	0.0097579	0.0097965	0.0098354	0.0098685	0.0098924	0.0099146	0.0099325	0.009944	0.0099492	0.0099534
356.71	0.006742	0.0069612	0.0071007	0.0072873	0.0074613	0.007611	0.0077319	0.0078375	0.0079308	0.0080091	0.0080527	0.0080767	0.0080846	0.00811	0.0081561	0.0082171	0.0082837	0.0083552	0.0084277	0.0085085	0.0085869	0.008664	0.0087302	0.0087848	0.0088399	0.0088982	0.0089599	0.0090269	0.0090949	0.0091701	0.0092448	0.009319	0.0093952	0.009462	0.0095229	0.0095783	0.0096396	0.0096982	0.0097471	0.0097945	0.0098325	0.0098565	0.0098756	0.0098907	0.0099095	0.0099237	0.0099335	0.0099394	0.0099343
363.38	0.0069694	0.0071077	0.0072896	0.0074155	0.0074985	0.0076024	0.0076901	0.0077763	0.0078306	0.0078781	0.0079072	0.0079474	0.007994	0.0080535	0.0081185	0.0081938	0.0082648	0.0083353	0.0084027	0.0084779	0.0085451	0.0086067	0.0086569	0.0087046	0.0087488	0.0087946	0.0088608	0.0089456	0.0090372	0.0091327	0.0092225	0.0093057	0.0093823	0.0094565	0.0095307	0.0095887	0.0096379	0.0096756	0.0097127	0.0097529	0.0097934	0.0098253	0.009847	0.0098603	0.0098692	0.0098709	0.009877	0.0098721	0.0098581
370.04	0.0068563	0.0070793	0.0071753	0.0072519	0.0073573	0.0074873	0.0075765	0.0076743	0.007762	0.0078602	0.0079504	0.0080356	0.0081038	0.0081681	0.008213	0.0082698	0.0083276	0.0083779	0.0084234	0.0084626	0.0085108	0.0085626	0.0086036	0.008655	0.0087105	0.0087786	0.0088561	0.0089367	0.0090229	0.0091045	0.0091829	0.0092558	0.009322	0.0093853	0.0094401	0.0094905	0.0095368	0.0095748	0.0096155	0.009656	0.009696	0.0097271	0.0097395	0.0097409	0.0097411	0.0097432	0.0097476	0.0097405	0.0097293
376.71	0.0067811	0.0068906	0.0069365	0.007082	0.0072859	0.0074303	0.0075738	0.0077083	0.0078321	0.0079583	0.0080431	0.0081036	0.0081353	0.0081801	0.0082151	0.0082335	0.0082632	0.0083024	0.0083437	0.0083963	0.0084513	0.008499	0.0085326	0.0085775	0.0086355	0.0086936	0.0087607	0.0088278	0.008905	0.0089773	0.0090427	0.0091064	0.0091707	0.0092328	0.0092933	0.0093464	0.0093949	0.0094259	0.0094568	0.0094893	0.0095192	0.0095327	0.0095347	0.0095343	0.0095401	0.0095502	0.0095654	0.0095718	0.0095773
383.38	0.0064141	0.0065291	0.0066541	0.0068352	0.007031	0.0071895	0.0073468	0.0074755	0.0075985	0.007703	0.0077828	0.0078381	0.0078792	0.0079064	0.0079343	0.0079752	0.0080339	0.0080924	0.0081556	0.0082149	0.0082745	0.0083231	0.0083869	0.0084504	0.0085068	0.0085492	0.0086075	0.00867	0.0087545	0.0088351	0.0089128	0.0089639	0.0090069	0.0090531	0.0091104	0.0091628	0.0092084	0.0092338	0.0092637	0.0092916	0.0093285	0.009362	0.0093867	0.0094051	0.0094257	0.0094468	0.0094621	0.009467	0.0094734
390.04	0.0060802	0.0063575	0.0065351	0.0066872	0.0068441	0.0070016	0.0071254	0.0072301	0.0073259	0.0074131	0.0074804	0.0075445	0.0076043	0.0076625	0.0077296	0.0078094	0.0078791	0.0079394	0.008014	0.0080908	0.0081628	0.0082201	0.0082762	0.0083226	0.0083678	0.0084129	0.0084716	0.0085305	0.0086021	0.0086698	0.0087341	0.0087818	0.0088381	0.0089006	0.0089672	0.0090258	0.0090747	0.0091148	0.0091566	0.0091999	0.0092495	0.0092879	0.009307	0.0093203	0.0093338	0.009346	0.0093469	0.0093404	0.0093339
396.71	0.0063803	0.0065899	0.0066966	0.0068127	0.006913	0.0070262	0.0071145	0.0072098	0.0072892	0.007366	0.007429	0.0074863	0.0075446	0.0076115	0.0076692	0.0077261	0.0077826	0.0078479	0.0079141	0.0079739	0.0080311	0.0080801	0.0081265	0.0081756	0.0082238	0.0082676	0.0083124	0.0083598	0.0084215	0.008478	0.0085393	0.0086005	0.0086677	0.0087382	0.0088111	0.0088854	0.0089536	0.0090118	0.0090669	0.0091066	0.0091348	0.0091447	0.0091459	0.009146	0.0091435	0.0091396	0.0091318	0.0091241	0.0091243
403.38	0.0062946	0.0065282	0.006669	0.0067455	0.0068306	0.006952	0.0070399	0.0071168	0.0071833	0.0072441	0.0073034	0.0073671	0.0074294	0.0074775	0.0075145	0.0075604	0.0076248	0.0076929	0.0077522	0.0077985	0.0078424	0.007878	0.0079293	0.0079813	0.0080292	0.0080699	0.008109	0.0081608	0.008236	0.0083129	0.0083972	0.0084704	0.0085439	0.0086113	0.0086757	0.0087338	0.0087787	0.0088138	0.0088512	0.0088786	0.0088987	0.0089048	0.0089064	0.0089094	0.0089137	0.0089174	0.0089178	0.0089122	0.0089056
410.04	0.0059988	0.006255	0.0063369	0.0064603	0.0066007	0.0067363	0.0068331	0.0069295	0.0070266	0.0071198	0.0071901	0.0072456	0.0072828	0.0073179	0.0073492	0.0073849	0.0074245	0.007466	0.007512	0.0075611	0.0076179	0.0076748	0.007738	0.0077903	0.0078409	0.0078906	0.0079525	0.0080226	0.0080999	0.0081722	0.0082356	0.0082936	0.0083547	0.0084141	0.0084727	0.0085212	0.0085622	0.0085924	0.008616	0.0086331	0.008644	0.0086523	0.0086641	0.0086729	0.0086712	0.0086597	0.0086506	0.0086421	0.0086423
416.71	0.0057536	0.0059475	0.0061084	0.0062585	0.0063947	0.0065439	0.0066754	0.0067974	0.0068893	0.0069679	0.0070271	0.0070871	0.0071283	0.0071721	0.0071827	0.007197	0.0072157	0.0072481	0.0072998	0.0073611	0.0074162	0.0074748	0.0075347	0.0076087	0.0076867	0.0077596	0.0078333	0.0079005	0.0079603	0.008011	0.0080633	0.0081121	0.0081629	0.0082111	0.0082549	0.0082947	0.0083328	0.0083659	0.0083972	0.0084168	0.0084335	0.008443	0.0084505	0.0084585	0.008468	0.0084733	0.0084811	0.008488	0.0085021
423.38	0.0057453	0.0058646	0.0059891	0.0061113	0.0062332	0.0063681	0.0065032	0.0066223	0.0067153	0.0067929	0.0068567	0.0069201	0.0069681	0.0070056	0.0070192	0.0070405	0.0070725	0.0071224	0.0071884	0.0072587	0.0073293	0.0074049	0.0074706	0.0075346	0.0075887	0.0076406	0.0076989	0.0077525	0.0078087	0.0078482	0.0078977	0.0079561	0.0080191	0.0080708	0.0081105	0.0081456	0.0081801	0.0082089	0.0082454	0.00827	0.0082883	0.0083015	0.0083219	0.008346	0.0083699	0.0083876	0.0083997	0.0084077	0.0084124
430.04	0.0055792	0.0057864	0.0058565	0.0059629	0.0060576	0.0061768	0.0062853	0.0063931	0.0065032	0.0066076	0.0066756	0.0067329	0.0067902	0.0068392	0.0068831	0.0069355	0.0069849	0.0070393	0.0071025	0.0071698	0.0072465	0.0073164	0.0073827	0.0074377	0.0074769	0.0075179	0.0075625	0.0076047	0.0076573	0.0077103	0.0077732	0.0078369	0.0078898	0.0079328	0.0079708	0.0080083	0.0080471	0.0080863	0.0081249	0.0081513	0.0081722	0.0081952	0.0082225	0.0082443	0.0082598	0.0082707	0.0082756	0.0082755	0.0082652
436.71	0.0056587	0.0057746	0.0058568	0.0058991	0.00594	0.0060433	0.0061489	0.0062651	0.0063662	0.0064526	0.0065219	0.0066094	0.0067167	0.0068054	0.0068608	0.0069044	0.0069449	0.0069824	0.0070273	0.0070859	0.007157	0.0072152	0.0072524	0.007284	0.0073171	0.0073561	0.0074096	0.0074654	0.0075224	0.0075719	0.0076218	0.0076763	0.0077359	0.0077884	0.0078359	0.0078779	0.007922	0.0079641	0.0079987	0.0080291	0.0080609	0.0080848	0.0081016	0.0081087	0.008116	0.0081199	0.0081211	0.0081217	0.0081122
443.38	0.0055732	0.005698	0.0057757	0.0058136	0.0059286	0.0060503	0.0061699	0.0062723	0.0063722	0.0064694	0.0065774	0.0066615	0.0067235	0.0067626	0.0067921	0.0068152	0.0068501	0.0068824	0.006921	0.0069597	0.0070101	0.0070511	0.0070841	0.0071131	0.0071519	0.0071959	0.0072484	0.0073044	0.0073641	0.007418	0.0074833	0.0075551	0.007626	0.007684	0.0077324	0.007775	0.0078127	0.0078412	0.007872	0.0079041	0.0079309	0.0079473	0.0079585	0.0079662	0.0079706	0.0079744	0.0079817	0.0079868	0.0079807
450.04	0.0056401	0.0056315	0.0055666	0.0056426	0.0058028	0.0059068	0.0060178	0.0061398	0.0062752	0.0063908	0.0064786	0.0065428	0.0065855	0.0066055	0.0066319	0.0066596	0.0066831	0.006717	0.0067708	0.0068298	0.0068778	0.0069157	0.0069557	0.0069891	0.0070268	0.0070706	0.0071278	0.0071837	0.0072453	0.0073122	0.0073858	0.0074491	0.0075062	0.0075582	0.0076095	0.0076496	0.0076838	0.0077115	0.0077356	0.0077601	0.0077848	0.0078088	0.0078282	0.0078388	0.0078435	0.0078463	0.0078517	0.0078569	0.0078548
456.71	0.0053124	0.0052997	0.0053293	0.0054911	0.0056683	0.0057902	0.0059105	0.0060415	0.0061822	0.0062965	0.0063752	0.0064257	0.0064628	0.0065047	0.0065518	0.0066002	0.0066396	0.0066725	0.0067106	0.0067537	0.0068026	0.0068495	0.0068821	0.0069055	0.0069345	0.0069807	0.0070403	0.0070962	0.0071626	0.0072261	0.0072807	0.0073274	0.0073729	0.0074217	0.0074694	0.0075077	0.0075458	0.0075721	0.0075912	0.007615	0.0076411	0.0076707	0.0076927	0.0077011	0.0077048	0.0077024	0.0077062	0.0077135	0.0077199
463.38	0.0050262	0.0051657	0.0053195	0.0054844	0.0056437	0.0057906	0.0059352	0.0060635	0.0061719	0.0062475	0.0062984	0.0063416	0.0063778	0.0064144	0.0064484	0.0064752	0.0065064	0.0065427	0.0065892	0.0066457	0.0066992	0.0067431	0.0067789	0.0068151	0.006853	0.0068897	0.0069363	0.0069862	0.0070487	0.0071034	0.007153	0.0071988	0.0072356	0.0072706	0.0073105	0.0073477	0.0073837	0.0074067	0.0074275	0.0074445	0.0074609	0.0074795	0.0075003	0.007516	0.0075279	0.0075363	0.0075431	0.0075502	0.0075576
470.04	0.0051728	0.0052873	0.005355	0.0054553	0.0055825	0.0057028	0.0058001	0.005895	0.0059803	0.0060589	0.0061164	0.0061756	0.0062236	0.0062498	0.0062743	0.0063205	0.0063693	0.0064196	0.0064735	0.0065289	0.0065745	0.0066213	0.0066696	0.0067164	0.0067521	0.0067819	0.0068202	0.0068612	0.0069139	0.0069651	0.0070121	0.0070502	0.0070798	0.0071044	0.0071399	0.0071764	0.0072117	0.007242	0.0072659	0.0072852	0.0073057	0.0073316	0.0073629	0.0073848	0.0073928	0.0073964	0.007396	0.0074	0.0074058
476.71	0.0049358	0.0051017	0.0052021	0.0053868	0.0055428	0.0056686	0.005775	0.0058673	0.0059556	0.0060428	0.0060922	0.0061179	0.0061244	0.006157	0.0061986	0.0062457	0.0062935	0.0063445	0.0063909	0.0064334	0.0064678	0.0065133	0.0065539	0.0065858	0.0066158	0.0066494	0.0066843	0.0067269	0.0067809	0.0068394	0.0068872	0.0069279	0.0069684	0.0070068	0.0070425	0.0070807	0.00712	0.00715	0.0071741	0.0071957	0.0072194	0.0072407	0.0072622	0.0072792	0.0072853	0.0072831	0.0072862	0.0072971	0.0073076
483.38	0.0050645	0.0051195	0.0052662	0.0054472	0.0055447	0.0056569	0.0057686	0.0058732	0.0059518	0.0060069	0.0060249	0.0060489	0.0060867	0.0061268	0.0061431	0.0061618	0.0061918	0.0062389	0.0062812	0.0063236	0.0063601	0.0063873	0.0064141	0.0064566	0.0065013	0.0065511	0.006586	0.0066203	0.0066614	0.0067079	0.0067679	0.0068237	0.0068744	0.0069125	0.0069357	0.0069712	0.0070106	0.0070502	0.007082	0.0070988	0.0071151	0.0071295	0.0071502	0.0071721	0.0071877	0.0072036	0.0072157	0.0072361	0.0072541
490.04	0.0046591	0.0049322	0.0051328	0.0052653	0.0053913	0.0055483	0.0056772	0.0057715	0.0058481	0.0059178	0.0059727	0.0060384	0.0060945	0.0061183	0.0061182	0.0061275	0.0061507	0.006178	0.0062058	0.00623	0.0062542	0.0062757	0.0062998	0.0063431	0.0063836	0.006425	0.006468	0.006508	0.0065586	0.0066121	0.0066671	0.0067157	0.0067538	0.0067871	0.0068193	0.0068546	0.0068967	0.006932	0.006961	0.0069875	0.0070206	0.0070672	0.0071108	0.0071445	0.0071687	0.007186	0.0071998	0.0072133	0.0072227
496.71	0.0047372	0.0049755	0.0050684	0.0051946	0.0053407	0.005477	0.0055858	0.0056933	0.0057914	0.0058816	0.0059515	0.0060087	0.0060364	0.0060618	0.0060743	0.0060884	0.0060926	0.0060997	0.0061231	0.006147	0.0061765	0.006199	0.0062231	0.0062584	0.0063018	0.0063523	0.006408	0.0064564	0.0064992	0.0065441	0.0065986	0.0066524	0.0067003	0.0067392	0.0067758	0.0068171	0.0068715	0.0069244	0.0069681	0.0070097	0.0070521	0.0070918	0.0071234	0.0071465	0.0071597	0.0071607	0.0071633	0.0071671	0.0071674
503.38	0.0047553	0.0049118	0.005005	0.0051313	0.0052357	0.0053552	0.0054632	0.0055926	0.0056958	0.0057695	0.0058135	0.0058684	0.0059196	0.0059699	0.0060025	0.0060103	0.0060118	0.0060216	0.006056	0.0061095	0.0061559	0.0061845	0.0062079	0.0062348	0.006273	0.0063198	0.0063753	0.0064207	0.0064604	0.0065097	0.0065675	0.0066292	0.0066845	0.0067386	0.006791	0.0068474	0.0069051	0.0069552	0.0069887	0.007022	0.007041	0.0070516	0.0070647	0.0070772	0.0070849	0.0070883	0.0070941	0.0071024	0.007109
510.04	0.0046448	0.0048382	0.0050002	0.0050699	0.0051461	0.0052624	0.0053535	0.0054582	0.0055285	0.0055873	0.0056477	0.0057217	0.0057844	0.00584	0.0058831	0.0059182	0.0059492	0.0059885	0.006037	0.0060776	0.0061121	0.0061396	0.0061691	0.0061994	0.0062409	0.0062818	0.0063253	0.0063665	0.0064227	0.0064901	0.0065641	0.0066277	0.0066789	0.0067283	0.0067784	0.006822	0.0068632	0.0068954	0.0069246	0.0069566	0.006986	0.0070156	0.0070375	0.007053	0.0070725	0.0070908	0.0071055	0.0071146	0.0071155
516.71	0.0049418	0.0050914	0.0051518	0.0051603	0.0052091	0.0052748	0.0053159	0.0053906	0.0054447	0.0054981	0.0055495	0.0056081	0.0056657	0.005732	0.0057876	0.0058327	0.0058584	0.0058805	0.0059264	0.0059787	0.0060301	0.0060637	0.0060915	0.0061275	0.0061803	0.0062429	0.0063172	0.0063775	0.0064478	0.0065102	0.0065742	0.006626	0.0066741	0.0067166	0.0067557	0.0067932	0.0068286	0.0068534	0.0068881	0.0069247	0.006957	0.0069824	0.0070013	0.0070149	0.007031	0.0070454	0.0070548	0.0070559	0.007054
523.38	0.0049938	0.0050139	0.0050371	0.0050741	0.0051248	0.0051761	0.0052303	0.0053121	0.0053826	0.0054533	0.0055119	0.0055753	0.0056406	0.0057047	0.0057536	0.0057955	0.0058202	0.005858	0.005907	0.0059623	0.0060178	0.0060596	0.0060983	0.0061516	0.0062204	0.0062844	0.0063432	0.0063876	0.0064291	0.0064619	0.0065027	0.0065466	0.0065855	0.0066173	0.0066531	0.0066897	0.0067336	0.0067788	0.0068295	0.0068753	0.0069118	0.0069351	0.0069515	0.0069617	0.0069701	0.0069762	0.0069762	0.0069701	0.0069589
530.04	0.0046717	0.0048521	0.0049554	0.005029	0.0051106	0.005199	0.0052787	0.00535	0.0054056	0.005468	0.0055135	0.0055617	0.0056007	0.0056558	0.0057033	0.0057425	0.0057757	0.0058221	0.0058745	0.005939	0.0059951	0.0060407	0.0060825	0.0061191	0.006159	0.0061965	0.006239	0.0062756	0.0063183	0.0063619	0.0064047	0.0064483	0.0064983	0.0065487	0.0066018	0.0066494	0.0067011	0.0067395	0.0067718	0.006802	0.0068215	0.0068364	0.0068501	0.006852	0.0068516	0.0068431	0.0068322	0.0068189	0.0068044
536.71	0.0046923	0.0048308	0.0048558	0.0049651	0.0050434	0.0051087	0.0051616	0.0052246	0.0053017	0.005367	0.005405	0.0054428	0.0054809	0.0055488	0.0056115	0.005673	0.0057217	0.0057694	0.0058228	0.0058777	0.0059265	0.0059627	0.0059854	0.0060156	0.0060459	0.0060805	0.0061227	0.0061701	0.0062246	0.0062721	0.006327	0.006378	0.0064363	0.0064908	0.0065393	0.0065787	0.0066113	0.0066345	0.0066529	0.0066692	0.0066823	0.0066784	0.0066724	0.0066644	0.0066567	0.0066421	0.0066305	0.0066236	0.0066176
543.38	0.0042042	0.0044963	0.004683	0.0047925	0.0048434	0.0049618	0.0050599	0.0051499	0.0052308	0.0052909	0.0053435	0.0054079	0.0054949	0.0055798	0.0056355	0.005679	0.0057079	0.0057192	0.0057463	0.0057809	0.0058152	0.0058356	0.0058552	0.0058875	0.0059183	0.0059637	0.0060291	0.0060864	0.0061421	0.0061864	0.0062358	0.0062798	0.0063186	0.006353	0.0063824	0.0064085	0.0064284	0.0064462	0.0064623	0.0064709	0.0064775	0.0064773	0.0064834	0.0064843	0.0064825	0.0064818	0.0064829	0.0064921	0.0065051
550.04	0.004342	0.0045596	0.0046843	0.0047714	0.0048637	0.0049751	0.0050783	0.0051731	0.0052571	0.0053391	0.0054116	0.0054715	0.0055162	0.0055532	0.0055813	0.0056002	0.0056129	0.0056289	0.0056514	0.0056711	0.0057014	0.0057332	0.005776	0.0058225	0.0058686	0.0059122	0.0059547	0.0059993	0.006048	0.0060892	0.0061347	0.0061705	0.0061979	0.0062269	0.0062494	0.0062684	0.006283	0.0062937	0.006306	0.0063145	0.0063201	0.0063293	0.0063387	0.006352	0.0063683	0.0063906	0.0064097	0.0064322	0.0064476
556.71	0.0043838	0.0045429	0.0046489	0.0047531	0.0048495	0.0049477	0.0050432	0.0051315	0.0052088	0.0052661	0.0052986	0.0053313	0.005361	0.0053912	0.0054163	0.0054327	0.0054626	0.0054905	0.0055301	0.0055825	0.0056435	0.0056948	0.0057425	0.0057862	0.0058275	0.0058595	0.0058958	0.0059328	0.0059725	0.0059959	0.0060142	0.0060377	0.0060578	0.0060736	0.006092	0.0061143	0.0061399	0.0061628	0.0061865	0.0062074	0.0062267	0.0062557	0.0062843	0.0063085	0.0063301	0.0063481	0.0063524	0.0063544	0.006354
563.38	0.0040427	0.0043937	0.0045002	0.0046326	0.0047277	0.0048542	0.004933	0.005008	0.0050891	0.0051588	0.0052042	0.0052465	0.0052953	0.0053343	0.0053758	0.0054165	0.0054522	0.0054849	0.0055257	0.0055635	0.0055976	0.0056227	0.005644	0.0056612	0.0056841	0.005706	0.0057314	0.005748	0.0057757	0.005801	0.0058355	0.0058772	0.0059188	0.0059545	0.0059894	0.0060247	0.006065	0.0061055	0.0061453	0.0061772	0.0062051	0.0062289	0.0062402	0.0062445	0.0062449	0.0062405	0.0062238	0.0062043	0.0061825
570.04	0.0043866	0.0045245	0.0045926	0.0046476	0.0047345	0.004823	0.0049079	0.0049853	0.0050565	0.0051079	0.0051622	0.0052144	0.0052499	0.0052769	0.0053029	0.0053239	0.0053338	0.0053507	0.0053876	0.005421	0.0054511	0.0054784	0.0054994	0.0055129	0.0055247	0.0055474	0.0055798	0.0056007	0.0056321	0.0056649	0.0057108	0.0057663	0.0058224	0.0058738	0.0059239	0.0059737	0.0060261	0.006065	0.0060973	0.0061121	0.006116	0.0061056	0.0060961	0.0060831	0.006065	0.0060469	0.0060404	0.0060396	0.0060433
576.71	0.004555	0.0044753	0.0044283	0.0044753	0.0045545	0.0046156	0.0046848	0.004772	0.0048752	0.0049733	0.0050447	0.0051064	0.0051685	0.0052161	0.0052439	0.0052748	0.005295	0.0053051	0.0053183	0.0053364	0.0053571	0.0053663	0.0053682	0.0053779	0.0053999	0.0054291	0.0054683	0.0055114	0.0055618	0.005619	0.0056788	0.0057346	0.0057867	0.0058314	0.0058715	0.0059018	0.0059147	0.0059238	0.0059308	0.0059343	0.0059358	0.0059363	0.0059357	0.0059433	0.0059569	0.0059905	0.0060223	0.0060486	0.0060676
583.38	0.0040464	0.004208	0.0043409	0.0044361	0.0045424	0.0046613	0.0047759	0.0048721	0.0049491	0.005016	0.0050694	0.005112	0.0051453	0.0051651	0.0051742	0.0051705	0.0051702	0.0051665	0.0051813	0.005207	0.0052415	0.0052691	0.0052935	0.0053135	0.0053446	0.0053871	0.0054438	0.0054952	0.0055414	0.0055791	0.0056153	0.0056531	0.0056947	0.0057238	0.0057422	0.0057536	0.0057584	0.0057656	0.0057855	0.0058177	0.0058599	0.0059057	0.0059432	0.0059792	0.0060095	0.0060401	0.0060649	0.0060779	0.0060774
590.04	0.0044693	0.0044472	0.0044834	0.0045161	0.0045827	0.004631	0.0046785	0.004748	0.0048007	0.0048537	0.0048997	0.004934	0.0049607	0.0049741	0.004995	0.0050195	0.0050334	0.005056	0.0050943	0.0051327	0.005173	0.0052085	0.0052443	0.0052786	0.005321	0.0053634	0.0053991	0.0054279	0.0054548	0.0054842	0.0055106	0.0055346	0.0055509	0.0055701	0.0055993	0.0056389	0.0056869	0.0057359	0.0057873	0.0058385	0.0058875	0.0059334	0.0059664	0.0059876	0.0059937	0.0059923	0.0059869	0.0059762	0.005962
596.71	0.0039871	0.0041351	0.0041521	0.0042579	0.0043414	0.0044363	0.0045157	0.0046025	0.0046818	0.0047478	0.0047794	0.0048016	0.0048403	0.004875	0.0049069	0.0049289	0.0049558	0.0049888	0.0050342	0.0050916	0.0051447	0.0051881	0.0052175	0.0052263	0.0052284	0.0052364	0.0052567	0.0052803	0.0052986	0.0053222	0.0053509	0.0053874	0.0054392	0.005505	0.0055702	0.0056288	0.0056803	0.0057328	0.0057808	0.0058182	0.0058447	0.0058605	0.0058639	0.0058641	0.0058622	0.0058666	0.0058621	0.0058533	0.0058434
603.38	0.0040852	0.0041886	0.0042485	0.0043104	0.004374	0.0044423	0.0044933	0.0045518	0.0046014	0.0046464	0.0046714	0.0047003	0.0047357	0.0047775	0.0048194	0.0048629	0.0049079	0.0049473	0.0049825	0.0050262	0.0050588	0.0050744	0.0050765	0.0050702	0.005067	0.0050687	0.0050933	0.0051367	0.0051953	0.0052637	0.005333	0.0053955	0.0054606	0.0055231	0.0055821	0.0056285	0.0056674	0.0056904	0.005712	0.0057337	0.0057522	0.0057638	0.0057708	0.0057755	0.0057752	0.0057758	0.0057719	0.0057663	0.0057622
610.04	0.0039385	0.0041306	0.0041409	0.0041954	0.0042562	0.0043279	0.0043783	0.0044444	0.0045067	0.0045634	0.0046079	0.0046515	0.0046973	0.0047433	0.0047802	0.0048056	0.0048251	0.0048492	0.0048713	0.0048942	0.0049023	0.0049123	0.0049287	0.0049612	0.0050094	0.0050552	0.0051108	0.0051728	0.0052438	0.0053139	0.0053776	0.0054265	0.0054638	0.0054916	0.0055208	0.0055466	0.0055737	0.0055947	0.0056231	0.0056481	0.0056644	0.0056759	0.0056833	0.0056895	0.0057006	0.0057127	0.0057115	0.0056994	0.0056913
616.71	0.0039909	0.0039768	0.0040091	0.0041267	0.0042391	0.0043055	0.004377	0.0044542	0.0045284	0.0046082	0.0046605	0.0046801	0.0046788	0.0046755	0.0046889	0.0047077	0.004717	0.004724	0.0047359	0.0047562	0.0047928	0.0048498	0.004916	0.0049708	0.0050256	0.0050785	0.0051379	0.0051824	0.005225	0.0052562	0.00528	0.0053023	0.0053276	0.0053604	0.005393	0.0054227	0.0054562	0.0054891	0.0055265	0.0055575	0.0055754	0.0055881	0.0055909	0.0055951	0.0055963	0.0055897	0.0055712	0.0055488	0.0055289
623.38	0.0035135	0.0037089	0.0038354	0.0040082	0.0041242	0.0042504	0.0043654	0.0044632	0.0045384	0.0045772	0.0045723	0.0045677	0.0045605	0.0045562	0.0045491	0.0045514	0.00456	0.0046006	0.004661	0.0047315	0.0047898	0.0048452	0.0049007	0.0049539	0.0049907	0.0050203	0.005045	0.0050715	0.0051023	0.005133	0.0051682	0.0052069	0.0052421	0.0052814	0.0053193	0.0053519	0.0053828	0.0054179	0.0054513	0.0054725	0.0054712	0.0054655	0.0054574	0.0054534	0.0054478	0.0054322	0.0054119	0.0054005	0.0053999
630.04	0.0033	0.0035873	0.0037748	0.003902	0.0040033	0.0041444	0.0042374	0.0043077	0.0043516	0.0043794	0.0043945	0.0044338	0.0044812	0.0045163	0.0045399	0.0045816	0.0046291	0.0046802	0.0047387	0.0048027	0.0048461	0.0048797	0.0049019	0.0049267	0.0049431	0.0049593	0.0049922	0.005028	0.0050587	0.0050882	0.0051249	0.0051687	0.005216	0.0052636	0.0052997	0.0053214	0.0053377	0.0053603	0.0053767	0.005379	0.0053682	0.0053517	0.0053413	0.0053457	0.0053555	0.0053661	0.0053715	0.0053795	0.0053925
636.71	0.0033323	0.0036237	0.0037866	0.003864	0.0039644	0.0040836	0.004158	0.0042234	0.0042847	0.0043594	0.0044475	0.0045135	0.0045682	0.0046112	0.0046513	0.0047025	0.0047383	0.0047593	0.0047797	0.0047924	0.004809	0.0048304	0.0048487	0.0048692	0.0048881	0.0049161	0.0049514	0.0049905	0.0050269	0.005062	0.0050957	0.0051346	0.0051737	0.0052019	0.0052197	0.0052339	0.0052449	0.005261	0.0052742	0.0052803	0.005283	0.0052881	0.0053018	0.0053176	0.0053318	0.005343	0.0053504	0.0053581	0.0053696
643.38	0.0038	0.003768	0.0037593	0.0038026	0.0038631	0.0039377	0.0040281	0.0041364	0.0042414	0.0043423	0.0044221	0.0044915	0.0045615	0.004609	0.0046285	0.0046381	0.0046393	0.0046423	0.0046562	0.0046771	0.0047054	0.0047336	0.0047572	0.0047801	0.0048052	0.0048348	0.0048703	0.0049045	0.0049282	0.0049487	0.0049734	0.0050037	0.0050277	0.0050516	0.0050731	0.0050929	0.0051205	0.0051551	0.0051851	0.0052051	0.0052225	0.0052454	0.0052619	0.0052781	0.0052961	0.0053103	0.0053172	0.0053202	0.0053251
650.04	0.0032986	0.0034086	0.0035419	0.0036592	0.0037731	0.0038967	0.0040259	0.0041266	0.004229	0.0043209	0.0043861	0.0044361	0.0044689	0.0044885	0.004498	0.004516	0.0045308	0.0045342	0.0045502	0.0045795	0.0046173	0.0046618	0.0046952	0.0047161	0.004729	0.0047452	0.0047694	0.0047867	0.0048017	0.0048152	0.0048357	0.0048715	0.0049148	0.0049562	0.0049949	0.0050291	0.00507	0.0051069	0.0051483	0.0051829	0.0052125	0.0052335	0.0052478	0.0052565	0.005267	0.0052676	0.0052707	0.0052658	0.0052588
656.71	0.0033116	0.0036186	0.0037775	0.003858	0.0039383	0.0040561	0.0041636	0.00423	0.004305	0.0043492	0.0043853	0.0044169	0.0044347	0.0044657	0.0044887	0.0045055	0.0045198	0.0045273	0.004545	0.0045777	0.0046137	0.0046423	0.004646	0.0046499	0.0046517	0.0046597	0.0046743	0.0046946	0.0047202	0.0047462	0.0047831	0.0048345	0.0048801	0.0049228	0.0049672	0.0050134	0.0050591	0.0051016	0.0051379	0.0051637	0.005175	0.0051893	0.0051979	0.0051991	0.0051986	0.0051944	0.0051903	0.0051877	0.0051913
663.38	0.0039563	0.0040121	0.0039948	0.0040057	0.0040576	0.0041115	0.0041593	0.0042133	0.0042659	0.0043163	0.0043513	0.0043811	0.0044021	0.0044183	0.0044374	0.0044547	0.0044661	0.0044632	0.0044729	0.0044941	0.0045247	0.0045485	0.0045582	0.0045606	0.0045697	0.0045926	0.0046306	0.0046699	0.0047107	0.004747	0.0047924	0.0048446	0.0049013	0.0049454	0.0049827	0.0050209	0.0050521	0.0050773	0.0050986	0.0051156	0.0051263	0.0051231	0.0051226	0.005129	0.0051369	0.0051458	0.0051514	0.0051536	0.0051516
670.04	0.0035427	0.0036982	0.0037182	0.0037417	0.0038279	0.0039169	0.0039794	0.0040589	0.0041279	0.0041854	0.0042381	0.0042797	0.0043082	0.0043189	0.004331	0.0043338	0.004335	0.0043347	0.0043551	0.0043872	0.0044296	0.0044725	0.0044951	0.0045105	0.0045308	0.0045653	0.0046167	0.0046713	0.0047215	0.0047649	0.0048033	0.0048458	0.0048875	0.0049217	0.0049571	0.0049864	0.005008	0.0050217	0.0050399	0.0050573	0.0050746	0.0050893	0.0051057	0.0051139	0.0051115	0.0050991	0.0050897	0.0050803	0.005074
676.71	0.0035709	0.0035829	0.0035536	0.0036246	0.0037379	0.003825	0.0039056	0.0039767	0.004053	0.0041238	0.0041685	0.0041875	0.0042023	0.0042056	0.0042076	0.0042105	0.0042351	0.0042594	0.004299	0.0043485	0.0043985	0.0044389	0.0044735	0.0045008	0.0045318	0.0045711	0.0046209	0.0046571	0.0046908	0.0047225	0.0047613	0.0047989	0.0048336	0.00487	0.0049002	0.0049239	0.0049525	0.0049815	0.0050098	0.0050207	0.0050219	0.0050247	0.0050232	0.0050225	0.0050179	0.0050123	0.0050017	0.0049918	0.0049874
683.38	0.0034925	0.0036216	0.0036157	0.0037374	0.0038811	0.0039656	0.004019	0.0040604	0.0041301	0.0041856	0.0042068	0.0042035	0.0041835	0.0041832	0.0041975	0.0042212	0.0042611	0.0042995	0.0043331	0.0043771	0.0044258	0.0044701	0.0044918	0.004511	0.0045334	0.0045584	0.0045839	0.0046105	0.0046423	0.0046647	0.0046916	0.004726	0.0047676	0.0048084	0.004836	0.0048605	0.0048853	0.0049045	0.0049192	0.00492	0.0049239	0.0049234	0.0049206	0.0049211	0.004913	0.0049011	0.004894	0.0048965	0.0049055
690.04	0.0034489	0.0035296	0.0035836	0.0037189	0.003825	0.0038934	0.0039487	0.004021	0.0040895	0.0041507	0.0041737	0.0041744	0.0041695	0.0041822	0.0042033	0.0042354	0.0042701	0.0043002	0.0043196	0.0043525	0.0043847	0.0044071	0.0044247	0.0044518	0.004472	0.0044876	0.004512	0.0045458	0.004581	0.004615	0.0046611	0.0046994	0.004729	0.0047473	0.0047617	0.0047753	0.0047914	0.0048006	0.0048022	0.0047931	0.0047851	0.0047806	0.0047863	0.0047941	0.0048016	0.0048124	0.0048243	0.0048426	0.004863
696.71	0.0031958	0.0032337	0.0033392	0.0034663	0.003569	0.003662	0.0037389	0.0038638	0.0039426	0.0040099	0.0040447	0.0040699	0.0040921	0.0041286	0.0041617	0.0042018	0.0042108	0.0042256	0.00425	0.0042963	0.0043339	0.0043694	0.004396	0.0044129	0.0044321	0.0044617	0.0044992	0.0045322	0.0045527	0.0045725	0.0045984	0.0046238	0.0046432	0.0046503	0.0046535	0.0046565	0.004667	0.0046789	0.0046903	0.0046936	0.0046995	0.0047159	0.0047342	0.0047535	0.0047781	0.0048051	0.0048279	0.0048475	0.0048628
703.38	0.0028605	0.0030571	0.0031888	0.0033328	0.0034663	0.0035969	0.0037186	0.0038336	0.00392	0.0039945	0.0040538	0.0040853	0.0041106	0.0041353	0.0041551	0.0041622	0.0041714	0.0041925	0.0042195	0.0042498	0.0042864	0.0043154	0.0043353	0.0043526	0.0043686	0.0043894	0.0044197	0.0044438	0.0044689	0.0044942	0.0045154	0.0045402	0.004559	0.0045716	0.0045893	0.0046046	0.0046306	0.0046524	0.0046756	0.0047024	0.0047292	0.0047581	0.0047851	0.0048057	0.004825	0.0048315	0.0048364	0.0048333	0.0048258
710.04	0.0031881	0.0032915	0.0033613	0.0034658	0.0035802	0.0036921	0.0037992	0.0038794	0.0039441	0.0040073	0.0040442	0.0040655	0.0040857	0.0040945	0.0040933	0.0040949	0.0041145	0.0041426	0.0041756	0.0042096	0.0042435	0.0042599	0.0042656	0.0042772	0.0042932	0.0043141	0.0043343	0.004349	0.0043657	0.0043853	0.0044175	0.0044576	0.0045003	0.0045329	0.0045654	0.0045964	0.0046355	0.0046784	0.0047184	0.0047538	0.0047804	0.0047955	0.0048028	0.0047948	0.0047898	0.0047797	0.0047666	0.0047526	0.0047367
716.71	0.0034569	0.003439	0.0034241	0.0035084	0.003634	0.0037027	0.0037716	0.0038336	0.0039161	0.0039846	0.0040383	0.0040636	0.0040689	0.0040749	0.0040907	0.0041157	0.0041325	0.0041355	0.004148	0.0041553	0.0041664	0.0041711	0.004163	0.0041547	0.0041538	0.0041649	0.0041959	0.0042237	0.0042596	0.0042983	0.0043486	0.0044026	0.0044621	0.0045184	0.0045638	0.0046016	0.004637	0.0046639	0.004689	0.0047038	0.004709	0.0047031	0.0046923	0.0046797	0.00467	0.0046596	0.0046487	0.0046406	0.0046322
723.41	0.0030564	0.0032433	0.0033131	0.0034422	0.003534	0.0036362	0.0037268	0.0038061	0.0038895	0.0039539	0.0039915	0.004006	0.0040306	0.0040518	0.0040701	0.0040793	0.0040793	0.004079	0.0040817	0.0040863	0.0040891	0.0040878	0.0040815	0.0040804	0.0040927	0.0041184	0.0041532	0.0041967	0.0042479	0.0043027	0.0043583	0.0044086	0.0044492	0.0044796	0.0045009	0.0045243	0.0045388	0.0045447	0.0045516	0.004556	0.0045524	0.0045468	0.0045438	0.004544	0.0045394	0.0045399	0.0045432	0.0045442	0.0045462
730.01	0.0030905	0.0031992	0.0032983	0.0034076	0.0035102	0.0036077	0.0036926	0.0037738	0.0038291	0.0038816	0.0038978	0.003918	0.0039418	0.0039581	0.0039718	0.0039767	0.0039753	0.0039712	0.0039814	0.0040069	0.0040374	0.0040592	0.0040682	0.0040818	0.0041031	0.0041377	0.0041916	0.0042403	0.0042867	0.0043194	0.0043388	0.0043566	0.0043721	0.0043882	0.0044057	0.0044155	0.0044222	0.004427	0.0044372	0.0044545	0.0044712	0.0044893	0.0044995	0.0045041	0.0045092	0.0045128	0.0045168	0.0045163	0.0045163
736.71	0.0029756	0.0031489	0.0032296	0.0033477	0.0034655	0.0035612	0.0036221	0.0036844	0.0037336	0.0037922	0.0038158	0.0038298	0.0038308	0.0038341	0.0038462	0.0038656	0.0038889	0.0039072	0.0039408	0.0039794	0.0040187	0.0040538	0.0040836	0.0041146	0.0041499	0.0041782	0.0042097	0.0042243	0.0042408	0.0042541	0.0042644	0.004276	0.0042917	0.0043008	0.0043159	0.0043336	0.0043627	0.0043846	0.0044049	0.0044288	0.004446	0.0044505	0.0044585	0.004468	0.0044773	0.0044769	0.0044782	0.0044772	0.0044719
743.41	0.0031059	0.0032977	0.0033363	0.0034346	0.0035169	0.0035821	0.0036001	0.0036411	0.0036785	0.0037011	0.0036982	0.0036905	0.0036861	0.0036963	0.00373	0.003773	0.0038219	0.0038733	0.0039344	0.0039901	0.0040338	0.0040649	0.0040898	0.0041042	0.0041138	0.0041122	0.0041076	0.0041081	0.0041193	0.0041341	0.004154	0.004174	0.0041929	0.0042196	0.0042501	0.004278	0.0043047	0.0043306	0.0043557	0.0043734	0.0043886	0.0044003	0.0044087	0.0044157	0.0044262	0.0044359	0.0044448	0.0044512	0.0044644
750.01	0.0031068	0.0032131	0.0032573	0.0033666	0.0034323	0.0034781	0.0035013	0.0035379	0.003587	0.003623	0.0036399	0.0036471	0.0036619	0.0036897	0.0037379	0.0037926	0.0038436	0.0038746	0.0039056	0.003927	0.0039434	0.0039506	0.0039584	0.0039597	0.0039596	0.0039654	0.003979	0.0039996	0.0040269	0.0040614	0.0040964	0.0041252	0.0041551	0.004189	0.0042151	0.0042375	0.004262	0.0042886	0.0043111	0.0043312	0.0043488	0.0043631	0.0043769	0.0043943	0.0044245	0.0044547	0.0044655	0.0044667	0.004465
756.71	0.0028929	0.0030766	0.0032334	0.0033266	0.0033748	0.003458	0.0035257	0.0035889	0.0036338	0.0036743	0.003706	0.0037272	0.0037663	0.003801	0.0038251	0.0038415	0.0038452	0.0038442	0.0038475	0.0038537	0.0038677	0.0038717	0.0038684	0.003874	0.0038875	0.0039055	0.0039271	0.003958	0.003988	0.0040138	0.0040459	0.0040849	0.0041224	0.0041546	0.0041818	0.0042078	0.0042315	0.0042579	0.0042901	0.004325	0.0043538	0.0043714	0.0043844	0.0043957	0.0044041	0.0044013	0.0043901	0.0043678	0.0043348
763.41	0.0029599	0.0030473	0.003111	0.003202	0.0033098	0.0034114	0.0035137	0.0035977	0.0036748	0.0037414	0.0037932	0.0038165	0.0038245	0.0038174	0.0037935	0.0037716	0.0037495	0.0037299	0.0037212	0.0037172	0.0037268	0.0037314	0.0037479	0.0037636	0.0037721	0.0037872	0.0038232	0.0038601	0.0038937	0.0039255	0.0039668	0.0040057	0.0040473	0.0040967	0.0041469	0.0041868	0.0042257	0.0042619	0.0042956	0.0043132	0.0043169	0.0043086	0.0042928	0.0042763	0.004253	0.0042258	0.0042012	0.0041824	0.0041709
770.01	0.0026248	0.0028638	0.0029693	0.003093	0.0032194	0.00334	0.0034266	0.003501	0.0035731	0.0036175	0.0036378	0.003639	0.0036241	0.0036083	0.003602	0.0035983	0.0035896	0.0035786	0.003585	0.0035999	0.0036203	0.0036389	0.0036531	0.0036599	0.0036748	0.0037048	0.0037446	0.0037854	0.003828	0.0038703	0.0039193	0.0039742	0.0040425	0.0041053	0.0041459	0.0041692	0.0041838	0.0041915	0.0041998	0.0041988	0.0041848	0.0041552	0.0041261	0.004111	0.0041101	0.0041199	0.0041324	0.0041457	0.0041581
776.71	0.0027628	0.002966	0.0030414	0.0031151	0.0031616	0.0032456	0.0033077	0.0033659	0.0034096	0.0034325	0.0034365	0.0034427	0.0034616	0.0034725	0.003471	0.0034664	0.00347	0.0034798	0.0035016	0.0035348	0.0035754	0.0036008	0.0036215	0.0036433	0.0036605	0.0036833	0.003727	0.0037816	0.003842	0.0038877	0.0039337	0.0039733	0.004013	0.004046	0.0040643	0.0040653	0.0040536	0.0040346	0.00403	0.0040334	0.0040468	0.0040567	0.0040714	0.0040899	0.0041118	0.0041377	0.0041577	0.004164	0.0041623
783.41	0.0028786	0.0030845	0.0030937	0.0030918	0.0031269	0.003189	0.0032155	0.0032332	0.0032563	0.003293	0.0033167	0.0033511	0.0033797	0.0033867	0.0033919	0.0034176	0.0034457	0.003469	0.0035026	0.0035377	0.003575	0.0036087	0.0036503	0.0036867	0.0037131	0.0037417	0.0037772	0.0038071	0.0038295	0.003845	0.0038625	0.003865	0.0038647	0.0038682	0.0038714	0.0038825	0.0038994	0.0039242	0.0039569	0.0039898	0.0040282	0.004064	0.0040853	0.004097	0.0040966	0.0040939	0.0040913	0.0040891	0.0040807
790.01	0.0029966	0.0030408	0.0030115	0.0030392	0.0031177	0.0031566	0.0031951	0.0032342	0.0032648	0.003302	0.0033215	0.0033338	0.0033272	0.0033394	0.0033638	0.0033867	0.00341	0.0034462	0.0034936	0.0035483	0.0036071	0.0036675	0.0036999	0.0037101	0.0037091	0.0037071	0.0037167	0.0037246	0.0037336	0.0037315	0.0037218	0.0037278	0.0037512	0.0037861	0.0038276	0.0038703	0.0039086	0.0039394	0.003965	0.0039867	0.004001	0.0040075	0.0040138	0.0040136	0.0040095	0.0040103	0.0040094	0.0040097	0.0039997
796.71	0.0026539	0.002734	0.0027717	0.0028274	0.0029013	0.002976	0.0030327	0.003091	0.0031377	0.0031843	0.0032201	0.0032553	0.0032807	0.0032938	0.0033142	0.0033543	0.0034077	0.0034733	0.0035276	0.0035694	0.0036053	0.0036279	0.0036398	0.0036354	0.0036192	0.0035991	0.0035819	0.0035827	0.0036029	0.0036295	0.003667	0.0037094	0.0037547	0.0037979	0.0038332	0.003862	0.0038812	0.0038889	0.0038986	0.0039132	0.0039358	0.0039523	0.0039589	0.0039566	0.0039491	0.0039456	0.0039443	0.0039292	0.0039019
803.41	0.0023463	0.0025714	0.00264	0.0027018	0.0028068	0.002917	0.0029924	0.0030477	0.0031101	0.0031754	0.0032264	0.0032744	0.0033113	0.0033351	0.0033612	0.0033994	0.0034315	0.0034486	0.0034705	0.0034871	0.0034951	0.0034941	0.0034884	0.0034831	0.0034829	0.0034944	0.0035167	0.0035452	0.0035926	0.0036427	0.0036823	0.0037072	0.003724	0.0037426	0.0037605	0.0037934	0.0038241	0.0038381	0.0038508	0.0038751	0.0039016	0.0039183	0.0039163	0.0039053	0.0038799	0.0038494	0.0038246	0.0037996	0.0037714
810.01	0.0026211	0.0026529	0.0026891	0.0027832	0.0028856	0.002968	0.0030493	0.0031298	0.003212	0.0032923	0.0033559	0.0033738	0.0033764	0.0033737	0.0033658	0.0033661	0.0033627	0.0033476	0.0033382	0.0033309	0.0033499	0.0033745	0.0034048	0.0034345	0.003459	0.003482	0.0035117	0.0035399	0.0035653	0.0035876	0.0036122	0.0036347	0.0036597	0.0036919	0.0037285	0.0037694	0.0037973	0.0038183	0.003836	0.0038476	0.0038457	0.0038326	0.0038103	0.0037847	0.0037577	0.0037365	0.0037302	0.0037252	0.0037223
816.71	0.0023402	0.0025093	0.0026205	0.0027269	0.0028408	0.0029802	0.003105	0.0032044	0.0032804	0.0033137	0.0033243	0.0033286	0.0033368	0.0033204	0.0032824	0.0032459	0.003229	0.0032385	0.0032778	0.003324	0.0033676	0.0033973	0.0034224	0.0034449	0.0034576	0.0034752	0.0034856	0.003504	0.0035392	0.003577	0.0036083	0.0036295	0.0036554	0.0036907	0.0037206	0.0037433	0.0037497	0.0037433	0.0037333	0.0037265	0.0037255	0.003725	0.0037198	0.0037127	0.0037151	0.0037226	0.0037305	0.0037399	0.0037551
823.41	0.0023067	0.0024629	0.0025625	0.0027001	0.0028628	0.0029964	0.0030912	0.0031637	0.0032111	0.0032559	0.0032837	0.0032909	0.0032798	0.0032634	0.0032441	0.0032531	0.0032698	0.0033096	0.0033475	0.0033625	0.0033757	0.0033817	0.0033932	0.0034176	0.0034465	0.0034731	0.0034843	0.0035075	0.0035494	0.0035824	0.0036065	0.0036186	0.0036241	0.0036201	0.0036164	0.0036218	0.0036279	0.003626	0.0036354	0.0036534	0.0036756	0.0036921	0.0037084	0.0037211	0.0037344	0.0037482	0.0037601	0.0037742	0.0037918
830.01	0.002472	0.002615	0.0027215	0.0028042	0.0028844	0.0029666	0.003025	0.0030754	0.0031117	0.003157	0.0031983	0.0032219	0.0032341	0.0032563	0.0032634	0.0032775	0.0032919	0.0032951	0.0033015	0.0033055	0.0033262	0.0033453	0.0033747	0.0034064	0.0034278	0.0034419	0.0034657	0.0034838	0.0034963	0.003497	0.0034946	0.0034877	0.0034829	0.0034886	0.0035101	0.0035346	0.0035659	0.0035968	0.0036302	0.0036571	0.0036756	0.0036915	0.0037128	0.0037302	0.0037501	0.0037663	0.0037758	0.0037838	0.0037908
836.71	0.0027454	0.0027001	0.002701	0.0027361	0.0027808	0.0028225	0.0028838	0.0029606	0.0030307	0.0030917	0.0031503	0.0031892	0.0032191	0.0032361	0.0032433	0.0032442	0.0032504	0.0032725	0.0032921	0.0032992	0.0033125	0.0033325	0.0033665	0.0033835	0.0033853	0.0033786	0.0033636	0.0033533	0.0033565	0.0033701	0.0033824	0.0033949	0.0034166	0.0034465	0.0034852	0.0035182	0.0035527	0.0035903	0.0036223	0.0036507	0.0036737	0.0037009	0.0037223	0.0037328	0.0037432	0.0037465	0.0037441	0.0037422	0.0037324
843.41	0.0022625	0.0024196	0.0025521	0.0026317	0.0027133	0.0028136	0.0029069	0.0029821	0.0030281	0.003063	0.003101	0.0031305	0.0031663	0.0031992	0.0032171	0.0032163	0.0032249	0.0032412	0.0032604	0.0032716	0.0032803	0.0032743	0.003256	0.0032391	0.003233	0.0032276	0.0032322	0.003249	0.003278	0.0033005	0.003329	0.0033634	0.0034037	0.0034417	0.003485	0.0035213	0.0035555	0.0035881	0.003613	0.0036305	0.0036423	0.003653	0.0036623	0.0036604	0.0036566	0.0036498	0.003642	0.0036403	0.003645
850.01	0.002475	0.0026399	0.0027058	0.0027529	0.0028018	0.0028633	0.0029037	0.002941	0.0029871	0.0030392	0.0030882	0.0031316	0.0031611	0.0031646	0.0031682	0.003175	0.0031828	0.0031669	0.0031501	0.003132	0.0031144	0.0031	0.0031079	0.003123	0.003144	0.0031661	0.0032029	0.0032348	0.0032658	0.0032973	0.0033451	0.0033878	0.0034297	0.0034582	0.0034852	0.0035079	0.0035324	0.0035536	0.0035685	0.0035764	0.0035874	0.0035914	0.0035989	0.003601	0.0036056	0.0036089	0.0036121	0.0036156	0.0036166
856.71	0.0026998	0.0027516	0.0027768	0.0027672	0.0027879	0.0028291	0.0028889	0.0029617	0.0030208	0.0030673	0.0031107	0.0031445	0.003166	0.003165	0.0031575	0.0031243	0.0030867	0.0030571	0.0030489	0.0030491	0.0030644	0.0030892	0.0031184	0.003141	0.0031631	0.0031927	0.0032268	0.0032583	0.0032986	0.0033331	0.003371	0.0033993	0.0034245	0.0034424	0.0034593	0.00348	0.0034944	0.0034976	0.0035047	0.0035097	0.0035171	0.0035284	0.0035455	0.0035552	0.0035538	0.0035565	0.0035562	0.0035521	0.003546
863.41	0.002688	0.0026491	0.0026613	0.002716	0.0027923	0.0028508	0.002933	0.0030099	0.0030689	0.0031073	0.0031227	0.0031101	0.0030959	0.0030898	0.003068	0.0030346	0.003008	0.0030023	0.0030146	0.0030466	0.00309	0.0031238	0.0031453	0.0031688	0.0031951	0.0032222	0.003246	0.0032713	0.003296	0.0033164	0.0033391	0.0033575	0.0033683	0.0033784	0.003395	0.0034176	0.0034428	0.0034657	0.003483	0.0034931	0.0035058	0.0035173	0.003524	0.0035248	0.0035194	0.0035118	0.0035016	0.0035014	0.0035043
870.01	0.0022065	0.0025386	0.0026711	0.0026872	0.0027206	0.0028248	0.0028661	0.0028907	0.0029075	0.0029095	0.0029151	0.002935	0.0029613	0.002973	0.002965	0.0029758	0.0029929	0.0030082	0.0030362	0.0030768	0.0031092	0.0031271	0.0031321	0.0031441	0.0031564	0.0031662	0.0031735	0.0031895	0.0032108	0.0032369	0.0032657	0.0032964	0.0033239	0.0033467	0.0033698	0.0033987	0.0034207	0.0034327	0.0034406	0.003451	0.0034575	0.0034626	0.0034689	0.003475	0.003482	0.0034936	0.0035021	0.0035108	0.0035131
876.71	0.0028146	0.0028097	0.0026865	0.0026461	0.00268	0.0026941	0.0026978	0.0027177	0.0027696	0.0028244	0.0028733	0.0029066	0.00292	0.0029351	0.0029442	0.0029672	0.0029948	0.0030171	0.003038	0.0030501	0.0030635	0.0030694	0.0030725	0.0030819	0.0030846	0.0030797	0.0030762	0.0030878	0.0031103	0.0031422	0.0031814	0.0032162	0.0032417	0.0032682	0.0032957	0.0033202	0.0033394	0.003359	0.0033762	0.0033973	0.0034201	0.0034413	0.0034537	0.0034614	0.0034677	0.0034715	0.0034723	0.0034703	0.0034582
883.41	0.0027728	0.0025555	0.0024515	0.0024991	0.0025422	0.0025538	0.0026118	0.0026735	0.0027567	0.0028197	0.0028485	0.0028719	0.0029025	0.002938	0.0029588	0.0029653	0.0029763	0.0029767	0.0029929	0.0030053	0.0030122	0.0030103	0.0030036	0.0030025	0.003012	0.0030253	0.0030461	0.0030671	0.0030969	0.0031292	0.0031601	0.0031859	0.0032052	0.0032202	0.0032398	0.0032666	0.0032988	0.0033251	0.0033535	0.0033818	0.0034064	0.0034306	0.0034417	0.0034371	0.0034277	0.0034076	0.0033897	0.0033713	0.0033485
890.01	0.0022036	0.0022455	0.0023363	0.0024217	0.0025033	0.0025875	0.0026732	0.0027393	0.002789	0.0028322	0.0028594	0.0028874	0.0029159	0.00293	0.0029322	0.0029255	0.0029342	0.002949	0.0029681	0.0029831	0.0030039	0.0030097	0.0030098	0.0030128	0.0030226	0.0030327	0.0030414	0.0030556	0.0030783	0.0030929	0.0031157	0.003141	0.0031722	0.0032075	0.0032436	0.0032766	0.003303	0.0033156	0.0033325	0.0033442	0.0033497	0.0033461	0.0033351	0.0033157	0.0032948	0.0032739	0.0032648	0.0032564	0.0032515
896.71	0.0021467	0.0023043	0.0023988	0.0024475	0.0025499	0.0026346	0.002698	0.0027513	0.0027704	0.0028067	0.002838	0.002859	0.002866	0.0028525	0.0028427	0.0028387	0.0028472	0.0028675	0.0028932	0.0029182	0.0029404	0.0029507	0.0029686	0.0029828	0.0029879	0.0029969	0.0030096	0.0030279	0.0030533	0.0030788	0.003102	0.0031224	0.0031481	0.0031787	0.0032095	0.0032337	0.0032518	0.0032583	0.0032557	0.0032509	0.0032528	0.0032538	0.0032486	0.0032424	0.0032377	0.0032367	0.003234	0.0032317	0.0032287
903.41	0.0022113	0.0022989	0.0023004	0.0023874	0.0024584	0.0025146	0.0025554	0.0026057	0.0026648	0.0027049	0.0027305	0.002739	0.0027544	0.0027699	0.0027976	0.0028218	0.002846	0.0028627	0.0028858	0.0029025	0.0029156	0.0029229	0.0029295	0.0029335	0.002948	0.0029612	0.0029795	0.0029997	0.0030314	0.0030649	0.0030959	0.0031159	0.0031333	0.0031429	0.0031545	0.0031694	0.0031803	0.003179	0.0031783	0.003186	0.0031991	0.0032121	0.0032111	0.0032063	0.0032009	0.0031982	0.0031906	0.0031793	0.0031622
910.01	0.0020593	0.0022229	0.0023498	0.0024334	0.0024681	0.0025379	0.0026034	0.0026624	0.0027029	0.0027166	0.0027124	0.0027146	0.0027229	0.0027403	0.0027559	0.0027592	0.0027659	0.0027765	0.0027943	0.0028282	0.0028633	0.0028969	0.0029247	0.0029421	0.0029497	0.0029531	0.0029625	0.0029712	0.0029843	0.0029933	0.0030016	0.0030042	0.0030074	0.0030194	0.0030406	0.0030638	0.0030915	0.0031116	0.003132	0.0031464	0.0031547	0.0031544	0.0031476	0.0031347	0.0031216	0.0031003	0.0030804	0.0030633	0.0030496
916.71	0.0019256	0.0022322	0.0023622	0.0023996	0.0024196	0.002509	0.0025535	0.0025961	0.0026163	0.0026425	0.0026525	0.0026842	0.0027181	0.0027295	0.0027335	0.002745	0.0027612	0.0027844	0.0028107	0.0028352	0.0028554	0.0028704	0.0028895	0.0029058	0.0029121	0.0029097	0.0029054	0.0028953	0.0029008	0.0029127	0.0029335	0.002948	0.0029616	0.0029827	0.0030041	0.0030217	0.0030427	0.0030533	0.0030711	0.0030747	0.0030702	0.0030618	0.0030518	0.0030401	0.0030372	0.0030326	0.0030266	0.0030143	0.003006
923.41	0.0020279	0.0022488	0.0023382	0.0023936	0.0024897	0.0025742	0.0026305	0.0026736	0.0027038	0.002731	0.0027497	0.002768	0.0027604	0.0027586	0.0027599	0.0027627	0.0027675	0.0027868	0.0028114	0.0028349	0.0028561	0.0028659	0.0028662	0.0028655	0.0028607	0.0028566	0.002858	0.0028676	0.0028887	0.002904	0.002914	0.0029244	0.0029415	0.0029671	0.0029845	0.002989	0.0029827	0.0029689	0.0029684	0.0029718	0.0029807	0.0029832	0.0029794	0.0029748	0.0029706	0.0029638	0.0029533	0.0029378	0.0029249
930.01	0.0021466	0.0022596	0.0022408	0.002293	0.0023839	0.0024489	0.0024899	0.0025472	0.0026214	0.0026879	0.0027279	0.002769	0.0027836	0.0027867	0.0027839	0.0027884	0.002784	0.0027815	0.0027808	0.0027805	0.0027721	0.002753	0.0027518	0.0027606	0.002774	0.0027906	0.002807	0.0028239	0.0028383	0.0028505	0.0028691	0.0028774	0.0028842	0.002885	0.0028814	0.0028774	0.0028759	0.0028812	0.002898	0.0029057	0.0029073	0.0029046	0.0029015	0.0028948	0.0028842	0.0028675	0.0028555	0.0028517	0.0028579
936.71	0.0019429	0.0020687	0.0021213	0.0021833	0.0022453	0.0023373	0.0024238	0.0025053	0.0025874	0.0026461	0.0026927	0.0027344	0.0027728	0.0027903	0.0027868	0.0027688	0.0027354	0.0027102	0.0026993	0.0026919	0.0026843	0.0026852	0.002688	0.0026835	0.0026831	0.0026926	0.0027099	0.0027298	0.002747	0.0027605	0.0027738	0.0027851	0.0028025	0.0028223	0.0028362	0.0028381	0.0028366	0.002838	0.002844	0.0028381	0.0028318	0.0028258	0.0028239	0.0028281	0.0028394	0.0028465	0.0028591	0.0028762	0.0028968
943.41	0.001954	0.0021397	0.0022241	0.0022624	0.0023234	0.0024018	0.0024757	0.0025408	0.0025844	0.0026281	0.0026574	0.0026778	0.0026889	0.0026853	0.0026804	0.0026666	0.0026463	0.0026362	0.0026333	0.002633	0.0026416	0.0026493	0.0026547	0.0026514	0.0026381	0.0026373	0.0026435	0.0026603	0.002684	0.0026995	0.0027138	0.0027267	0.0027417	0.0027552	0.002756	0.0027518	0.0027506	0.0027493	0.0027561	0.0027607	0.0027729	0.0027901	0.002816	0.0028419	0.0028719	0.0028949	0.0029139	0.0029294	0.0029497
950.01	0.0022234	0.0023085	0.0023134	0.0023114	0.0023237	0.002367	0.0024094	0.0024678	0.0025066	0.0025396	0.002555	0.0025893	0.0026335	0.0026579	0.0026696	0.00266	0.0026463	0.0026321	0.0026302	0.0026321	0.0026299	0.0026126	0.0025917	0.0025722	0.0025559	0.0025535	0.0025679	0.0025794	0.0025955	0.0026009	0.0026138	0.0026227	0.002629	0.0026381	0.0026405	0.0026485	0.0026698	0.0027004	0.002735	0.0027705	0.0028075	0.0028469	0.0028819	0.0029091	0.0029326	0.002946	0.002949	0.0029514	0.0029536
956.71	0.0022182	0.0023215	0.0023568	0.0023557	0.0023939	0.0024334	0.0024479	0.0024835	0.0025025	0.0025305	0.002564	0.002589	0.002586	0.0025719	0.0025643	0.002564	0.0025645	0.0025529	0.0025437	0.0025203	0.0025045	0.0025026	0.0025014	0.0024924	0.0024776	0.0024718	0.0024776	0.0024789	0.0024879	0.0025004	0.0025154	0.0025403	0.0025686	0.0025955	0.0026195	0.0026517	0.0026923	0.0027404	0.0027871	0.002823	0.0028478	0.0028662	0.0028893	0.0029059	0.0029188	0.0029248	0.0029174	0.0029033	0.002894
963.41	0.0022626	0.0022668	0.0022314	0.0022342	0.0022635	0.0022972	0.0023244	0.0023639	0.0024064	0.0024368	0.0024515	0.0024628	0.002472	0.0024711	0.0024649	0.0024637	0.00246	0.0024563	0.002457	0.0024545	0.0024536	0.0024462	0.0024318	0.0024148	0.0024014	0.0023937	0.0023962	0.0024046	0.0024311	0.0024625	0.0025051	0.0025468	0.0025887	0.002631	0.002668	0.0027022	0.0027364	0.0027672	0.0027999	0.002821	0.0028388	0.0028482	0.0028528	0.0028552	0.0028556	0.0028543	0.0028416	0.0028213	0.0028021
970.01	0.0020078	0.0020392	0.0020333	0.0020832	0.0021733	0.0022378	0.0022914	0.0023338	0.0023782	0.002412	0.002429	0.0024386	0.0024294	0.0024169	0.0024037	0.0023957	0.0023905	0.0023803	0.0023794	0.0023768	0.0023761	0.0023695	0.0023597	0.0023505	0.0023525	0.0023763	0.0024135	0.002447	0.0024938	0.0025343	0.0025778	0.0026227	0.0026607	0.0026953	0.0027149	0.0027348	0.0027591	0.0027737	0.0027932	0.0028083	0.002815	0.0028166	0.0028112	0.0028033	0.0027871	0.0027601	0.0027367	0.002713	0.0026865
976.71	0.0017822	0.0020092	0.0021285	0.0021288	0.0021875	0.0022605	0.0022951	0.0023103	0.0023097	0.0023048	0.0023232	0.0023366	0.0023311	0.0023102	0.0022981	0.0022926	0.0022835	0.002274	0.0022805	0.0022881	0.0023044	0.0023127	0.0023267	0.0023466	0.0023733	0.0024163	0.0024685	0.0025093	0.0025513	0.002582	0.0026255	0.0026647	0.002693	0.0027187	0.0027337	0.0027442	0.0027594	0.0027671	0.0027768	0.0027714	0.002753	0.002736	0.0027156	0.0026998	0.0026825	0.002662	0.0026431	0.0026229	0.0026081
983.41	0.0019805	0.0020945	0.0020388	0.0020501	0.002106	0.0021399	0.0021454	0.0021645	0.0021929	0.0022149	0.0022223	0.002217	0.0022072	0.0021914	0.0021877	0.0021896	0.0021969	0.002208	0.0022376	0.0022778	0.0023207	0.0023534	0.0023879	0.0024151	0.0024368	0.0024668	0.0025051	0.0025392	0.002579	0.0026051	0.00263	0.0026517	0.0026707	0.0026881	0.0026967	0.0026964	0.0026925	0.0026729	0.0026602	0.0026481	0.0026341	0.0026219	0.0026087	0.0025976	0.0025883	0.002578	0.0025762	0.0025706	0.0025659
990.01	0.0018761	0.001922	0.0019636	0.0020046	0.0020544	0.0020895	0.0021103	0.002136	0.0021648	0.0021743	0.0021809	0.0021824	0.0021874	0.0021988	0.0022208	0.002251	0.0022791	0.0022997	0.0023289	0.0023627	0.0023992	0.0024165	0.0024244	0.0024334	0.0024463	0.0024694	0.0025007	0.0025314	0.0025559	0.0025717	0.0025886	0.002599	0.0025958	0.0025886	0.0025799	0.0025692	0.002554	0.0025383	0.0025349	0.0025345	0.0025348	0.0025401	0.0025467	0.0025442	0.0025381	0.0025374	0.0025437	0.0025447	0.0025447
996.71	0.001727	0.0018878	0.0019306	0.001966	0.0020025	0.0020428	0.0020564	0.0020824	0.0021157	0.0021422	0.0021554	0.002175	0.0021938	0.0022191	0.0022577	0.0022987	0.0023329	0.0023524	0.0023752	0.0024086	0.0024364	0.0024584	0.0024665	0.0024706	0.0024752	0.0024837	0.002497	0.0025073	0.0025126	0.0025115	0.0025074	0.0025058	0.0025015	0.0024982	0.0024915	0.0024847	0.0024846	0.002482	0.0024892	0.0024962	0.0025063	0.0025166	0.0025218	0.0025197	0.0025206	0.0025271	0.0025367	0.0025385	0.0025328
1003.4	0.0016601	0.0017532	0.0017637	0.0018126	0.0018518	0.0018977	0.001937	0.0019886	0.0020614	0.0021221	0.0021631	0.0022077	0.0022454	0.0022827	0.0023307	0.0023714	0.0024013	0.0024173	0.0024272	0.0024365	0.0024515	0.0024689	0.0024667	0.0024488	0.0024339	0.0024119	0.0023987	0.0023946	0.0023993	0.0023983	0.0023948	0.0023983	0.0024046	0.0024104	0.0024265	0.0024402	0.0024551	0.0024626	0.0024747	0.0024923	0.0025172	0.0025326	0.0025371	0.0025315	0.0025277	0.002527	0.0025312	0.0025369	0.0025368
1010	0.0014716	0.0016391	0.0016756	0.0017697	0.0018568	0.0019349	0.0020021	0.002076	0.0021494	0.0022097	0.0022362	0.0022608	0.0022782	0.0023144	0.0023498	0.0023673	0.0023736	0.0023712	0.0023736	0.002378	0.0023699	0.0023478	0.0023139	0.0022861	0.002262	0.0022422	0.0022404	0.0022491	0.0022652	0.0022832	0.0023114	0.0023374	0.0023547	0.0023765	0.0024082	0.0024402	0.0024614	0.0024791	0.0025039	0.0025266	0.0025408	0.0025438	0.0025464	0.0025432	0.0025471	0.0025631	0.002577	0.0025843	0.0025865
1016.7	0.0015209	0.0017118	0.0017818	0.001848	0.0019238	0.0020085	0.0020623	0.0021188	0.0021694	0.0022132	0.0022479	0.0022816	0.0023036	0.0023102	0.0023186	0.0023209	0.0023142	0.0022986	0.0022831	0.002264	0.002245	0.0022313	0.0022158	0.002199	0.0021848	0.0021866	0.0022036	0.0022205	0.0022451	0.0022708	0.0022959	0.0023186	0.0023427	0.0023801	0.0024175	0.0024489	0.0024707	0.0024911	0.0025168	0.002543	0.0025684	0.0025883	0.0025965	0.0025984	0.0026082	0.002624	0.0026288	0.0026265	0.0026179
1023.4	0.001526	0.0017926	0.0018381	0.0019066	0.0019968	0.0020882	0.0021345	0.0021784	0.0022204	0.0022786	0.0023144	0.0023281	0.0023211	0.0023048	0.002287	0.0022738	0.0022597	0.0022463	0.0022271	0.0022049	0.0021945	0.0021887	0.0021902	0.0021931	0.0021995	0.0022076	0.0022191	0.0022358	0.002267	0.0022965	0.0023156	0.0023305	0.0023552	0.0023857	0.0024222	0.0024573	0.0024895	0.0025138	0.0025416	0.0025747	0.0026022	0.0026188	0.002622	0.0026147	0.0026075	0.0025971	0.0025856	0.0025719	0.0025581
1030	0.0017565	0.0019296	0.001981	0.002045	0.0021071	0.0021757	0.0022051	0.0022431	0.0022626	0.002277	0.0022702	0.0022607	0.0022429	0.0022074	0.0021784	0.002162	0.0021536	0.0021535	0.0021544	0.0021647	0.0021745	0.0021845	0.0022101	0.0022307	0.0022451	0.0022474	0.0022578	0.0022784	0.0022982	0.0023109	0.0023293	0.0023473	0.0023758	0.0024093	0.0024497	0.0024854	0.0025175	0.0025459	0.0025773	0.0025949	0.0026048	0.0025989	0.0025855	0.002571	0.0025596	0.0025449	0.002532	0.0025219	0.0025177
1036.7	0.0016741	0.0018918	0.002016	0.0020382	0.002076	0.0021239	0.0021351	0.0021366	0.0021214	0.0021176	0.0021145	0.0021091	0.0020902	0.0020799	0.0020768	0.0020906	0.002107	0.0021259	0.0021436	0.0021663	0.002189	0.0022156	0.0022453	0.0022684	0.0022752	0.0022792	0.0022872	0.0023055	0.0023381	0.0023651	0.0023891	0.002406	0.0024333	0.0024669	0.0024952	0.0025211	0.0025273	0.0025231	0.0025232	0.0025181	0.0025105	0.0025023	0.0024964	0.0024941	0.0024892	0.0024957	0.0024932	0.0024883	0.0024767
1043.4	0.0017406	0.0019615	0.0019731	0.0019547	0.0019481	0.001988	0.0019993	0.0020019	0.0020114	0.0020287	0.0020405	0.0020533	0.002082	0.002103	0.0021058	0.0021057	0.0021218	0.0021389	0.0021599	0.0021845	0.0022093	0.0022324	0.0022498	0.002264	0.0022755	0.0022881	0.0023053	0.0023259	0.0023499	0.002366	0.0023775	0.0023903	0.0024087	0.0024227	0.002433	0.0024412	0.0024439	0.0024496	0.0024584	0.0024667	0.0024785	0.0024835	0.0024898	0.0024835	0.0024731	0.0024644	0.002455	0.0024433	0.0024248
1050	0.0017829	0.0019195	0.0019418	0.001912	0.0019324	0.0019758	0.0019894	0.0020133	0.0020358	0.0020625	0.002098	0.0021335	0.0021628	0.0021622	0.0021473	0.0021437	0.0021588	0.0021591	0.002171	0.0021811	0.0021945	0.0022075	0.0022298	0.0022545	0.0022728	0.0022854	0.0023094	0.0023213	0.0023369	0.0023498	0.002363	0.002379	0.0023991	0.0024145	0.0024264	0.0024354	0.002452	0.0024646	0.0024752	0.0024812	0.002479	0.0024689	0.0024568	0.0024424	0.0024301	0.0024169	0.0024067	0.0024021	0.0024013
1056.7	0.0014154	0.0016619	0.0017261	0.0017549	0.001803	0.0018883	0.001944	0.0020043	0.0020541	0.0021086	0.0021559	0.0021882	0.0022064	0.0021948	0.0021816	0.0021829	0.0021857	0.0021962	0.0022076	0.0022147	0.0022351	0.0022579	0.0022881	0.0023073	0.0023046	0.0022935	0.0022831	0.0022816	0.0022932	0.0022985	0.0023147	0.0023356	0.0023571	0.0023798	0.002399	0.0024101	0.0024132	0.0024099	0.00241	0.0024059	0.0023973	0.0023865	0.0023793	0.0023746	0.0023816	0.0023969	0.002405	0.0024049	0.002402
1063.4	0.0015632	0.0016389	0.0016576	0.0017214	0.0017792	0.0018601	0.0019437	0.0020327	0.002103	0.002168	0.0021987	0.0022215	0.0022415	0.0022527	0.0022487	0.0022404	0.0022208	0.0022152	0.0022141	0.0022254	0.0022328	0.0022374	0.0022383	0.0022293	0.0022117	0.0022032	0.0022047	0.0022175	0.0022383	0.0022601	0.002279	0.0022851	0.0022921	0.0023019	0.0023143	0.0023221	0.0023252	0.0023211	0.0023222	0.0023277	0.0023456	0.0023595	0.002367	0.002367	0.0023661	0.0023593	0.0023541	0.0023434	0.002338
1070	0.0014469	0.0015949	0.0016743	0.001715	0.001771	0.0018738	0.0019587	0.0020398	0.0020957	0.0021313	0.0021618	0.0021974	0.0022353	0.00224	0.0022244	0.0022031	0.0021802	0.00217	0.0021746	0.0021843	0.0021924	0.0021978	0.0021968	0.0021933	0.0021896	0.0021927	0.002197	0.0022036	0.0022059	0.0022026	0.0022073	0.002211	0.0022169	0.0022253	0.002238	0.0022552	0.0022745	0.0022959	0.0023191	0.0023265	0.0023234	0.0023131	0.0023086	0.0023034	0.0023	0.0022959	0.0022881	0.0022824	0.0022839
1076.7	0.0017325	0.001766	0.0017479	0.0017281	0.0018076	0.0018846	0.0019503	0.0020156	0.0020682	0.0021142	0.0021623	0.0021955	0.0022144	0.0021929	0.0021563	0.0021239	0.0021128	0.0021177	0.002122	0.002134	0.0021515	0.0021621	0.0021675	0.0021704	0.0021608	0.0021466	0.0021349	0.0021308	0.0021277	0.0021314	0.0021439	0.0021622	0.0021845	0.002215	0.0022384	0.002251	0.0022621	0.0022744	0.0022846	0.002285	0.0022839	0.0022826	0.0022779	0.0022799	0.0022915	0.0023001	0.0023091	0.0023169	0.0023268
1083.4	0.0019798	0.0018273	0.0017113	0.0017566	0.0018712	0.0019122	0.0019533	0.0020175	0.0020896	0.0021431	0.0021744	0.0021744	0.0021547	0.0021286	0.0021054	0.0020946	0.0020932	0.0021062	0.0021139	0.0021205	0.0021228	0.0021164	0.0021052	0.0020943	0.0020857	0.0020841	0.002082	0.002087	0.0021082	0.0021308	0.0021566	0.0021802	0.0021979	0.0022109	0.0022157	0.0022202	0.0022291	0.0022349	0.0022425	0.0022542	0.0022635	0.0022715	0.0022849	0.0022974	0.0023099	0.0023256	0.0023323	0.0023348	0.0023325
1090	0.0017655	0.0017303	0.0017593	0.0018295	0.0019075	0.0019539	0.0019962	0.0020477	0.0020904	0.0021016	0.0021113	0.0021061	0.0020902	0.0020809	0.0020644	0.0020539	0.0020407	0.0020269	0.0020315	0.0020303	0.0020325	0.0020279	0.0020184	0.0020212	0.0020308	0.0020523	0.0020789	0.0020916	0.0021001	0.0021038	0.0021148	0.0021345	0.0021497	0.0021601	0.0021669	0.0021759	0.0021938	0.0022203	0.0022501	0.0022807	0.0023068	0.0023279	0.0023383	0.0023361	0.0023335	0.0023244	0.0023097	0.0022999	0.002284
1096.7	0.0015885	0.0016539	0.0016527	0.0017194	0.0017648	0.0018291	0.0018869	0.0019334	0.0019908	0.0020282	0.0020413	0.002053	0.0020595	0.0020441	0.0020122	0.0019862	0.0019717	0.0019578	0.0019643	0.0019749	0.0019841	0.0019968	0.0020124	0.0020161	0.002007	0.0020082	0.0020185	0.0020277	0.0020409	0.0020558	0.0020679	0.0020919	0.0021276	0.0021668	0.0022037	0.002235	0.002263	0.0022814	0.0022915	0.0023005	0.0022972	0.0022839	0.0022794	0.0022673	0.0022556	0.0022412	0.0022268	0.0022153	0.0022041
1103.4	0.001548	0.0016218	0.0016625	0.0017389	0.0018109	0.0018825	0.0019453	0.0019988	0.0020357	0.0020597	0.0020535	0.0020449	0.0020256	0.0020142	0.0019949	0.0019773	0.0019702	0.0019737	0.0019834	0.0019969	0.0020083	0.0020088	0.0019986	0.0019847	0.0019744	0.0019705	0.0019774	0.0019943	0.0020162	0.0020397	0.0020728	0.0021129	0.0021543	0.0021886	0.0022154	0.0022298	0.0022331	0.0022348	0.0022398	0.0022418	0.0022379	0.0022294	0.0022172	0.0022074	0.0021969	0.0021913	0.0021867	0.0021742	0.0021612
1110	0.0014907	0.001616	0.0016691	0.0017341	0.0017921	0.0018511	0.0018838	0.0019218	0.0019477	0.0019554	0.0019446	0.0019461	0.0019428	0.001946	0.0019492	0.0019603	0.0019558	0.0019491	0.0019524	0.0019589	0.0019573	0.0019451	0.0019372	0.0019263	0.0019196	0.0019354	0.0019716	0.0020047	0.0020466	0.0020849	0.0021218	0.0021451	0.0021661	0.0021807	0.0021864	0.0021889	0.0021967	0.0021954	0.0021957	0.0021964	0.002193	0.0021903	0.0021833	0.0021746	0.0021641	0.0021492	0.0021371	0.0021269	0.0021256
1116.7	0.0014675	0.001593	0.0016213	0.0016285	0.0016553	0.0017032	0.0017303	0.0017695	0.0018036	0.0018325	0.0018577	0.0018814	0.0018926	0.0018954	0.0018947	0.0019063	0.0019025	0.0019015	0.0019049	0.0019066	0.0019249	0.0019455	0.0019678	0.0019863	0.0020019	0.0020173	0.0020378	0.0020536	0.0020668	0.0020724	0.0020876	0.0020973	0.0021099	0.0021168	0.002128	0.0021325	0.0021463	0.002159	0.0021712	0.0021722	0.0021691	0.0021547	0.0021414	0.0021341	0.0021372	0.0021411	0.0021393	0.002134	0.0021276
1123.4	0.0015965	0.0016119	0.0015634	0.0016033	0.0016677	0.0017091	0.001736	0.001781	0.0018235	0.001855	0.0018586	0.0018499	0.0018394	0.0018377	0.0018311	0.001841	0.001842	0.0018497	0.0018763	0.0019182	0.0019608	0.0019936	0.0020089	0.0020154	0.00201	0.0020112	0.0020254	0.0020351	0.0020446	0.002047	0.0020487	0.0020515	0.0020616	0.0020751	0.0020915	0.0020962	0.0021029	0.0021027	0.0021114	0.0021162	0.0021268	0.0021315	0.0021355	0.0021317	0.0021188	0.0020974	0.0020814	0.002062	0.0020424
1130	0.0014769	0.0014734	0.0015007	0.0016007	0.0016844	0.0017377	0.001774	0.0018069	0.0018372	0.0018604	0.0018584	0.0018547	0.0018412	0.0018389	0.0018411	0.0018659	0.0018935	0.0019252	0.0019534	0.0019761	0.0019888	0.0019917	0.0019848	0.001982	0.0019769	0.0019752	0.0019739	0.0019764	0.0019799	0.0019859	0.0019972	0.0020104	0.0020202	0.0020306	0.0020452	0.0020568	0.0020735	0.0020929	0.002107	0.0021098	0.0021131	0.002106	0.0020976	0.0020805	0.002058	0.0020313	0.0020035	0.0019814	0.0019619
1136.7	0.0011139	0.0013569	0.0014672	0.0015411	0.0016189	0.0017075	0.0017654	0.0018038	0.0018299	0.0018554	0.0018614	0.001875	0.0018816	0.0018897	0.0018926	0.0018972	0.0019009	0.0018988	0.0019022	0.001922	0.001938	0.0019456	0.0019426	0.0019449	0.0019432	0.0019438	0.0019544	0.001966	0.0019649	0.0019647	0.0019669	0.0019832	0.0020072	0.0020245	0.0020377	0.0020487	0.0020533	0.0020578	0.0020543	0.0020451	0.0020277	0.0020033	0.0019818	0.0019638	0.0019452	0.001931	0.0019192	0.0019135	0.0019042
1143.4	0.0012445	0.0013738	0.0013936	0.0014556	0.0015367	0.0016181	0.0016784	0.0017398	0.001811	0.0018729	0.0019122	0.0019374	0.0019512	0.0019543	0.0019495	0.0019497	0.001952	0.0019475	0.0019446	0.0019455	0.0019534	0.0019543	0.0019486	0.0019404	0.0019224	0.0019106	0.0019131	0.0019233	0.0019374	0.0019532	0.0019681	0.0019784	0.0019754	0.0019734	0.0019726	0.001964	0.0019528	0.0019348	0.0019197	0.0019069	0.0018999	0.0019021	0.0019061	0.0019049	0.0018999	0.0018944	0.0018951	0.0018967	0.001896
1150	0.0010439	0.0012674	0.0014058	0.0014776	0.0015827	0.001693	0.0017804	0.0018573	0.0019034	0.0019228	0.0019325	0.0019423	0.0019369	0.0019326	0.0019281	0.0019122	0.001894	0.0018906	0.0019012	0.001924	0.0019377	0.0019384	0.0019298	0.0019179	0.0019146	0.0019246	0.0019359	0.0019393	0.0019393	0.0019401	0.0019398	0.001933	0.0019239	0.001909	0.0018908	0.0018748	0.0018623	0.0018607	0.0018601	0.0018611	0.0018702	0.0018821	0.0018913	0.0018968	0.0019007	0.0019145	0.0019251	0.0019345	0.0019441
1156.7	0.0013688	0.0014648	0.0014879	0.0015339	0.0015947	0.0016523	0.001688	0.0017239	0.0017669	0.0018033	0.0018295	0.0018555	0.001874	0.0018709	0.0018671	0.0018762	0.0018765	0.0018767	0.001884	0.0018948	0.0019106	0.0019203	0.0019231	0.001923	0.0019239	0.0019193	0.0019171	0.0019096	0.0019014	0.0018804	0.0018586	0.0018401	0.0018311	0.0018215	0.0018236	0.0018285	0.0018314	0.0018385	0.0018494	0.0018676	0.001897	0.001921	0.0019381	0.0019496	0.0019591	0.0019793	0.0019895	0.001995	0.0019969
1163.4	0.001368	0.0014629	0.0014989	0.0015657	0.0016322	0.001701	0.0017673	0.0018175	0.001866	0.0019006	0.0019116	0.0019171	0.0019133	0.0018974	0.0018834	0.0018786	0.0018774	0.0018855	0.0018906	0.0018928	0.0018885	0.001876	0.0018672	0.0018533	0.0018317	0.0018044	0.0017793	0.0017647	0.0017594	0.0017618	0.0017717	0.0017789	0.0017865	0.0017892	0.0018039	0.0018268	0.0018472	0.0018674	0.0018936	0.0019241	0.0019512	0.001973	0.0019889	0.0019971	0.0020005	0.0020113	0.0020172	0.0020142	0.0020082
1170	0.0015412	0.0015923	0.0015825	0.001655	0.0017151	0.0017644	0.0018027	0.001853	0.0018949	0.0019202	0.0019068	0.001889	0.0018765	0.0018791	0.0018881	0.001882	0.0018617	0.0018428	0.0018347	0.0018312	0.0018196	0.0017984	0.0017615	0.0017137	0.0016783	0.0016608	0.0016619	0.0016667	0.0016879	0.0017164	0.0017386	0.0017576	0.0017787	0.0018091	0.001848	0.0018795	0.0019055	0.0019255	0.001947	0.001979	0.0020056	0.0020203	0.0020203	0.0020136	0.0020034	0.0019969	0.0019892	0.0019745	0.0019512
1176.7	0.0011298	0.001395	0.0014848	0.0015604	0.0016091	0.001699	0.001759	0.0017999	0.0018346	0.0018682	0.0018775	0.0018871	0.0019047	0.001904	0.0018855	0.0018575	0.0018305	0.0018	0.0017717	0.0017436	0.0017166	0.0016873	0.0016575	0.0016387	0.001632	0.0016348	0.0016469	0.0016674	0.0017042	0.0017377	0.0017666	0.0017927	0.0018279	0.0018636	0.0018983	0.0019288	0.0019545	0.0019755	0.0019948	0.002017	0.0020356	0.0020408	0.0020299	0.0020083	0.0019873	0.0019646	0.0019327	0.0019016	0.0018725
1183.4	0.0014596	0.0015725	0.0015576	0.0015805	0.0016581	0.0017225	0.001755	0.001789	0.0018236	0.0018533	0.0018707	0.0018833	0.0018757	0.0018378	0.0017946	0.001768	0.0017367	0.0017104	0.001694	0.0016758	0.0016511	0.0016285	0.0016225	0.0016285	0.0016354	0.0016443	0.0016637	0.0016924	0.0017283	0.0017668	0.0017997	0.0018304	0.0018644	0.0018991	0.0019319	0.0019549	0.0019712	0.0019758	0.001976	0.0019725	0.0019572	0.0019294	0.0018981	0.0018718	0.0018464	0.0018212	0.0018026	0.001794	0.0017986
1190	0.0015137	0.001527	0.0014569	0.0015686	0.001692	0.001723	0.0017305	0.0017651	0.0018031	0.0018348	0.0018265	0.0017877	0.0017147	0.0016492	0.0016246	0.0016173	0.0016094	0.0016068	0.0016134	0.0016172	0.001616	0.0016331	0.0016677	0.0016901	0.0017035	0.0017158	0.0017437	0.0017759	0.0018109	0.0018393	0.0018542	0.0018624	0.0018677	0.0018767	0.0018865	0.0018799	0.0018592	0.001837	0.0018255	0.0018138	0.0017921	0.001774	0.0017634	0.0017621	0.0017663	0.0017802	0.001793	0.0018013	0.0018106
1196.7	0.0011732	0.0013041	0.0014279	0.001515	0.0015254	0.0015764	0.0016019	0.0016347	0.0016389	0.0016287	0.001601	0.0015815	0.0015815	0.0015922	0.0015983	0.0016053	0.0016144	0.001636	0.0016575	0.001681	0.0017054	0.00173	0.0017499	0.0017632	0.0017768	0.0017882	0.0018015	0.0018138	0.0018249	0.0018289	0.0018304	0.0018186	0.0018035	0.0017917	0.0017771	0.0017529	0.0017403	0.0017399	0.0017485	0.00176	0.0017823	0.0018122	0.0018295	0.0018428	0.0018564	0.0018582	0.001854	0.0018486	0.0018443
1203.4	0.0012392	0.0014502	0.0015618	0.0015365	0.0015256	0.0015779	0.0015965	0.0016114	0.001598	0.0015799	0.0015768	0.0016026	0.0016332	0.0016374	0.0016282	0.0016264	0.0016374	0.0016595	0.0016791	0.0017055	0.0017329	0.001761	0.0017891	0.0018078	0.0018163	0.0018148	0.0018096	0.0018023	0.0017983	0.0017824	0.001755	0.0017342	0.0017229	0.0017168	0.0017193	0.0017356	0.0017701	0.0017958	0.0018152	0.0018313	0.0018345	0.0018351	0.0018355	0.0018381	0.0018398	0.0018253	0.0018124	0.0018053	0.0018051
1210	0.0014581	0.001559	0.0015349	0.0014734	0.0014806	0.0015025	0.0014937	0.001512	0.0015299	0.0015533	0.0015864	0.0016358	0.0016658	0.0016664	0.0016714	0.0016948	0.0017139	0.0017237	0.0017328	0.0017431	0.0017483	0.0017567	0.0017592	0.0017483	0.0017263	0.0016921	0.0016778	0.0016639	0.0016444	0.0016264	0.00162	0.0016332	0.0016558	0.0016848	0.001718	0.0017393	0.0017598	0.0017832	0.0018055	0.0018195	0.0018208	0.0018215	0.0018161	0.0018085	0.0018137	0.0018141	0.001811	0.0018011	0.0017859
1216.7	0.0012177	0.001307	0.001281	0.0013127	0.0013694	0.0014287	0.0014816	0.0015503	0.0016152	0.0016668	0.0017021	0.0017324	0.0017405	0.0017475	0.001743	0.0017305	0.001705	0.0016862	0.0016811	0.0016756	0.0016565	0.0016374	0.0016132	0.0015821	0.0015515	0.0015407	0.0015522	0.0015667	0.0015996	0.0016347	0.0016722	0.0017077	0.0017435	0.001771	0.0017926	0.0017987	0.0018065	0.0018011	0.0018046	0.0018088	0.0018095	0.0018087	0.001807	0.0017968	0.001784	0.0017585	0.0017295	0.0017012	0.0016774
1223.4	0.0012241	0.001244	0.0013208	0.001354	0.0014065	0.0014786	0.0015617	0.0016295	0.0016841	0.0017156	0.0017443	0.0017747	0.0017904	0.0017849	0.0017553	0.0017111	0.0016774	0.0016494	0.0016206	0.0016002	0.0015818	0.001571	0.0015579	0.0015643	0.0015848	0.0016102	0.0016323	0.0016512	0.0016674	0.0016831	0.0017056	0.0017328	0.0017543	0.0017574	0.0017589	0.0017626	0.0017721	0.001785	0.0017948	0.001789	0.0017687	0.0017362	0.0017142	0.0016917	0.0016709	0.0016505	0.0016321	0.0016191	0.0016121
1230	0.001143	0.0012781	0.0013386	0.0013572	0.0014498	0.0015484	0.0016383	0.0016874	0.0017386	0.0017835	0.0018213	0.001845	0.0018363	0.0017975	0.0017468	0.0016918	0.0016527	0.0016006	0.0015661	0.0015565	0.0015619	0.0015771	0.0015928	0.001598	0.0015989	0.0016052	0.0016357	0.001659	0.0016704	0.0016786	0.0016838	0.0016921	0.0017107	0.0017273	0.0017429	0.0017435	0.0017375	0.0017284	0.0017129	0.0016927	0.0016707	0.0016461	0.0016333	0.0016214	0.0016144	0.001611	0.0016118	0.0016162	0.0016157
1236.7	0.0012928	0.0013751	0.0013765	0.0014006	0.0015173	0.0015782	0.0016205	0.0016639	0.0016976	0.0017158	0.0017169	0.0017074	0.0016422	0.0015976	0.0015706	0.0015565	0.0015439	0.0015504	0.0015754	0.0016076	0.0016297	0.0016486	0.0016566	0.0016519	0.0016498	0.0016506	0.0016512	0.0016498	0.0016495	0.0016543	0.0016647	0.0016722	0.0016767	0.0016669	0.0016537	0.001637	0.0016251	0.0016191	0.0016146	0.0016118	0.001615	0.0016218	0.0016306	0.0016331	0.0016359	0.001638	0.0016359	0.0016336	0.0016292
1243.4	0.0013622	0.0013485	0.0013084	0.0013206	0.0013442	0.0013622	0.0013759	0.0013951	0.0014161	0.0014346	0.001434	0.0014402	0.001463	0.0014963	0.0015148	0.0015371	0.0015575	0.0015793	0.0016072	0.0016455	0.0016712	0.0016784	0.0016634	0.001648	0.0016334	0.0016318	0.0016338	0.0016244	0.0016078	0.0015869	0.0015697	0.001561	0.0015578	0.0015517	0.0015497	0.0015527	0.0015622	0.001579	0.0015969	0.0016121	0.0016193	0.0016234	0.0016287	0.0016274	0.0016272	0.0016227	0.001616	0.0016097	0.0016006
1250	0.0013291	0.0013516	0.0013364	0.0013448	0.00137	0.0013862	0.0013963	0.0014065	0.0014359	0.0014876	0.001542	0.0015724	0.00159	0.001598	0.0016128	0.0016386	0.0016658	0.0016772	0.0016651	0.0016424	0.0016396	0.0016326	0.0016267	0.0016078	0.001584	0.0015646	0.0015435	0.0015256	0.0015081	0.001487	0.0014834	0.0014883	0.0015011	0.0015118	0.0015295	0.0015464	0.0015612	0.0015831	0.0016008	0.0016097	0.0016022	0.0015901	0.0015853	0.0015744	0.0015709	0.0015726	0.0015654	0.0015614	0.0015594
1256.7	0.001575	0.001486	0.0014574	0.0014613	0.0015053	0.0015228	0.0015675	0.0016227	0.0016495	0.0016654	0.0016612	0.0016501	0.001638	0.0016331	0.0016299	0.0016085	0.0015821	0.0015723	0.0015744	0.0015917	0.0016013	0.0015875	0.0015575	0.0015202	0.0014873	0.0014675	0.0014599	0.0014542	0.0014529	0.0014548	0.0014688	0.0014872	0.0015093	0.001528	0.0015417	0.0015491	0.0015575	0.0015726	0.0015823	0.0015851	0.0015864	0.0015828	0.0015786	0.0015777	0.0015806	0.0015834	0.0015752	0.0015758	0.0015843
1263.4	0.0010061	0.0010857	0.0010912	0.0012059	0.0012928	0.0013751	0.0014243	0.0014815	0.0015387	0.0015841	0.0015917	0.0015906	0.0015933	0.0015725	0.0015551	0.0015496	0.0015368	0.0015174	0.0015054	0.0014989	0.0014892	0.0014763	0.0014581	0.0014409	0.0014309	0.0014322	0.0014492	0.0014608	0.0014732	0.0014813	0.0014958	0.0015199	0.0015437	0.0015564	0.0015636	0.0015636	0.0015672	0.0015695	0.0015792	0.001584	0.0015752	0.0015625	0.0015618	0.0015722	0.0015899	0.0016043	0.0016126	0.001613	0.0016145
1270	0.00080919	0.0010808	0.0012773	0.0013564	0.0014311	0.0015258	0.0015757	0.0016136	0.0016145	0.0016094	0.0016012	0.0015789	0.0015436	0.0015181	0.0014965	0.0014786	0.0014522	0.0014259	0.0014168	0.0014155	0.0014186	0.0014226	0.0014202	0.0014157	0.0014116	0.001416	0.0014367	0.0014532	0.0014626	0.0014703	0.00148	0.0014959	0.0015106	0.0015303	0.0015461	0.0015425	0.0015465	0.0015557	0.0015714	0.0015869	0.0015934	0.0015986	0.0015999	0.0016046	0.001615	0.0016197	0.0016164	0.0016026	0.0015826
1276.7	0.0016538	0.0015574	0.0014677	0.0014869	0.0015371	0.0015389	0.001524	0.0015507	0.0015779	0.0015827	0.0015671	0.0015402	0.0014892	0.0014613	0.0014307	0.0014159	0.0014037	0.001399	0.001398	0.0014051	0.0014156	0.0014267	0.0014221	0.0014117	0.0014002	0.0013981	0.0014066	0.0014208	0.0014406	0.0014523	0.0014644	0.0014854	0.0015127	0.0015393	0.0015597	0.0015673	0.0015852	0.0015957	0.0016158	0.0016303	0.0016346	0.00163	0.0016227	0.0016105	0.0015969	0.0015741	0.0015532	0.0015266	0.001499
1283.4	0.000799	0.0010605	0.0011899	0.0012791	0.0013581	0.001437	0.0014627	0.0014931	0.0014966	0.0015027	0.0014889	0.0014665	0.0014352	0.0014148	0.0014032	0.0014101	0.0014119	0.0014173	0.0014176	0.0014316	0.00144	0.0014377	0.0014246	0.0014138	0.0014061	0.0013959	0.001399	0.0014092	0.0014211	0.0014339	0.0014575	0.0014953	0.0015413	0.001577	0.0016064	0.0016191	0.0016271	0.0016297	0.001633	0.0016266	0.0016158	0.0015926	0.0015634	0.0015366	0.0015199	0.0015064	0.0014967	0.0014857	0.0014782
1290	0.0010588	0.0012253	0.0012328	0.0012811	0.0013236	0.0013535	0.0013636	0.0013843	0.0013999	0.0014267	0.0014313	0.0014237	0.0014147	0.0014065	0.0014191	0.0014363	0.0014463	0.0014498	0.0014474	0.0014484	0.0014433	0.0014395	0.0014326	0.0014187	0.0014005	0.0013861	0.0013968	0.0014229	0.0014552	0.0014883	0.0015158	0.0015425	0.0015694	0.0015912	0.0016053	0.0016044	0.0015937	0.001574	0.0015552	0.001538	0.0015287	0.0015196	0.0015034	0.0014898	0.0014843	0.0014767	0.0014769	0.0014777	0.0014772
1296.7	0.00094764	0.0011195	0.0011186	0.00117	0.0012115	0.0012564	0.0012841	0.001322	0.0013631	0.0013922	0.0013986	0.0013909	0.0013865	0.0013903	0.0014113	0.0014222	0.0014238	0.0014182	0.0014133	0.0014199	0.0014258	0.0014317	0.001426	0.0014089	0.0014002	0.0014035	0.0014253	0.0014531	0.0014755	0.0014908	0.0015025	0.0015034	0.0015008	0.0014922	0.0014822	0.0014702	0.0014529	0.001438	0.0014368	0.0014364	0.0014462	0.0014591	0.0014667	0.001467	0.0014701	0.001479	0.0014867	0.0014887	0.0014927
1303.4	0.0010296	0.0010854	0.0010709	0.001114	0.0011638	0.0012186	0.0012743	0.0013077	0.0013484	0.0013638	0.0013571	0.0013493	0.0013474	0.0013399	0.0013265	0.0013203	0.0013234	0.0013324	0.0013528	0.001394	0.0014294	0.0014623	0.0014748	0.001475	0.0014656	0.0014526	0.0014535	0.001453	0.0014427	0.0014259	0.0014009	0.0013812	0.0013688	0.0013639	0.0013679	0.0013742	0.0013808	0.001387	0.0014014	0.00142	0.0014397	0.0014559	0.0014641	0.001469	0.001471	0.0014695	0.0014736	0.0014734	0.0014699
1310	0.0010268	0.0010862	0.0011224	0.0011627	0.0012329	0.001295	0.0013401	0.0013485	0.0013594	0.0013738	0.0013761	0.0013773	0.0013656	0.0013499	0.0013374	0.0013599	0.0013962	0.0014319	0.0014632	0.0014927	0.0015142	0.0015289	0.0015226	0.0015085	0.0014785	0.0014406	0.0014102	0.0013883	0.0013738	0.0013616	0.001352	0.0013497	0.0013491	0.0013539	0.0013674	0.0013839	0.0014001	0.0014141	0.0014283	0.0014454	0.0014612	0.0014744	0.0014849	0.001488	0.0014844	0.0014738	0.001462	0.0014527	0.0014413
1316.7	0.0011367	0.001146	0.0011782	0.0012474	0.0013441	0.0013986	0.0014399	0.0014553	0.0014682	0.0014829	0.0014873	0.0014661	0.0014282	0.0014165	0.0014112	0.0014312	0.0014562	0.001474	0.0014856	0.0014831	0.0014797	0.0014636	0.0014322	0.0013993	0.0013586	0.0013185	0.0012933	0.0012854	0.0012952	0.0013088	0.0013271	0.0013424	0.0013617	0.0013901	0.0014186	0.0014379	0.0014548	0.0014611	0.0014657	0.0014669	0.001467	0.0014608	0.001454	0.0014434	0.0014345	0.0014201	0.0014091	0.0014003	0.0013958
1323.4	0.0011647	0.0010604	0.0010837	0.0011506	0.0012185	0.0012643	0.0013053	0.0013554	0.0014001	0.0014356	0.0014426	0.0014488	0.001439	0.0014321	0.0014119	0.0014115	0.0014043	0.0013815	0.0013551	0.0013313	0.0013077	0.0012845	0.0012597	0.0012416	0.0012247	0.0012172	0.0012242	0.0012452	0.0012732	0.0012982	0.0013263	0.001351	0.0013721	0.0013951	0.0014094	0.001416	0.001416	0.0014163	0.0014227	0.0014198	0.0014151	0.0014072	0.0013946	0.0013866	0.0013834	0.001378	0.0013681	0.0013604	0.0013569
1330	0.00033585	0.00066771	0.00087242	0.00099752	0.0011175	0.0012746	0.0013756	0.0014543	0.0014954	0.0015239	0.0015301	0.0015244	0.0015054	0.0014682	0.001411	0.0013606	0.0013252	0.001291	0.0012637	0.001249	0.0012342	0.0012211	0.001212	0.0012133	0.0012156	0.001222	0.0012444	0.0012713	0.0013033	0.0013322	0.0013556	0.0013723	0.0013794	0.0013849	0.0013846	0.0013831	0.0013807	0.0013717	0.0013692	0.0013677	0.0013678	0.0013683	0.0013689	0.0013702	0.0013659	0.0013534	0.0013448	0.001339	0.0013347
1336.7	0.00058884	0.00086967	0.0010052	0.0011312	0.0012834	0.0014189	0.0014897	0.0015448	0.0015766	0.0015871	0.0015853	0.0015548	0.0014973	0.0014203	0.0013459	0.0013041	0.0012767	0.0012621	0.0012546	0.0012469	0.0012508	0.0012577	0.0012713	0.0012862	0.0012918	0.001293	0.0013014	0.0013115	0.001324	0.0013319	0.0013358	0.0013378	0.0013396	0.0013456	0.0013517	0.0013543	0.0013573	0.0013617	0.001363	0.0013616	0.001359	0.0013611	0.0013619	0.0013594	0.0013562	0.0013469	0.0013326	0.0013214	0.001311
1343.4	0.000822	0.0010071	0.0010491	0.0011461	0.001242	0.0013175	0.0013513	0.0013854	0.0014159	0.001424	0.0014091	0.0013866	0.0013519	0.0013203	0.0012989	0.0012929	0.0012872	0.0012862	0.0012947	0.0013058	0.0013132	0.0013122	0.0013102	0.001302	0.0012958	0.0012907	0.0012967	0.0012982	0.0013054	0.0013091	0.0013157	0.0013227	0.0013388	0.0013436	0.0013451	0.0013417	0.001346	0.0013457	0.0013484	0.0013448	0.001344	0.0013365	0.0013356	0.0013315	0.0013236	0.0013054	0.0012891	0.00128	0.0012759
1350	0.001002	0.0010504	0.0010825	0.0010993	0.0011027	0.0011343	0.0011597	0.0011851	0.0012026	0.0012031	0.0012011	0.0012149	0.0012305	0.0012368	0.001241	0.0012526	0.0012675	0.0012863	0.0013044	0.0013155	0.001313	0.0013071	0.0013001	0.0012883	0.0012688	0.001252	0.0012399	0.0012357	0.0012381	0.0012429	0.0012594	0.0012704	0.0012753	0.0012707	0.001272	0.0012716	0.0012792	0.0012851	0.0012912	0.0012819	0.0012738	0.0012677	0.0012722	0.0012742	0.0012752	0.0012777	0.0012805	0.0012858	0.0012986
1356.7	0.00095143	0.0010333	0.0010477	0.0010098	0.0010091	0.001038	0.0010626	0.0010776	0.0010979	0.0011184	0.0011459	0.0011817	0.0012122	0.0012336	0.0012424	0.001259	0.0012618	0.001258	0.0012576	0.0012574	0.0012575	0.0012505	0.001241	0.0012313	0.00121	0.0012062	0.0012097	0.0012134	0.0012195	0.001225	0.001242	0.0012525	0.0012616	0.0012651	0.0012618	0.0012573	0.0012599	0.00126	0.0012641	0.001261	0.0012654	0.0012703	0.0012784	0.0012899	0.0013072	0.0013244	0.0013408	0.0013537	0.0013667
1363.4	0.0011707	0.0011837	0.0011514	0.001129	0.0011398	0.0011598	0.0011908	0.0012015	0.0012287	0.0012447	0.0012646	0.0012849	0.0013011	0.0013178	0.0013136	0.0013006	0.0012903	0.0012742	0.0012696	0.0012698	0.0012695	0.0012592	0.0012374	0.0012201	0.0012058	0.0012091	0.0012217	0.0012261	0.0012303	0.0012286	0.0012353	0.0012437	0.0012411	0.0012345	0.0012298	0.0012285	0.0012424	0.0012522	0.0012676	0.001283	0.0013019	0.0013268	0.0013535	0.0013731	0.0013906	0.0013971	0.0013974	0.0013907	0.0013771
1370	0.0010845	0.0011074	0.001137	0.0011489	0.0012197	0.0012628	0.0013042	0.0013353	0.0013549	0.0013507	0.0013597	0.0013665	0.0013527	0.0013255	0.0013012	0.0012751	0.0012571	0.0012507	0.0012521	0.001246	0.0012337	0.0012135	0.0011906	0.0011755	0.0011645	0.0011636	0.0011637	0.0011583	0.0011511	0.0011487	0.0011599	0.0011792	0.001198	0.0012159	0.0012345	0.0012535	0.0012848	0.0013182	0.0013517	0.0013768	0.0013987	0.0014141	0.0014225	0.0014176	0.0014044	0.0013821	0.0013621	0.0013417	0.0013233
1376.7	0.00090075	0.00093976	0.00095099	0.0010111	0.0010884	0.0011269	0.0011482	0.0011809	0.0012199	0.001247	0.0012621	0.0012574	0.0012395	0.001212	0.0012098	0.0012189	0.0012136	0.001196	0.001181	0.0011739	0.0011691	0.0011616	0.0011462	0.0011247	0.0011072	0.0011047	0.0011167	0.0011295	0.0011435	0.0011607	0.0011891	0.0012219	0.0012625	0.0013025	0.0013319	0.0013563	0.001383	0.0014012	0.0014098	0.0014088	0.0014034	0.0013865	0.0013644	0.0013465	0.0013283	0.0013007	0.0012715	0.0012458	0.0012186
1383.4	0.00081109	0.00090279	0.00098131	0.0010484	0.0010728	0.0011165	0.0011652	0.0011946	0.0012239	0.0012326	0.0012204	0.001197	0.0011954	0.0012068	0.0012163	0.0012088	0.0011984	0.0011826	0.0011725	0.0011843	0.0011911	0.0011788	0.0011526	0.0011284	0.0011221	0.0011234	0.0011379	0.0011632	0.0011882	0.0012157	0.0012594	0.001299	0.0013313	0.001348	0.0013604	0.001362	0.0013583	0.0013475	0.0013334	0.0013085	0.0012854	0.0012713	0.0012546	0.0012359	0.0012151	0.0011908	0.0011673	0.0011409	0.0011162
1390	0.00098125	0.001078	0.001151	0.0011523	0.0011545	0.0011925	0.0012169	0.0012226	0.0012216	0.0012156	0.0012111	0.0012078	0.0012199	0.0012282	0.0012209	0.0012116	0.0012008	0.0011783	0.0011683	0.0011747	0.0011819	0.0011783	0.0011671	0.0011613	0.001164	0.0011781	0.0012116	0.0012461	0.0012788	0.0013039	0.0013269	0.0013316	0.0013277	0.0013207	0.0013123	0.0012988	0.0012795	0.0012552	0.001229	0.0012047	0.0011902	0.0011772	0.0011596	0.001141	0.001119	0.0010936	0.0010701	0.0010567	0.0010499
1396.7	0.00085764	0.0010129	0.0010513	0.0010742	0.0011269	0.0011708	0.0011708	0.0011698	0.0011738	0.001187	0.0011968	0.0011823	0.0011622	0.0011499	0.0011435	0.001159	0.0011763	0.001184	0.0011951	0.001216	0.0012404	0.0012622	0.0012721	0.0012796	0.0012912	0.0012995	0.0013051	0.001307	0.0013001	0.0012857	0.0012729	0.0012627	0.001248	0.0012243	0.0012053	0.0011892	0.0011703	0.001157	0.0011463	0.0011259	0.0010969	0.001076	0.0010658	0.0010577	0.0010565	0.0010658	0.0010738	0.0010856	0.0011075
1403.4	0.00085536	0.00088817	0.0008977	0.00094732	0.00099062	0.0010255	0.0010407	0.0010795	0.0011104	0.0011313	0.0011352	0.0011306	0.0011305	0.0011392	0.0011482	0.0011739	0.0011996	0.0012338	0.0012636	0.0012979	0.0013106	0.0013138	0.0013099	0.0012996	0.0012784	0.0012516	0.0012201	0.0011987	0.0011767	0.0011692	0.0011635	0.0011517	0.0011403	0.0011353	0.0011292	0.0011108	0.001098	0.0010904	0.0010835	0.0010758	0.0010776	0.001082	0.0010832	0.001095	0.0011226	0.0011479	0.0011692	0.0011857	0.0012034
1410	0.00070842	0.00080859	0.00088777	0.00097585	0.0010185	0.0010596	0.001086	0.0011119	0.0011346	0.0011554	0.0011554	0.0011544	0.0011513	0.0011639	0.0011839	0.0012223	0.0012507	0.0012681	0.0012798	0.0012826	0.0012702	0.0012535	0.0012326	0.0012122	0.0011848	0.0011589	0.0011342	0.0011111	0.0010994	0.0010882	0.0010804	0.0010746	0.0010657	0.001052	0.0010398	0.0010353	0.0010458	0.0010589	0.001083	0.0011059	0.0011251	0.0011445	0.0011648	0.0011868	0.0012068	0.0012143	0.0012196	0.0012212	0.0012243
1416.7	0.0008897	0.00093738	0.00097492	0.0010502	0.0010727	0.0011134	0.0011582	0.0011915	0.001236	0.0012645	0.0012695	0.0012733	0.0012978	0.0013259	0.0013358	0.0013388	0.0013255	0.0013052	0.0012805	0.0012587	0.001236	0.0011964	0.0011512	0.0011148	0.0010783	0.0010474	0.0010298	0.0010135	0.00099594	0.00097873	0.00098034	0.00098892	0.0010058	0.0010288	0.0010564	0.0010787	0.0011069	0.0011446	0.0011847	0.0012097	0.0012215	0.0012245	0.0012311	0.0012394	0.0012456	0.0012437	0.001234	0.0012229	0.0012056
1423.4	0.00074682	0.00085726	0.00093352	0.0010125	0.0010872	0.0011832	0.0012683	0.0013367	0.0013795	0.0014126	0.0014271	0.0014362	0.0014427	0.0014201	0.0013771	0.001329	0.0012836	0.0012535	0.0012213	0.0011879	0.0011506	0.0011106	0.0010749	0.001035	0.00099448	0.00097306	0.0009621	0.00095942	0.00096602	0.00098009	0.001002	0.0010328	0.0010747	0.0011144	0.001144	0.0011678	0.0011829	0.0012025	0.0012184	0.0012281	0.0012263	0.0012201	0.0012177	0.0012109	0.0011951	0.0011817	0.0011622	0.0011468	0.001132
1430	0.0006991	0.00088308	0.001022	0.0010733	0.0011648	0.0012542	0.0013028	0.0013377	0.0013449	0.0013435	0.0013392	0.0013353	0.0013147	0.0012951	0.0012624	0.0012347	0.0012062	0.0011794	0.0011483	0.0011256	0.0010941	0.0010513	0.00099646	0.00095946	0.00094239	0.00094431	0.0009556	0.00098014	0.0010034	0.0010237	0.001055	0.0010938	0.0011251	0.0011486	0.0011584	0.0011668	0.0011764	0.0011891	0.001201	0.0011961	0.0011795	0.0011656	0.0011531	0.0011426	0.0011291	0.0011148	0.0011005	0.0010942	0.001096
1436.7	0.00081591	0.00099337	0.0010288	0.0010962	0.0011231	0.0011717	0.0011817	0.0011947	0.0012096	0.0012246	0.0012157	0.0011966	0.0011693	0.0011405	0.0011043	0.001084	0.001058	0.0010196	0.00098798	0.00097035	0.0009643	0.00096627	0.00097841	0.00098484	0.00099104	0.001009	0.0010438	0.0010769	0.0011007	0.0011158	0.0011323	0.0011505	0.0011686	0.001179	0.0011778	0.0011724	0.0011655	0.0011557	0.0011478	0.0011359	0.0011263	0.0011213	0.0011172	0.0011171	0.0011202	0.0011215	0.0011235	0.0011262	0.0011319
1443.4	0.0011069	0.0011493	0.0012352	0.0012266	0.0011797	0.0011762	0.001156	0.0011571	0.0011348	0.0010997	0.0010645	0.0010303	0.0010102	0.00099475	0.00098862	0.00099677	0.0009888	0.00098433	0.00099012	0.0010127	0.0010536	0.0010903	0.0011096	0.0011112	0.0011091	0.0011129	0.001121	0.0011341	0.0011442	0.0011396	0.0011385	0.0011409	0.0011454	0.0011468	0.0011411	0.0011356	0.0011312	0.0011223	0.0011204	0.0011178	0.001116	0.0011168	0.0011193	0.0011262	0.0011322	0.0011328	0.0011321	0.001128	0.0011248
1450	0.0010522	0.0011549	0.0011578	0.0011667	0.0011472	0.0011608	0.0011663	0.0011624	0.0011468	0.001112	0.0010666	0.0010174	0.00099774	0.00098957	0.00098768	0.00098306	0.00099148	0.0010093	0.0010386	0.0010798	0.0011139	0.0011285	0.00113	0.0011183	0.001102	0.001101	0.0011026	0.0010959	0.0010825	0.0010693	0.0010722	0.001076	0.0010787	0.00108	0.0010715	0.0010705	0.0010805	0.001104	0.0011333	0.0011485	0.0011604	0.0011661	0.0011639	0.0011628	0.0011607	0.0011552	0.0011441	0.0011267	0.0011119
1456.7	0.00089842	0.0010804	0.0011473	0.0010963	0.0010832	0.0011041	0.0010792	0.0010506	0.0010183	0.0009941	0.00098046	0.00098714	0.00099502	0.00099404	0.0010084	0.0010481	0.0010798	0.0011	0.0011127	0.0011231	0.0011356	0.0011341	0.0011178	0.0010946	0.0010643	0.0010453	0.0010308	0.0010177	0.0010173	0.0010184	0.0010313	0.001047	0.0010689	0.0010919	0.0011103	0.0011277	0.0011538	0.0011711	0.0011883	0.0011925	0.0011856	0.0011692	0.0011477	0.0011298	0.0011141	0.0010952	0.0010838	0.0010669	0.0010568
1463.4	0.00092345	0.0010002	0.0008945	0.00088217	0.00093329	0.00095979	0.0009587	0.0009797	0.0010168	0.0010638	0.0010871	0.0011015	0.0010985	0.0010912	0.001095	0.0011109	0.0011172	0.0011181	0.0011139	0.0011155	0.0011232	0.0011168	0.0011022	0.0010792	0.0010526	0.0010359	0.0010246	0.001024	0.0010319	0.0010296	0.0010427	0.0010647	0.0010841	0.0011015	0.001114	0.0011229	0.0011269	0.001123	0.0011246	0.0011197	0.0011091	0.0010985	0.0010794	0.0010664	0.0010614	0.0010585	0.0010623	0.0010636	0.0010657
1470	0.00078764	0.00074393	0.00070252	0.00078899	0.00089879	0.00095464	0.00099755	0.0010475	0.0011043	0.0011472	0.0011593	0.0011638	0.0011515	0.0011403	0.0011327	0.0011277	0.0011216	0.0011048	0.0011	0.0011019	0.0010977	0.0010812	0.0010535	0.0010238	0.0010045	0.0010037	0.0010202	0.001032	0.0010406	0.0010446	0.0010544	0.0010688	0.0010825	0.0010925	0.0010972	0.0010988	0.0010967	0.0010894	0.0010862	0.0010816	0.0010739	0.0010665	0.0010653	0.0010681	0.0010732	0.0010824	0.0010898	0.0010882	0.0010817
1476.7	0.00028713	0.0005157	0.00062377	0.00078599	0.00091976	0.0010232	0.0010827	0.0011286	0.0011731	0.0011945	0.0011957	0.0011747	0.0011331	0.0011013	0.0010836	0.0010686	0.001059	0.0010545	0.0010577	0.0010568	0.0010579	0.0010591	0.0010546	0.001048	0.0010548	0.0010638	0.001071	0.0010719	0.0010754	0.0010738	0.0010742	0.001075	0.0010806	0.0010811	0.0010846	0.0010876	0.0010848	0.0010811	0.001088	0.0011005	0.0011156	0.0011257	0.0011287	0.0011211	0.0011079	0.0010953	0.0010886	0.001075	0.0010547
1483.4	0.00047073	0.00064966	0.00073786	0.00084664	0.00090654	0.00097637	0.0010124	0.0010439	0.0010754	0.0010909	0.0010783	0.0010545	0.0010444	0.0010338	0.0010248	0.001028	0.0010407	0.0010472	0.001053	0.0010654	0.0010798	0.0010871	0.0010824	0.0010741	0.0010579	0.0010358	0.0010218	0.0010148	0.0010156	0.0010172	0.001016	0.00102	0.0010337	0.0010514	0.0010753	0.0010952	0.0011139	0.0011261	0.0011313	0.0011364	0.0011373	0.0011303	0.0011223	0.0011068	0.0010897	0.001077	0.0010684	0.0010583	0.0010491
1490	0.00036609	0.00062269	0.00079271	0.00088124	0.00093085	0.001007	0.0010492	0.0010773	0.0010802	0.0010862	0.0010756	0.001053	0.0010342	0.0010374	0.0010455	0.0010616	0.001066	0.0010627	0.0010618	0.0010636	0.0010596	0.0010497	0.0010293	0.0010091	0.00098515	0.00096351	0.00095728	0.00096071	0.0009725	0.00099145	0.0010126	0.0010363	0.0010592	0.0010841	0.0011082	0.0011158	0.0011153	0.0011131	0.0011101	0.0011097	0.0011154	0.0011137	0.0010987	0.0010838	0.0010784	0.0010782	0.0010731	0.0010574	0.0010325
1496.7	0.00060504	0.00081499	0.00097064	0.00099875	0.0010149	0.0010621	0.0011045	0.0011234	0.0011111	0.0010917	0.0010849	0.0010662	0.0010576	0.0010576	0.0010622	0.0010567	0.0010469	0.0010424	0.0010506	0.0010542	0.0010545	0.0010539	0.001044	0.001034	0.0010173	0.0010092	0.0010164	0.0010356	0.0010715	0.0010966	0.0011065	0.001109	0.0011014	0.0011018	0.0011043	0.0011002	0.0010879	0.0010668	0.0010613	0.0010635	0.0010715	0.0010806	0.0010737	0.0010544	0.0010289	0.00099957	0.0009749	0.00094827	0.00093026
1503.4	0.00060727	0.00075744	0.0008008	0.00085127	0.00090528	0.00097038	0.001027	0.0010608	0.0010871	0.0011165	0.0011315	0.0011284	0.0011236	0.0011041	0.0010833	0.0010606	0.0010494	0.0010471	0.0010531	0.0010547	0.0010581	0.0010642	0.0010703	0.0010812	0.0010866	0.0010924	0.0010937	0.0010889	0.0010901	0.00109	0.0010878	0.0010767	0.0010618	0.0010613	0.0010604	0.0010608	0.0010635	0.0010589	0.0010562	0.0010444	0.0010312	0.0010124	0.00098629	0.00096421	0.00094846	0.00093332	0.00093485	0.00093609	0.00095149
1510	0.00062445	0.0006848	0.00075986	0.00085686	0.00096874	0.0010415	0.0011096	0.0011547	0.0011744	0.001181	0.0011702	0.0011485	0.0011076	0.0010641	0.0010326	0.0010099	0.0010087	0.0010109	0.0010316	0.0010497	0.001064	0.0010824	0.0010934	0.0010985	0.0010881	0.001067	0.0010581	0.0010521	0.00106	0.0010634	0.0010516	0.0010424	0.0010442	0.0010531	0.0010589	0.0010544	0.0010362	0.0010008	0.00097616	0.00096059	0.00095852	0.00095277	0.00094987	0.00095541	0.00096892	0.00098391	0.001003	0.0010136	0.0010208
1516.7	0.00080125	0.00078278	0.00078356	0.00086253	0.00093721	0.00098496	0.0010259	0.0010626	0.0010952	0.0011161	0.0011138	0.0011076	0.0010924	0.0010726	0.0010602	0.0010705	0.0010919	0.0011133	0.0011274	0.0011271	0.0011145	0.0010962	0.0010822	0.0010705	0.0010444	0.0010083	0.00098543	0.00097751	0.00098665	0.00099505	0.001003	0.00099575	0.00097752	0.00095917	0.00094968	0.00093768	0.00093511	0.00092752	0.00092942	0.00093532	0.00094803	0.00096528	0.00098501	0.00099876	0.0010053	0.00098942	0.00098074	0.00097538	0.00097166
1523.4	0.00055382	0.00067387	0.00075835	0.0008296	0.00088666	0.00096422	0.0010352	0.0010912	0.0011155	0.0011401	0.0011523	0.0011619	0.0011796	0.0011756	0.0011645	0.0011493	0.0011276	0.0011104	0.0011091	0.0010946	0.0010689	0.0010492	0.0010355	0.0010188	0.00099729	0.00097383	0.00096406	0.00094613	0.00093732	0.00092695	0.00091284	0.00089709	0.00088181	0.00087528	0.00088065	0.00088846	0.00090889	0.00092691	0.00094685	0.00095271	0.0009545	0.00095848	0.00096188	0.00096144	0.00096215	0.00095603	0.00095331	0.00095469	0.0009629
1530	0.00068358	0.00080345	0.00086892	0.00089877	0.00094259	0.0010121	0.0010599	0.0011061	0.001131	0.0011606	0.0011922	0.0012182	0.0012337	0.0012205	0.0011823	0.0011484	0.0011301	0.0011165	0.0011019	0.0010742	0.0010559	0.0010343	0.0010162	0.0009983	0.00096739	0.00092653	0.0009026	0.0008803	0.00087065	0.00086211	0.0008637	0.0008765	0.00089355	0.00091986	0.00093824	0.00094404	0.00094956	0.0009505	0.00095115	0.00094677	0.00094149	0.00094	0.00094185	0.00094693	0.00095877	0.00097079	0.00097869	0.00098582	0.00099091
1536.7	0.00053919	0.00074606	0.00077296	0.00085084	0.00094947	0.0010535	0.0011282	0.0011764	0.0012179	0.0012463	0.0012476	0.0012509	0.001235	0.0011991	0.0011441	0.0010926	0.0010718	0.0010698	0.0010615	0.0010484	0.0010198	0.00097707	0.00094857	0.00092853	0.00091556	0.00089836	0.00088078	0.00087731	0.00088543	0.00090477	0.00093085	0.00095248	0.00095699	0.0009465	0.00093593	0.00092902	0.00092767	0.0009285	0.00093112	0.00093728	0.00094692	0.00096722	0.00098956	0.001002	0.0010122	0.0010179	0.0010202	0.0010201	0.0010215
1543.4	0.00072264	0.00084231	0.00089248	0.00095786	0.0010167	0.001071	0.0010926	0.0011127	0.0011374	0.0011498	0.0011604	0.0011598	0.0011413	0.0011152	0.0010888	0.0010767	0.001054	0.0010174	0.00098574	0.00094524	0.0009088	0.00088535	0.00086433	0.00084835	0.00084243	0.00084693	0.00085852	0.00086652	0.00086819	0.00087265	0.00087583	0.00088525	0.00089514	0.00090249	0.00090605	0.00091443	0.00092807	0.00094811	0.00097369	0.00099344	0.0010046	0.0010141	0.0010227	0.0010306	0.0010417	0.0010473	0.0010517	0.0010476	0.0010537
1550	0.00065299	0.0009048	0.0010115	0.001009	0.00098625	0.0010369	0.0010762	0.0010981	0.001105	0.0010954	0.0010892	0.0010808	0.0010754	0.001057	0.0010258	0.00097745	0.00092989	0.00088481	0.00086568	0.0008583	0.00085996	0.00085931	0.0008547	0.00084424	0.00084087	0.00083854	0.00084602	0.0008518	0.00085882	0.00086451	0.00087416	0.00088844	0.00090795	0.0009236	0.00093808	0.00095322	0.00096725	0.00097662	0.0009933	0.0010121	0.0010308	0.0010486	0.0010589	0.001072	0.0010797	0.0010809	0.0010795	0.0010801	0.0010888
1556.7	0.0011256	0.0011471	0.0011198	0.001049	0.0010256	0.0010444	0.0010675	0.0010843	0.0010787	0.0010529	0.0010249	0.0010274	0.0010339	0.0010272	0.00099508	0.00094862	0.00091385	0.00090724	0.00092473	0.00094207	0.00093983	0.00092038	0.0008885	0.00086183	0.00084938	0.00084056	0.00083943	0.00084361	0.00085987	0.00088278	0.00090776	0.00092765	0.0009465	0.00095752	0.00096837	0.00097625	0.00099059	0.00099865	0.0010151	0.0010277	0.0010421	0.0010515	0.0010646	0.0010803	0.0010927	0.0010915	0.0010852	0.0010772	0.0010694
1563.4	0.00092255	0.0010166	0.0010346	0.0010092	0.0010398	0.0010628	0.0010591	0.0010501	0.0010343	0.0010245	0.0010226	0.0010274	0.0010086	0.00099159	0.00098198	0.00097538	0.00095756	0.00093389	0.00091728	0.00089936	0.00088449	0.00087096	0.00085542	0.00083424	0.00082666	0.00083556	0.00086392	0.00088493	0.00089964	0.00091576	0.00093229	0.0009491	0.00096664	0.00098114	0.00099127	0.00099872	0.0010153	0.0010358	0.0010526	0.0010613	0.0010715	0.0010853	0.001091	0.0010919	0.0010833	0.0010592	0.001034	0.0010148	0.00099707
1570	0.0010444	0.0010542	0.00097235	0.00095867	0.00095232	0.0009303	0.00089729	0.0008977	0.0009136	0.00091776	0.00090576	0.00089965	0.0008949	0.0008958	0.00090633	0.00091189	0.00090231	0.00089368	0.00088384	0.00087981	0.00087607	0.00087083	0.00086434	0.00085853	0.00086364	0.00087883	0.0008949	0.0009194	0.00094505	0.00097008	0.00099348	0.001018	0.0010364	0.0010511	0.001056	0.0010658	0.0010848	0.0011021	0.0011055	0.0010978	0.001083	0.0010729	0.0010553	0.0010364	0.0010141	0.00098521	0.00095379	0.00093209	0.00090771
1576.7	0.00078851	0.00079121	0.00072058	0.00077	0.00078636	0.00080147	0.00081545	0.00083998	0.00087532	0.00088937	0.00087596	0.00086219	0.00085939	0.00085859	0.00085461	0.00085223	0.00084794	0.0008533	0.00085916	0.00087262	0.00088629	0.00089751	0.00090365	0.0009086	0.00091657	0.00093394	0.00095499	0.00097325	0.00098764	0.00099891	0.0010175	0.0010399	0.0010568	0.001062	0.001061	0.0010501	0.0010458	0.0010413	0.0010347	0.0010206	0.001004	0.00098551	0.00095939	0.00093008	0.00091228	0.00089703	0.0008823	0.00087206	0.00086163
1583.4	0.00043827	0.00062817	0.00074757	0.00083016	0.00086582	0.0009084	0.00092295	0.00091436	0.00090293	0.00089438	0.00087599	0.00085259	0.00083306	0.00082699	0.00083879	0.0008676	0.00087734	0.00087918	0.00088905	0.00090424	0.00091965	0.00092694	0.0009301	0.00093197	0.00094233	0.00096119	0.00099113	0.0010043	0.0010145	0.001021	0.0010296	0.0010294	0.0010149	0.00099638	0.00098136	0.00096924	0.00096715	0.00095571	0.00094205	0.00092936	0.00092407	0.00091937	0.00090943	0.00090085	0.00089491	0.00088671	0.00087674	0.0008701	0.000857
1590	0.00061893	0.0008268	0.00089743	0.00090346	0.00087874	0.00091766	0.00092511	0.00092208	0.00090787	0.00089898	0.00089763	0.00090312	0.00092779	0.00093681	0.00094164	0.00094428	0.00095287	0.00096293	0.00097117	0.00098419	0.00099987	0.0010069	0.0010052	0.0010014	0.0010102	0.0010204	0.0010293	0.0010305	0.0010173	0.00099653	0.00098409	0.00097417	0.00095995	0.00094439	0.00092789	0.00091466	0.00089839	0.00089156	0.00089294	0.00089472	0.00090254	0.00090806	0.00090065	0.00088915	0.00088023	0.00087986	0.00088015	0.00088275	0.00088477
1596.7	0.00052531	0.00071509	0.00075712	0.00075925	0.00080872	0.00087063	0.00088482	0.0009048	0.00091362	0.00094198	0.00096505	0.00098717	0.00099767	0.0010118	0.0010155	0.0010292	0.0010345	0.0010357	0.0010406	0.0010574	0.00107	0.0010658	0.0010441	0.0010232	0.0010068	0.00099832	0.00099141	0.00097907	0.00095749	0.00093302	0.00091466	0.00089802	0.00088218	0.00087532	0.00087632	0.00087577	0.00088041	0.0008912	0.00090086	0.00090927	0.00091862	0.00092695	0.00092252	0.00091719	0.00092625	0.00093728	0.00093533	0.00093252	0.00092416
1603.4	0.00031936	0.00055522	0.00061404	0.00064489	0.0006902	0.00075725	0.00078587	0.0008237	0.000865	0.00090385	0.00093931	0.00097509	0.001002	0.0010352	0.0010629	0.0010859	0.0010863	0.0010833	0.0010786	0.0010711	0.0010525	0.0010201	0.00098744	0.00095873	0.00093713	0.00092058	0.00090024	0.00088351	0.00087407	0.00086603	0.00087187	0.00087525	0.00087746	0.00087973	0.00088849	0.00089701	0.00090699	0.00090916	0.00092559	0.00094188	0.00095523	0.00096008	0.00095606	0.00094652	0.00093723	0.00092499	0.00091559	0.00089625	0.0008699
1610	0.00040746	0.00056864	0.00066002	0.00068906	0.00072903	0.00078757	0.00083099	0.00087103	0.00090082	0.00093275	0.0009626	0.00099369	0.0010169	0.0010467	0.0010682	0.0010791	0.0010583	0.0010311	0.0010098	0.00099728	0.00098647	0.00096272	0.00093698	0.00089967	0.00086172	0.00084054	0.00084404	0.00085258	0.00086044	0.0008578	0.00085692	0.00085075	0.00085011	0.00086956	0.00090103	0.00092048	0.00093499	0.00094043	0.00094584	0.00094936	0.00095197	0.00095453	0.00094131	0.00091748	0.00089282	0.00086483	0.00083946	0.00081591	0.00079987
1616.7	0.00056358	0.00073409	0.0007826	0.00082787	0.00087692	0.00092613	0.00094744	0.00098017	0.0010061	0.0010393	0.001053	0.0010644	0.0010605	0.0010616	0.0010564	0.0010527	0.0010268	0.0010074	0.00098525	0.00096464	0.00093759	0.00090391	0.00088424	0.00086445	0.00085592	0.00085585	0.00085414	0.00085408	0.00085509	0.00085924	0.00087188	0.00088506	0.00091288	0.00093001	0.00094135	0.0009479	0.00095263	0.00095342	0.00095539	0.00095257	0.00093963	0.00090774	0.00087635	0.00085187	0.00083276	0.00081522	0.00080743	0.00080386	0.00080263
1623.4	0.00065091	0.00085173	0.0009508	0.0010078	0.001036	0.0010775	0.001097	0.0011169	0.0011182	0.00111	0.0010884	0.0010693	0.0010563	0.0010418	0.0010282	0.0010073	0.00097997	0.00095942	0.00093836	0.00092829	0.00091986	0.00090558	0.00089132	0.00088337	0.00087339	0.00085745	0.00084986	0.00086067	0.00087634	0.00089016	0.00089605	0.00089591	0.00089787	0.00089932	0.000909	0.00091155	0.00090121	0.0008827	0.00086082	0.00084131	0.00082336	0.0008128	0.00081522	0.00081463	0.00081489	0.00081973	0.0008267	0.00083306	0.00084458
1630	0.00083125	0.0009209	0.00096908	0.0010213	0.0010222	0.0010344	0.0010307	0.0010313	0.001039	0.001044	0.0010284	0.0010049	0.00098069	0.00094832	0.00092881	0.00093677	0.00093343	0.0009177	0.00089673	0.00087362	0.00086281	0.00085825	0.00087489	0.0008903	0.00088739	0.00087917	0.0008649	0.00085979	0.00085412	0.0008534	0.00085338	0.00084104	0.00082951	0.00082294	0.00081008	0.0008049	0.00080446	0.00081119	0.00081504	0.0008179	0.0008261	0.00083665	0.00084685	0.00085868	0.00087137	0.00087969	0.00088881	0.00089881	0.00091317
1636.7	0.00069842	0.00087416	0.00092609	0.00092933	0.00090751	0.00094433	0.00096165	0.00098527	0.00099135	0.00098283	0.00095943	0.00095084	0.00095595	0.0009637	0.00095639	0.00093882	0.00090273	0.00087241	0.00087188	0.00088515	0.00090727	0.0009151	0.00090841	0.00089747	0.00088213	0.00087486	0.00087107	0.00086188	0.00084528	0.00082158	0.00080548	0.00079794	0.00079145	0.00078768	0.00078944	0.00080151	0.00081983	0.00083916	0.00085778	0.00087004	0.00087807	0.00088868	0.00091113	0.00093084	0.00094449	0.00094802	0.00094502	0.00094051	0.00093836
1643.4	0.00087327	0.00093016	0.00094066	0.00091585	0.00093674	0.00097575	0.0010006	0.0010103	0.0010097	0.0010162	0.0010224	0.001029	0.0010163	0.00098127	0.00093246	0.00090642	0.0009026	0.00092107	0.00093571	0.00093994	0.00094208	0.00093769	0.00094013	0.00093644	0.00090886	0.00087746	0.00083871	0.00080289	0.00077583	0.00076509	0.00077088	0.00078213	0.00079241	0.00080855	0.00082518	0.00083997	0.00086629	0.00089335	0.0009147	0.00092489	0.00093482	0.00094689	0.00096425	0.00096863	0.00096233	0.00094209	0.00091918	0.0008877	0.00085472
1650	0.00089522	0.0010024	0.00094297	0.00089598	0.0009207	0.00095887	0.00096112	0.00096185	0.00097902	0.00099563	0.0010003	0.0010139	0.0010221	0.0010037	0.00097683	0.00096179	0.00094342	0.00092289	0.00091125	0.00090901	0.00090063	0.00088737	0.00085482	0.00081767	0.00078889	0.00077475	0.00077306	0.00077002	0.00077553	0.00078821	0.00080021	0.00081922	0.00084082	0.00085986	0.0008754	0.00089065	0.00091383	0.00092879	0.00093128	0.00092354	0.00091682	0.00091334	0.00090709	0.00088646	0.00085158	0.00080617	0.00076897	0.00074141	0.00072581
1656.7	0.00088678	0.00091167	0.0007955	0.00081251	0.00086661	0.00089271	0.00089852	0.00093177	0.00098628	0.0010287	0.0010455	0.0010454	0.0010256	0.0010046	0.00097521	0.00094696	0.00091436	0.00088005	0.00085363	0.00083952	0.0008235	0.00079961	0.00078074	0.0007713	0.0007802	0.0007888	0.00080443	0.00081619	0.00082384	0.00083776	0.00086384	0.00089078	0.00090838	0.00090624	0.00089722	0.00088975	0.00088372	0.00087344	0.00085484	0.00083051	0.00080334	0.00077062	0.00074568	0.00072973	0.00071598	0.00071485	0.00071524	0.0007206	0.00073018
1663.4	0.00070809	0.00069149	0.00074149	0.0007213	0.00074804	0.00079847	0.0008625	0.00091853	0.00094449	0.00096785	0.00097871	0.00099493	0.00099668	0.00096295	0.00092307	0.00087847	0.0008379	0.00080018	0.00079221	0.00080028	0.00080713	0.00081668	0.00083311	0.00083613	0.00084061	0.00085017	0.00087453	0.00088603	0.00089811	0.00090783	0.00091144	0.00091016	0.00089477	0.00086584	0.00084053	0.00081071	0.00077644	0.00074219	0.00071898	0.00070922	0.00070941	0.00071445	0.00072638	0.00074023	0.00075246	0.00076902	0.00077699	0.00077418	0.00076085
1670	0.00076979	0.00074509	0.00071101	0.00074466	0.000834	0.00086531	0.00090081	0.00094153	0.00096709	0.001	0.0010097	0.00098315	0.00093452	0.00090728	0.00089145	0.00086805	0.00084557	0.00083236	0.00083913	0.00085191	0.00086776	0.00087279	0.00086717	0.00086045	0.00086932	0.00088362	0.00089402	0.00088448	0.00086884	0.00085539	0.00084207	0.00081994	0.00079288	0.00075958	0.00072977	0.00070849	0.00070484	0.00071037	0.00072242	0.00073922	0.00075919	0.00077298	0.00078143	0.00078256	0.00077115	0.00074805	0.00072552	0.0007038	0.0006847
1676.7	0.00079445	0.00073614	0.00080371	0.00083185	0.00084634	0.00086819	0.00091505	0.00093814	0.00094207	0.00092423	0.0009021	0.00089088	0.00089434	0.00091204	0.00091059	0.00088992	0.00087986	0.00087707	0.00089353	0.00091607	0.00092666	0.00091628	0.00088535	0.00085788	0.00084024	0.00082317	0.00080339	0.00077322	0.00074292	0.00071774	0.00069301	0.00068148	0.00068594	0.00069399	0.00070858	0.00072355	0.0007492	0.00076994	0.00078321	0.00078797	0.00078238	0.00076054	0.00074098	0.00072194	0.00070672	0.00068804	0.00067352	0.00066639	0.00066565
1683.4	0.000796	0.00076527	0.00074025	0.00072311	0.00076382	0.00077458	0.00078129	0.00080962	0.00084309	0.00087097	0.00089888	0.00092417	0.00094239	0.00094117	0.00095127	0.00096918	0.00097026	0.00096159	0.00095242	0.00093736	0.00090826	0.00085723	0.00081124	0.00076593	0.00071501	0.00066928	0.00063828	0.00062575	0.00062856	0.00064001	0.0006645	0.00068948	0.00071609	0.00075154	0.00076978	0.00077164	0.00076211	0.00074602	0.00073063	0.00071725	0.00069963	0.0006818	0.00066073	0.0006565	0.00065698	0.00066397	0.00066819	0.00067098	0.00066764
1690	0.00073143	0.00064967	0.00062496	0.00069539	0.00075779	0.00077221	0.00080214	0.00086484	0.00091757	0.00095759	0.00096713	0.0009639	0.00096314	0.00097914	0.0010024	0.00099758	0.00096523	0.00092173	0.00089439	0.00086437	0.00082256	0.00077005	0.00071733	0.00067072	0.00063913	0.0006379	0.00065082	0.00066395	0.00068999	0.00071206	0.00073079	0.00073445	0.0007241	0.00071424	0.00069521	0.00067946	0.00066687	0.0006547	0.00064647	0.00064014	0.00064147	0.00065033	0.00065703	0.00066036	0.00065774	0.00064962	0.00064475	0.00064506	0.0006528
1696.7	0.00054152	0.00052545	0.00063726	0.00075325	0.00077644	0.00081494	0.00085595	0.00091721	0.00095267	0.00095983	0.00094951	0.00093867	0.0009462	0.00095704	0.00094535	0.00091855	0.00088104	0.00084045	0.0008066	0.00076894	0.0007456	0.0007222	0.00069918	0.00069294	0.00069867	0.00071342	0.00072467	0.00072391	0.00072219	0.00070736	0.00069281	0.00067767	0.00066976	0.00066171	0.00064603	0.00063929	0.00064458	0.00065494	0.0006659	0.00067055	0.00067289	0.00066414	0.00065668	0.0006581	0.00066895	0.00068116	0.00068966	0.0006953	0.00070207
1703.4	0.00031064	0.00057789	0.0007095	0.00078514	0.00081679	0.00088512	0.00091695	0.00092686	0.00092697	0.00090751	0.00087197	0.00084493	0.00081859	0.00078009	0.00074715	0.00072805	0.00072206	0.00071755	0.00072261	0.00073502	0.00075544	0.00076618	0.00077466	0.00077133	0.00075609	0.00073061	0.00071289	0.00069094	0.00067411	0.00064835	0.00063486	0.00063267	0.0006383	0.00064056	0.00064791	0.00065008	0.00065807	0.00066606	0.00067315	0.00068397	0.00069449	0.00070685	0.000715	0.00071742	0.00072386	0.00072736	0.00072689	0.00072587	0.00072186
1710	0.0007203	0.00088815	0.00089641	0.00092058	0.00092932	0.0009286	0.00089221	0.00085933	0.00084313	0.00081494	0.00077674	0.0007404	0.000693	0.00067859	0.00068939	0.00071811	0.00074057	0.00075559	0.00076887	0.00077621	0.0007687	0.00074988	0.00072888	0.00069886	0.00066557	0.000632	0.00061127	0.00059361	0.00058581	0.00059206	0.00060677	0.00061815	0.00062708	0.00063988	0.00065683	0.00067021	0.00069086	0.00070904	0.00072219	0.00073537	0.0007428	0.00074466	0.00074203	0.000736	0.00072928	0.00072117	0.00071288	0.00070744	0.00070754
1716.7	0.00060842	0.00087677	0.0009348	0.00092192	0.00085814	0.00087556	0.00087091	0.00084824	0.00082505	0.00080915	0.00079136	0.00078084	0.00079388	0.00081477	0.00082411	0.00081401	0.00079071	0.00075161	0.00072123	0.00070055	0.00068614	0.00066672	0.0006362	0.00060234	0.00057974	0.00057374	0.00058968	0.00059738	0.000595	0.00059226	0.00060136	0.00062067	0.00065211	0.00067936	0.00069951	0.0007112	0.00072073	0.00072907	0.00074405	0.00074629	0.00073801	0.00071875	0.00070484	0.00069816	0.000697	0.0006943	0.00069543	0.00069326	0.00069883
1723.4	0.00068964	0.00090125	0.00087159	0.00079972	0.00077384	0.0008063	0.00080435	0.00079386	0.00080447	0.00081838	0.00082565	0.00083314	0.00084963	0.00083345	0.00079663	0.00076774	0.00074145	0.00070861	0.00068218	0.00067693	0.00067558	0.0006601	0.00064375	0.00063043	0.00061169	0.00059508	0.00059375	0.00060401	0.00061878	0.00063275	0.00065502	0.00067367	0.00068867	0.00071019	0.00072815	0.00073069	0.00072628	0.00071856	0.00071209	0.00069767	0.00068729	0.00068424	0.00068226	0.00068125	0.00068037	0.00067197	0.00066123	0.00065303	0.00065328
1730	0.00055764	0.0006933	0.00062463	0.00060629	0.0006762	0.00073094	0.00075375	0.0007798	0.00081287	0.00083986	0.00085476	0.00085023	0.00083147	0.00078536	0.00074635	0.00071467	0.00069286	0.00067118	0.00066439	0.00066917	0.00067931	0.00067865	0.00067804	0.00067157	0.00066431	0.00066061	0.00066811	0.00067909	0.0006907	0.00069678	0.00070681	0.00071903	0.00072779	0.00073451	0.00072951	0.00072398	0.0007213	0.00071607	0.00070726	0.00069242	0.00068093	0.00067292	0.00066596	0.00066056	0.00065346	0.00064198	0.00063225	0.00062672	0.00062598
1736.7	0.00070281	0.00064055	0.00065205	0.00067858	0.00074102	0.00074418	0.00074934	0.00075138	0.00075696	0.00075811	0.00075644	0.0007335	0.00069738	0.00068123	0.00068375	0.00069289	0.00069942	0.00069107	0.0006917	0.00070231	0.00071771	0.000727	0.00071621	0.0007006	0.00068455	0.00067355	0.00067598	0.000687	0.00069079	0.00068687	0.00068649	0.00069494	0.00070262	0.00070608	0.00070851	0.00070983	0.00070411	0.00069737	0.00068622	0.00066905	0.00065548	0.00064295	0.00064204	0.00063689	0.00063109	0.00062248	0.00061585	0.0006126	0.00060176
1743.4	0.00054745	0.0006221	0.00061513	0.00063593	0.0006332	0.0006512	0.00066492	0.00068225	0.00070277	0.00070699	0.00070463	0.00069681	0.00068496	0.00068416	0.00068202	0.00067909	0.00068443	0.00069545	0.00070826	0.00071572	0.00071378	0.0007176	0.00071468	0.00069604	0.00067559	0.00065567	0.00064169	0.00063163	0.00062509	0.00063259	0.00064864	0.00066327	0.00067144	0.00067053	0.00066789	0.00066132	0.00065842	0.00065646	0.0006506	0.00063809	0.00062564	0.00062676	0.00062844	0.00061868	0.00061229	0.00061201	0.00061124	0.00061001	0.00060759
1750	0.00054522	0.00063178	0.00064344	0.00065129	0.00067492	0.00069906	0.00070268	0.00071818	0.00072943	0.00073212	0.00072299	0.00071869	0.00070851	0.00071301	0.00071572	0.00072529	0.00073148	0.00073642	0.00074006	0.00074952	0.00075032	0.00074058	0.00070817	0.0006777	0.00065548	0.00063427	0.00062221	0.00061438	0.00061065	0.00061425	0.00062221	0.00063215	0.00063952	0.00064151	0.00064131	0.00063748	0.00063985	0.00064237	0.00063957	0.00064003	0.00064236	0.00064577	0.00064017	0.00063283	0.00062993	0.00062797	0.00062434	0.00062239	0.00061607
1756.7	0.00036152	0.00054933	0.0005612	0.00061175	0.00064893	0.00069924	0.0007257	0.00074711	0.00077883	0.0008016	0.00080826	0.00081129	0.00080514	0.00078815	0.0007751	0.00076813	0.00076985	0.00076449	0.00076091	0.00075103	0.00074261	0.00072623	0.00070507	0.00068843	0.00067169	0.00064883	0.00062923	0.00061119	0.00059837	0.00059085	0.00059564	0.000608	0.00061245	0.00060911	0.00061427	0.00062312	0.00062976	0.00063378	0.00063706	0.00064163	0.00064523	0.00065073	0.0006495	0.00064135	0.00063357	0.0006275	0.00062383	0.00062346	0.0006273
1763.4	0.00041155	0.00054252	0.00057194	0.00059456	0.00065069	0.00071184	0.00076359	0.0007969	0.00082041	0.00082543	0.00082969	0.00083057	0.00081943	0.00080183	0.00078957	0.00076339	0.00074759	0.00073349	0.00073981	0.00074381	0.00073565	0.00071623	0.00068565	0.00064792	0.00061171	0.00058089	0.00056221	0.00054712	0.00053706	0.00053723	0.00054633	0.00055311	0.0005575	0.00057483	0.00060047	0.00062081	0.00063883	0.00064966	0.00065457	0.0006561	0.00065772	0.00065842	0.0006548	0.00064718	0.00064403	0.00063435	0.000628	0.00063029	0.00063562
1770	0.00050824	0.00051525	0.00048127	0.00053996	0.00062755	0.00067597	0.00071403	0.00074976	0.00078814	0.00080006	0.00080101	0.00078361	0.00075946	0.00075036	0.00073878	0.00071772	0.00070801	0.00070287	0.00070336	0.00070774	0.00069685	0.00067144	0.00063349	0.00059514	0.00056744	0.00054608	0.00053537	0.0005283	0.00052839	0.00053845	0.00054827	0.00056113	0.00057602	0.0005923	0.00061091	0.0006248	0.00063857	0.00064534	0.00064917	0.00065261	0.00064808	0.0006508	0.00065419	0.00065427	0.00065612	0.00065279	0.0006522	0.00065734	0.0006623
1776.7	0.00040531	0.0004409	0.00052712	0.00058255	0.00062122	0.00067802	0.00072338	0.00074701	0.00076033	0.00075295	0.0007349	0.00072689	0.00073587	0.00073818	0.00072274	0.00070201	0.00069608	0.0006884	0.00068886	0.00069349	0.00068182	0.00065576	0.00062094	0.00059489	0.0005749	0.00055328	0.00054331	0.00053462	0.00053262	0.00054267	0.00055479	0.00056854	0.00057908	0.00059637	0.0006165	0.00062872	0.00064406	0.00066055	0.00066509	0.00066823	0.00066591	0.00066593	0.00066928	0.00067591	0.00068786	0.00069317	0.00069653	0.00070658	0.00071383
1783.4	0.00056455	0.00054103	0.00061298	0.00068324	0.0007294	0.00075309	0.0007764	0.00079588	0.00080008	0.00079574	0.00076943	0.00074256	0.00070996	0.00067819	0.00065555	0.00064554	0.00063567	0.00062627	0.00062589	0.00062582	0.00061808	0.00061036	0.00061329	0.00061179	0.00060746	0.00059886	0.00059464	0.0005874	0.00058831	0.00059812	0.00060866	0.00062183	0.00063347	0.00064137	0.00065249	0.0006578	0.00066578	0.00067642	0.00068837	0.000702	0.00071378	0.00072374	0.00073196	0.00074203	0.00075701	0.00076548	0.00076797	0.00076475	0.00075329
1790	0.0003823	0.00050461	0.00064286	0.00073412	0.0007471	0.00077421	0.0007818	0.00079978	0.00079019	0.00074704	0.00069425	0.0006426	0.00060662	0.00059282	0.00058955	0.00058355	0.00058317	0.00058849	0.00060703	0.00062955	0.00064569	0.00065038	0.00064677	0.00063762	0.00063148	0.00061981	0.00061198	0.00060741	0.00060856	0.0006164	0.0006263	0.00064433	0.00065739	0.00067446	0.00069377	0.00070581	0.00071565	0.00072737	0.00073818	0.00074559	0.00075587	0.00076657	0.00076477	0.0007592	0.00075414	0.00074514	0.00072826	0.00070769	0.00069039
1796.7	0.00019075	0.00047862	0.00058865	0.00067362	0.00066381	0.00072439	0.00074914	0.00075843	0.00075696	0.00072657	0.00068419	0.00064587	0.00063298	0.00061388	0.00058881	0.00056791	0.0005564	0.00055701	0.00057279	0.00059445	0.00060364	0.0006084	0.00061602	0.00061677	0.00061391	0.00061114	0.00061123	0.00061181	0.00061517	0.00062183	0.00063447	0.00065536	0.00068186	0.00070842	0.00072825	0.00074127	0.00075116	0.00075589	0.00076412	0.00076171	0.00075427	0.00073221	0.00070796	0.0006885	0.00067506	0.00065528	0.00063182	0.00061081	0.00059555
1803.4	0.00026027	0.00048926	0.00061108	0.0006192	0.00062941	0.00068693	0.00071748	0.00073201	0.00072681	0.00071104	0.00069574	0.0006909	0.00068871	0.00068688	0.00067637	0.00066841	0.00065335	0.00064956	0.00065548	0.00066986	0.00067422	0.00066521	0.00064516	0.00063494	0.00062611	0.00062101	0.00062449	0.00063935	0.00066033	0.00068156	0.00071063	0.00073732	0.00075492	0.00076647	0.00077375	0.00076567	0.00074773	0.00073007	0.00071854	0.00069915	0.00067672	0.00065582	0.00063743	0.00061901	0.00060602	0.00058845	0.00056737	0.00055425	0.00054768
1810	0.000266	0.00043462	0.00045919	0.00048939	0.00053692	0.00060828	0.00065449	0.00071349	0.00075052	0.00077285	0.00077318	0.00077452	0.00077174	0.00076682	0.00074535	0.00071922	0.00069876	0.00069325	0.00069782	0.00071137	0.00071714	0.00071653	0.00071281	0.00071168	0.00070439	0.0006995	0.00070268	0.000714	0.00073248	0.00074928	0.00076545	0.00076955	0.00076837	0.00075954	0.00074906	0.00073036	0.00071195	0.00069414	0.00067528	0.00064995	0.00062773	0.00060863	0.00059756	0.00058351	0.00057385	0.00056445	0.00055419	0.00055257	0.00055693
1816.7	0.00025678	0.00031028	0.00038995	0.00040731	0.00046202	0.00052768	0.00057819	0.00063212	0.00066569	0.00068586	0.00068703	0.00071331	0.00073723	0.00074284	0.00074242	0.00074559	0.00074005	0.00073379	0.00073978	0.00076069	0.00077647	0.00078202	0.00077458	0.00075948	0.00074517	0.00073503	0.00073305	0.00073121	0.00072973	0.00071358	0.00069927	0.0006881	0.00068284	0.00067735	0.0006668	0.00065555	0.00064309	0.00063188	0.00062583	0.00061247	0.00059578	0.00057752	0.00057046	0.00056598	0.00056247	0.0005631	0.00056417	0.00056633	0.00056208
1823.4	0.000256	0.00039268	0.00039172	0.00045436	0.0005262	0.00058503	0.00061612	0.00065395	0.00068981	0.00072314	0.00072911	0.00073135	0.00073021	0.00072103	0.00071824	0.00073028	0.00074411	0.00075969	0.00077844	0.00079753	0.0008015	0.00079491	0.00078283	0.00076339	0.00073559	0.00070344	0.00068262	0.00066515	0.00065062	0.00063826	0.00063197	0.00063076	0.00062969	0.00062346	0.00061811	0.00061149	0.00060991	0.00061089	0.00060848	0.00060502	0.00060323	0.00060582	0.00061069	0.00060749	0.0005994	0.00059162	0.0005853	0.00058117	0.00057782
1830	0.00049582	0.00053882	0.00054787	0.00061995	0.00067787	0.00071872	0.00074431	0.00077725	0.00080719	0.00081457	0.00080702	0.0007969	0.00078312	0.00076951	0.00076446	0.00077672	0.00078958	0.00080856	0.00081857	0.00082	0.00080991	0.00079377	0.00076791	0.00073755	0.00070223	0.00066707	0.00063415	0.00061233	0.00060031	0.0005937	0.00059549	0.00060296	0.00060654	0.00060526	0.00060505	0.00060871	0.00061967	0.00062724	0.00062843	0.00062781	0.00063168	0.00063661	0.00063473	0.00062729	0.00062131	0.00061448	0.0006086	0.00060969	0.00061333
1836.7	0.00033152	0.00050373	0.00055182	0.00065982	0.00071435	0.00078689	0.00082411	0.0008621	0.00090001	0.00092331	0.00092707	0.00091076	0.00090132	0.00090199	0.00089339	0.00088641	0.00086905	0.00083766	0.00080679	0.00078034	0.00076135	0.00073457	0.00069227	0.00064863	0.00061615	0.0005917	0.00058589	0.0005759	0.00056427	0.00055832	0.00056174	0.00057162	0.00058074	0.00058871	0.00060137	0.00061676	0.00063118	0.00063673	0.00063601	0.00063158	0.00062893	0.00062742	0.00062406	0.00062084	0.00061889	0.00062205	0.000625	0.00063131	0.00063366
1843.4	0.000522	0.00050926	0.00063871	0.0006833	0.0007322	0.00080135	0.0008899	0.00093569	0.000951	0.00094926	0.00094725	0.00094978	0.00093916	0.00090721	0.0008669	0.00082332	0.0007896	0.00076174	0.00074431	0.00072594	0.0007063	0.00067834	0.00065142	0.00061933	0.00059299	0.00057605	0.00056444	0.00055066	0.00054392	0.00055199	0.00056898	0.00057761	0.00057918	0.00058553	0.00059425	0.00060199	0.00060898	0.00061173	0.00061262	0.00061458	0.00062272	0.00063747	0.00064432	0.00064329	0.00064442	0.00064442	0.00064184	0.00064018	0.0006378
1850	0.00036997	0.00049757	0.00055092	0.00057617	0.00066798	0.00075562	0.00081119	0.00084356	0.00085258	0.00087386	0.00086815	0.00086518	0.00084547	0.00080663	0.00076166	0.00073234	0.0007081	0.00069596	0.00069024	0.00069937	0.00070114	0.00067866	0.00065095	0.00062437	0.00060442	0.000586	0.00057267	0.00055903	0.00055315	0.00055309	0.00056353	0.00056952	0.00057464	0.00058303	0.00059367	0.00060799	0.00062397	0.00063224	0.00063646	0.00063905	0.00064611	0.00064912	0.00064852	0.00065002	0.00064761	0.00063972	0.00062412	0.00060501	0.00058613
1856.7	0.00060504	0.00062366	0.00065531	0.00072163	0.00077732	0.0008142	0.00083516	0.00082554	0.00083255	0.00083753	0.00081831	0.0007824	0.00075172	0.00071975	0.00069033	0.0006839	0.00068638	0.00067655	0.00067095	0.00066884	0.00066402	0.00064585	0.00062379	0.0006083	0.00059805	0.00057935	0.00056673	0.00055324	0.00054853	0.00055126	0.00056682	0.00058133	0.00059537	0.0006046	0.00061828	0.00062928	0.00063709	0.00063897	0.00064407	0.00064236	0.0006402	0.00063128	0.0006171	0.00060114	0.0005857	0.00056588	0.00054907	0.00053241	0.00052073
1863.4	0.00088818	0.00086431	0.0008995	0.00090214	0.00090317	0.00089885	0.00089089	0.00088484	0.00086998	0.00083151	0.00079392	0.00076218	0.00073429	0.00071002	0.00069253	0.00067795	0.00066281	0.00064723	0.00065048	0.00064793	0.00063888	0.00062044	0.00059683	0.00057486	0.00055993	0.00054482	0.00054283	0.00054202	0.00055184	0.00056935	0.00059559	0.000608	0.0006182	0.00062654	0.0006371	0.0006383	0.00064222	0.00063992	0.00063379	0.00061517	0.00059138	0.00056497	0.00054899	0.00053307	0.00052541	0.00051925	0.00051576	0.00051313	0.00051936
1870	0.00065696	0.00065716	0.00066551	0.00071798	0.00076349	0.00077735	0.00079116	0.0008076	0.00082023	0.00080989	0.00078786	0.00075431	0.000716	0.00068213	0.00065943	0.00064191	0.00062019	0.00061132	0.00061706	0.00061647	0.0006092	0.00059994	0.0005878	0.00058083	0.00057873	0.00057803	0.00057418	0.00057162	0.00057646	0.00058587	0.0006035	0.00061689	0.00063587	0.00064467	0.00063737	0.00061896	0.00059459	0.00057395	0.00056169	0.00055054	0.00054505	0.0005369	0.00053365	0.00053443	0.0005451	0.00056084	0.0005764	0.00058159	0.00058153
1876.7	5.4896e-05	0.00036488	0.00049857	0.00059004	0.00062878	0.00071178	0.00075825	0.00078307	0.0007977	0.00078501	0.00075362	0.00073354	0.00071724	0.00069837	0.00066832	0.0006447	0.00062665	0.00061991	0.00062485	0.00063341	0.00063218	0.00062378	0.00061394	0.0006109	0.00060263	0.00058703	0.00057785	0.0005773	0.00058028	0.0005785	0.00057855	0.00057747	0.00057372	0.00056995	0.00056809	0.00055919	0.00055092	0.00054703	0.00054958	0.00055268	0.00056089	0.00057231	0.00058221	0.00058695	0.00059052	0.00058158	0.00057075	0.00056235	0.00055692
1883.4	0.00024945	0.00050418	0.0005489	0.00063361	0.00067295	0.00074363	0.00076863	0.00078676	0.00080737	0.00081041	0.00078458	0.00075954	0.00073349	0.00072211	0.0006992	0.00068842	0.00068237	0.00068167	0.00068473	0.00068326	0.00066717	0.00064594	0.00062763	0.00060915	0.00059419	0.00057237	0.0005529	0.00053351	0.0005193	0.00051253	0.00051497	0.00051496	0.00051685	0.00051594	0.00051838	0.00052176	0.0005323	0.00055072	0.00056725	0.00057345	0.0005785	0.00057979	0.00057956	0.00057194	0.00056517	0.0005574	0.00054357	0.00053839	0.00053822
1890	0.00033057	0.00046403	0.0005106	0.00057325	0.00058689	0.00063872	0.00067786	0.00070579	0.00072367	0.0007244	0.00069482	0.00068383	0.00069082	0.00070673	0.00069914	0.00069012	0.00067198	0.00066723	0.00066877	0.00067801	0.0006843	0.00067204	0.00063953	0.00059547	0.00054156	0.00049863	0.00047773	0.00046844	0.00046796	0.00046319	0.0004623	0.00046829	0.00048817	0.00051835	0.00054338	0.00055192	0.00055579	0.00055635	0.00055057	0.00054198	0.0005401	0.00053964	0.00054265	0.00054024	0.00054006	0.00053433	0.00052681	0.00052726	0.00052474
1896.7	0.00024376	0.00037698	0.00043857	0.00049019	0.00049544	0.00055267	0.00059393	0.00062384	0.00064412	0.00065617	0.00064864	0.00065442	0.00068348	0.00069008	0.00067685	0.00067422	0.0006704	0.00067381	0.00066564	0.00065011	0.00062594	0.00058998	0.00055715	0.00052884	0.00050197	0.00048563	0.00047471	0.00047593	0.00048715	0.00050497	0.00052922	0.00054874	0.00056545	0.00056702	0.00055837	0.00054682	0.00053995	0.00053545	0.00053429	0.00052728	0.00052826	0.00052684	0.00052872	0.00052781	0.00052887	0.00052896	0.00053198	0.00053662	0.00053841
1903.4	0.00042327	0.0005177	0.00056988	0.00060613	0.000635	0.00068206	0.00072109	0.0007413	0.00073763	0.00073694	0.00072245	0.00071255	0.0007101	0.00070028	0.00068246	0.00065643	0.0006363	0.00061529	0.00059543	0.00058193	0.00056659	0.00055258	0.00053222	0.00051157	0.00049867	0.00050248	0.00051974	0.00053969	0.00055577	0.00056361	0.00056584	0.00056234	0.00055839	0.00054946	0.00053824	0.00053365	0.00053068	0.00052938	0.00053153	0.00053354	0.00054228	0.00055655	0.00056508	0.00056771	0.00056681	0.00056659	0.00056683	0.00057147	0.0005726
1910	0.00054669	0.00055789	0.00058928	0.00064152	0.00067936	0.0007029	0.00071537	0.00072668	0.00073617	0.00073221	0.00072134	0.00068867	0.00063653	0.00058358	0.00054083	0.00053061	0.00051996	0.00051581	0.00050668	0.00049611	0.00049981	0.00051061	0.0005306	0.0005389	0.00053531	0.00053075	0.00053037	0.00053266	0.00053368	0.00052931	0.00053289	0.00053774	0.00054576	0.00054866	0.00055204	0.00055973	0.00056452	0.00057152	0.00058206	0.00059288	0.00060586	0.00062027	0.00062978	0.00062792	0.00061725	0.0006072	0.00059713	0.00058901	0.00057204
1916.7	0.00024239	0.00040349	0.00053869	0.00059152	0.00061489	0.00067973	0.00072251	0.0007418	0.00072547	0.00068018	0.00063243	0.00059064	0.00056812	0.0005464	0.00051878	0.00050296	0.00049034	0.00049263	0.00051646	0.00054082	0.0005553	0.00055561	0.00054159	0.00052171	0.0004963	0.00048695	0.00048601	0.00048617	0.00049269	0.00050015	0.00051247	0.00052414	0.00054359	0.0005615	0.00057535	0.00059191	0.00060474	0.00061398	0.00062253	0.00062788	0.00063697	0.00063727	0.00063029	0.00061542	0.00059278	0.00056807	0.00054358	0.00052102	0.00049429
1923.4	0.00051564	0.00053722	0.00059896	0.00064012	0.00068981	0.00072339	0.00073848	0.00073138	0.00071704	0.00070569	0.00069631	0.00067708	0.00065205	0.00063323	0.00061523	0.00062513	0.0006405	0.0006438	0.00063778	0.00061724	0.00059672	0.00057177	0.00054335	0.00052087	0.00049647	0.00048248	0.00048051	0.00048588	0.00050692	0.00052569	0.00054427	0.00055543	0.00056521	0.00056803	0.00057689	0.00058989	0.00060004	0.00059632	0.00059519	0.00059094	0.0005868	0.00056952	0.00055676	0.00053502	0.00051046	0.00048641	0.00046812	0.00045419	0.00044341
1930	0.00025006	0.00047215	0.00053677	0.00053445	0.00054912	0.0006083	0.00064212	0.00064948	0.00065742	0.00067076	0.00067763	0.00069238	0.00071186	0.0007132	0.00070393	0.00070036	0.00068672	0.00065509	0.00063141	0.00061419	0.00060683	0.00058409	0.00056691	0.00055109	0.00053387	0.0005231	0.00053539	0.00054836	0.00056115	0.00056818	0.00058131	0.00058511	0.00058402	0.00058183	0.00058495	0.00058407	0.00057986	0.00057199	0.00056269	0.00055255	0.0005386	0.00052164	0.00050688	0.00049218	0.00048261	0.00048129	0.00047925	0.00047986	0.00047781
1936.7	0.00029057	0.00032101	0.00028106	0.00030613	0.00035699	0.00040926	0.00045118	0.00049097	0.00054713	0.00058896	0.00060694	0.00063304	0.00064915	0.00064698	0.00063221	0.00063215	0.0006204	0.00061013	0.00060954	0.00061447	0.00061657	0.0006132	0.00061587	0.00061508	0.00060972	0.00061354	0.0006129	0.00060855	0.00061158	0.00061128	0.00061068	0.00060165	0.00059051	0.00057885	0.00056274	0.00055249	0.00054779	0.00053351	0.00052271	0.00051601	0.00051026	0.00050488	0.00050086	0.00049766	0.00050121	0.000499	0.00050563	0.00051733	0.00052823
1943.4	6.1909e-05	0.00012378	0.00026202	0.00034097	0.00040067	0.00047788	0.0005518	0.00059018	0.00060019	0.00060726	0.00060705	0.00060853	0.00060826	0.00060892	0.00059107	0.00058589	0.00058799	0.00060114	0.00061291	0.00062415	0.00062778	0.00062289	0.00061701	0.00061678	0.00061053	0.00060327	0.00059287	0.00058034	0.00056687	0.00054998	0.00053964	0.000525	0.00051046	0.00050305	0.00049398	0.00049036	0.00049439	0.0004928	0.00050023	0.00050346	0.00050405	0.00050412	0.00050522	0.00051609	0.00053027	0.00054162	0.00055448	0.00056444	0.00057098
1950	0.00036884	0.00054736	0.00057857	0.00062026	0.00065482	0.00069095	0.0006802	0.00067185	0.00066535	0.00066913	0.0006582	0.00064519	0.00062324	0.00060869	0.00059612	0.00060738	0.00061152	0.00060925	0.00061475	0.00061838	0.0006162	0.00060788	0.0006015	0.00058922	0.00056848	0.00054874	0.00054556	0.00052949	0.00051515	0.00049487	0.0004841	0.00047342	0.00047304	0.00047941	0.00048576	0.00048246	0.00048358	0.00048495	0.00050272	0.00052101	0.00054742	0.0005706	0.00058336	0.00059319	0.00059859	0.00060033	0.00059498	0.00057916	0.00055839
1956.7	0.00029454	0.00061461	0.00069692	0.00068845	0.00068452	0.00073133	0.0007241	0.00073537	0.00073891	0.00073262	0.00073738	0.00074908	0.00076042	0.00076748	0.00076184	0.00075127	0.00072841	0.00071081	0.00070353	0.00068406	0.00066594	0.00064405	0.00061137	0.00058131	0.00055833	0.00053391	0.00051746	0.00049764	0.000495	0.00048926	0.00048876	0.00048301	0.00048814	0.00049703	0.00051388	0.00053074	0.00055385	0.00056968	0.00058622	0.00059622	0.00060812	0.0006109	0.0006033	0.00059009	0.00056515	0.00053354	0.00049904	0.00046677	0.00043954
1963.4	0.00034218	0.00053131	0.00056337	0.00059521	0.00062887	0.00068689	0.00073063	0.00076838	0.00080082	0.00083552	0.00085429	0.00086091	0.00086724	0.00086355	0.00084013	0.00080078	0.00076272	0.00072204	0.00068449	0.00064729	0.00061855	0.00058556	0.00055495	0.00052731	0.00050718	0.00048698	0.00047881	0.00047444	0.00047763	0.00048589	0.00049751	0.00051141	0.00053332	0.00056072	0.00058369	0.00060012	0.00060703	0.00061004	0.00060701	0.00059523	0.00057415	0.00054731	0.00050966	0.00047774	0.00045504	0.0004394	0.00042674	0.0004196	0.00042402
1970	0.00027221	0.00046667	0.00051365	0.00054773	0.00057662	0.00063373	0.00067419	0.00070471	0.00073691	0.00076429	0.00076962	0.00077184	0.00076538	0.00074755	0.00072278	0.00069434	0.00066043	0.00061912	0.00058542	0.00056404	0.000547	0.00052799	0.00051248	0.00049151	0.00046908	0.00045294	0.00045631	0.00047027	0.00049471	0.00051856	0.00054139	0.00056357	0.00058364	0.00060292	0.00061571	0.00060972	0.0005898	0.00056347	0.00053745	0.00051238	0.00048768	0.00046347	0.00044607	0.00043784	0.00044844	0.00046387	0.00046717	0.00047226	0.00047883
1976.7	0.00054272	0.00061052	0.00056257	0.00057411	0.00058389	0.00061347	0.00065099	0.00067665	0.00070974	0.0007265	0.00071736	0.0007041	0.00068824	0.0006714	0.0006443	0.00060333	0.00057151	0.00055014	0.00053623	0.00053518	0.00052744	0.00052032	0.00051603	0.00051269	0.0005133	0.00051413	0.00052071	0.00052979	0.00054687	0.00055296	0.00055958	0.00056401	0.00055736	0.00054467	0.00053247	0.0005112	0.00048732	0.00046556	0.00046405	0.00046727	0.00046876	0.00047486	0.00047902	0.00047887	0.00048319	0.00048653	0.00048464	0.00048356	0.00048111
1983.4	0.00070645	0.00076256	0.00074237	0.00074021	0.00075178	0.00076736	0.00077263	0.00076424	0.00075614	0.00074723	0.00072586	0.00070106	0.00067078	0.00064609	0.00061571	0.00059187	0.00057705	0.00056843	0.00056444	0.00057113	0.00057217	0.00058025	0.00057726	0.00056964	0.00055173	0.00053423	0.00052702	0.00051827	0.00050695	0.0004925	0.00046861	0.00045597	0.0004529	0.00045525	0.00046312	0.00046429	0.00047019	0.00048541	0.0004975	0.00050853	0.00050504	0.0004956	0.00049226	0.00048871	0.00048149	0.00047136	0.00045574	0.00044841	0.00044695
1990	0.00084513	0.00090185	0.00082956	0.00077994	0.0007849	0.00078505	0.00076342	0.00073585	0.00072138	0.00071241	0.00069877	0.00068559	0.00066046	0.00063558	0.00060797	0.00059889	0.00060505	0.00062384	0.00063488	0.00064	0.00063349	0.00062173	0.00059828	0.00056967	0.00052884	0.00048495	0.00044306	0.00041505	0.00040171	0.00039343	0.00039685	0.00041334	0.00043759	0.0004623	0.00048323	0.00049141	0.00049666	0.00050471	0.00050982	0.0005086	0.00049981	0.00049515	0.00049341	0.00048824	0.00048218	0.00047801	0.00046918	0.00046576	0.00046103
1996.7	0.00063463	0.00069898	0.00058235	0.00056933	0.00060509	0.00061964	0.00061035	0.00061546	0.00062958	0.00064616	0.00064591	0.00065147	0.00064931	0.0006479	0.00064053	0.00063362	0.00063792	0.0006461	0.00064486	0.00063778	0.00061087	0.00057248	0.00052787	0.00047909	0.00042886	0.00038708	0.0003658	0.0003691	0.00039086	0.00040971	0.00042652	0.00044536	0.00046641	0.00048825	0.00050128	0.00050549	0.00050808	0.00049966	0.00048849	0.00048	0.00047359	0.00047118	0.00047324	0.00046991	0.00046196	0.00044774	0.00043576	0.00043097	0.00042726
2003.4	0.00032573	0.0004177	0.00039893	0.00044728	0.00048203	0.00051964	0.00052851	0.00056348	0.00059875	0.00063675	0.00066346	0.00067333	0.00067093	0.00066415	0.00065695	0.00065401	0.00064027	0.00061496	0.00058361	0.0005437	0.00050684	0.0004806	0.00045695	0.00042813	0.00041245	0.00040793	0.00041251	0.00041633	0.00041683	0.00041958	0.00042578	0.00043842	0.00044628	0.00044247	0.00042707	0.00042144	0.00042272	0.00043422	0.00043772	0.00043551	0.00043781	0.00044162	0.00044684	0.00045063	0.0004497	0.00044347	0.00043274	0.00042793	0.00042858
2010	0.00038901	0.00042675	0.00047547	0.00052992	0.00054958	0.00059916	0.00065165	0.00071003	0.00072997	0.00073681	0.00071484	0.0006889	0.00066378	0.0006333	0.00058956	0.00054354	0.00050091	0.00048145	0.0004786	0.00048272	0.00048908	0.0005006	0.0005012	0.00049531	0.00047897	0.00046256	0.00044639	0.00043034	0.00042296	0.00041713	0.00041659	0.00041794	0.00041711	0.00041919	0.00041625	0.00041907	0.00042984	0.00043662	0.00043892	0.0004342	0.00043866	0.00044384	0.00045079	0.0004548	0.00045455	0.00044695	0.00044162	0.00044342	0.00045175
2016.7	0.00034066	0.00046743	0.00055363	0.00059433	0.00062914	0.00069568	0.00071866	0.00074199	0.00072681	0.00069298	0.00064911	0.00061068	0.00056743	0.00052068	0.0004707	0.00045047	0.00045664	0.00047301	0.00049843	0.00052349	0.00054676	0.00056317	0.00056352	0.00055569	0.0005356	0.0005143	0.00049358	0.0004731	0.00045759	0.00044422	0.00044018	0.00043994	0.00043739	0.00042994	0.00042016	0.00042094	0.00043066	0.00044038	0.0004479	0.00044772	0.00044663	0.00044366	0.0004505	0.00045621	0.00045971	0.00046281	0.00046681	0.00046803	0.00046839
2023.4	0.00029855	0.00054471	0.00064978	0.0006537	0.00067205	0.00073225	0.00072912	0.00071894	0.00067689	0.00062826	0.00058336	0.000561	0.00054077	0.00053317	0.00051893	0.00052165	0.00052129	0.00052347	0.0005445	0.00056849	0.00057414	0.00056236	0.00052669	0.00049179	0.00046679	0.00045517	0.00045385	0.00044094	0.00042592	0.00042276	0.00042241	0.00042518	0.00042518	0.00042066	0.00041488	0.00041383	0.00042049	0.00042811	0.00043573	0.00044766	0.00046262	0.00048176	0.00049093	0.00049281	0.00048855	0.00048078	0.00047421	0.00046267	0.00044636
2030	0.00074797	0.00072983	0.00067258	0.00062626	0.00063033	0.00063615	0.00063203	0.00062872	0.00061866	0.00061476	0.00061262	0.00061682	0.00061176	0.00059206	0.00056285	0.00053967	0.0005171	0.0005084	0.00050531	0.00050216	0.00048937	0.00046935	0.00045384	0.00043888	0.00043536	0.00043732	0.00043623	0.00043289	0.0004264	0.00042803	0.00043255	0.00043822	0.00044168	0.00043868	0.00044325	0.00045473	0.0004742	0.00048998	0.00049708	0.00050254	0.00050215	0.00049309	0.0004806	0.00046606	0.0004531	0.00043504	0.00041301	0.00039735	0.00037581
2036.7	0.00028791	0.00032023	0.00032294	0.00036981	0.00044473	0.00049499	0.0005357	0.00057891	0.00060696	0.00063972	0.00063806	0.00063213	0.00062788	0.0006123	0.00059592	0.00057262	0.00054133	0.00051695	0.0005007	0.0005089	0.00050926	0.00048871	0.00046637	0.00044792	0.00044736	0.00045266	0.00046257	0.00046836	0.00045516	0.00044997	0.00045488	0.00046126	0.0004696	0.00047447	0.00048253	0.00048514	0.00048281	0.00048253	0.00048316	0.00047695	0.00046694	0.00044588	0.00042014	0.0003916	0.00036824	0.00035055	0.00033776	0.00032434	0.00030832
2043.4	2.1273e-05	0.00011952	0.00021603	0.00035945	0.00044602	0.00051565	0.00057308	0.00063087	0.00067851	0.0007009	0.0006898	0.00066642	0.00064284	0.00062422	0.00061299	0.00059481	0.0005649	0.00053497	0.00051897	0.00051346	0.00051444	0.00049732	0.00048341	0.0004633	0.00045435	0.00045781	0.00046761	0.00046819	0.00047038	0.00047503	0.00048383	0.00048183	0.00048546	0.00048698	0.00048601	0.00048137	0.00047873	0.000466	0.00045121	0.00043522	0.00042654	0.00041292	0.00039488	0.00037153	0.00034775	0.0003241	0.00031058	0.0003056	0.00030813
2050	7.0567e-05	0.00024617	0.0004248	0.00050426	0.0005235	0.00056857	0.0005995	0.0006283	0.00063028	0.00061114	0.00058464	0.00056586	0.00055633	0.00056486	0.0005763	0.0005765	0.00056061	0.00054297	0.0005316	0.00053248	0.00053179	0.00051305	0.00049296	0.00048228	0.00047769	0.00047668	0.0004747	0.00047286	0.00046871	0.00046279	0.00046561	0.00046555	0.00046794	0.00046591	0.00045962	0.00045555	0.00044712	0.00043629	0.00042564	0.00041325	0.00039803	0.00037489	0.0003581	0.00035084	0.00034889	0.00035683	0.00036709	0.00038135	0.00039352
2056.7	0.00035272	0.00040133	0.00039705	0.00043929	0.00043883	0.00044344	0.00045399	0.00046671	0.00049545	0.00052296	0.00052884	0.00053327	0.00054542	0.00057614	0.00060337	0.00061674	0.00061296	0.00059426	0.00057965	0.00057086	0.00056454	0.00055324	0.00053078	0.00050942	0.00048247	0.00046313	0.00045505	0.00045073	0.00044082	0.00042617	0.00041449	0.00040014	0.00038679	0.00037928	0.00038078	0.0003768	0.00036641	0.00035906	0.00035852	0.0003624	0.00037641	0.00039521	0.0004117	0.00042421	0.00043486	0.00044629	0.00045436	0.00046316	0.00046581
2063.4	0.00039473	0.00047641	0.00057418	0.0005642	0.00055473	0.00056552	0.00058989	0.00060507	0.00060515	0.00061154	0.00062083	0.00062258	0.00061375	0.00062395	0.00063379	0.00062904	0.00061317	0.00060517	0.0005944	0.00058128	0.00056949	0.00055725	0.00053484	0.00051267	0.00048812	0.0004674	0.00043573	0.00040294	0.00037811	0.00036083	0.00035436	0.00034148	0.00032425	0.00031462	0.0003115	0.00031762	0.00033358	0.00035406	0.00037632	0.00039367	0.000417	0.00044605	0.00046525	0.00047542	0.00047953	0.00047525	0.00046633	0.00045499	0.00043944
2070	0.00055281	0.00062167	0.00062157	0.00059507	0.00058594	0.00058883	0.00058772	0.00058879	0.00058884	0.00059265	0.00059138	0.00058673	0.00059431	0.00060293	0.00060462	0.00059729	0.00058716	0.00057345	0.00056866	0.0005736	0.00057431	0.00056942	0.00053923	0.00051263	0.00048026	0.00044684	0.00041743	0.00038628	0.00035854	0.00033341	0.00031562	0.00031357	0.00031733	0.00033685	0.00035684	0.00038184	0.00040683	0.00042966	0.0004498	0.00045231	0.00045769	0.0004591	0.00045369	0.00044472	0.00043025	0.00040854	0.00038937	0.0003675	0.00035576
2076.7	0.00032618	0.00043874	0.00046333	0.00048966	0.00052174	0.00055262	0.0005649	0.00058337	0.00060003	0.00062224	0.00063974	0.00063288	0.00062914	0.00061542	0.00060637	0.00060839	0.00060509	0.00059642	0.00058072	0.00056713	0.00054824	0.00052131	0.00049873	0.00047627	0.00043979	0.00041256	0.00039074	0.00038004	0.00038382	0.00039612	0.00041238	0.00042476	0.00043548	0.00044908	0.00045488	0.00046133	0.00047027	0.00046017	0.00044621	0.00043043	0.00041718	0.00039907	0.00038408	0.0003704	0.00035861	0.00034276	0.00033077	0.00032597	0.00033072
2083.4	0.00048391	0.00063132	0.00061401	0.00060933	0.00063225	0.00065508	0.00065703	0.00067829	0.00068749	0.00068988	0.00068267	0.00065447	0.00062346	0.00060385	0.00059044	0.00056885	0.00052188	0.00049053	0.00047353	0.0004695	0.00045684	0.00044031	0.00042163	0.00040241	0.00038838	0.00039292	0.00040119	0.00041379	0.00043072	0.00045244	0.00047241	0.00048395	0.00048846	0.0004796	0.00046792	0.00045483	0.00043511	0.00041398	0.00039527	0.00037492	0.00035188	0.00033155	0.0003272	0.00032714	0.00033612	0.00034786	0.00035489	0.00036298	0.00037614
2090	0.00052367	0.00070156	0.00065953	0.00065113	0.00064471	0.00066852	0.0006566	0.00065715	0.00065566	0.00065431	0.00062907	0.00060541	0.00057829	0.00055534	0.00051469	0.00047281	0.00043219	0.00040105	0.00038477	0.00038791	0.000382	0.00038207	0.0003787	0.00038564	0.00039386	0.00040394	0.00042254	0.00042886	0.00043275	0.00044023	0.00044377	0.00043649	0.00041793	0.0004035	0.00039186	0.0003748	0.00036215	0.00035437	0.00035091	0.00034596	0.00035056	0.00036544	0.00037521	0.00038724	0.0004016	0.00041197	0.00041437	0.00040982	0.00040829
2096.7	0.00028618	0.00053109	0.00059759	0.00059881	0.00063452	0.00070047	0.00072608	0.00072144	0.00071389	0.00069708	0.0006715	0.00065814	0.00062262	0.0005829	0.00053381	0.00049502	0.0004766	0.00046822	0.00046458	0.00046591	0.000456	0.00044927	0.00043884	0.00043353	0.00042503	0.00041261	0.00039514	0.00037442	0.00035751	0.00034474	0.00033957	0.00033783	0.00033821	0.00034123	0.00034115	0.00034231	0.00035605	0.00037849	0.00040513	0.00041822	0.00042986	0.00043459	0.00043361	0.00043185	0.00043191	0.00042305	0.00040918	0.00039091	0.0003791
2103.4	0.00058436	0.0006293	0.00061766	0.00063203	0.0006989	0.0007158	0.00072506	0.00072379	0.00072021	0.00071501	0.00070094	0.00066964	0.00061583	0.00058065	0.00055951	0.00054235	0.0005327	0.00052377	0.00052402	0.00052308	0.00052005	0.00049798	0.0004689	0.00043816	0.00040123	0.00036594	0.00034241	0.00031981	0.00030187	0.00028739	0.00029639	0.00031328	0.00033779	0.00036509	0.00038734	0.00040564	0.00042484	0.00044493	0.00046196	0.00045831	0.00044114	0.00041437	0.00039385	0.00037644	0.00036084	0.00034017	0.00032695	0.00032067	0.00032926
2110	0.00026472	0.00030213	0.00031822	0.00037118	0.00038533	0.00041003	0.00042649	0.0004581	0.0004815	0.00050526	0.00051406	0.00052087	0.00054563	0.00055676	0.00056164	0.00057004	0.00056819	0.00056656	0.00056448	0.00054975	0.00052156	0.00048143	0.00044214	0.00040277	0.00036177	0.00033542	0.00032008	0.00031127	0.00031407	0.00032545	0.00034745	0.00037355	0.00040029	0.00042563	0.00043867	0.00043952	0.00043299	0.00042621	0.00042328	0.00041318	0.00039567	0.00038111	0.00036937	0.0003657	0.00037219	0.00038326	0.00038861	0.00039275	0.00039924
2116.7	9.7642e-05	0.00018483	0.00023716	0.00027675	0.00030121	0.00034914	0.00039898	0.00045369	0.00048849	0.00051294	0.00053639	0.00055463	0.00058137	0.00060604	0.00061053	0.0005871	0.00055556	0.00052617	0.00050809	0.00048729	0.00046905	0.00044359	0.00040426	0.00036786	0.00034825	0.00035217	0.00037041	0.00038051	0.00039035	0.0003968	0.00040139	0.00041594	0.00043239	0.00044251	0.00043725	0.00042529	0.0004147	0.00040932	0.000412	0.00041669	0.0004159	0.00041569	0.00041311	0.00041931	0.00042505	0.00042972	0.00043388	0.0004346	0.00043704
2123.4	0.00037627	0.00040733	0.00040509	0.00042709	0.00045157	0.0004783	0.00050394	0.00053228	0.00055455	0.00056454	0.00055778	0.00055042	0.00053402	0.00051493	0.00048995	0.00046411	0.00044134	0.0004208	0.00041888	0.00042147	0.00042806	0.00043239	0.00043283	0.00042967	0.00042771	0.00043038	0.00043657	0.00043043	0.00042169	0.00040703	0.00039603	0.00039245	0.00039011	0.00038448	0.00038204	0.00038269	0.00039648	0.0004166	0.00043503	0.00044848	0.00045706	0.00046604	0.00047132	0.0004776	0.000485	0.00048865	0.00048636	0.00048237	0.00048108
2130	0.00022075	0.00046743	0.00052679	0.00051814	0.00051311	0.00055699	0.0005618	0.00055378	0.00054417	0.00051549	0.00048444	0.0004601	0.00044329	0.00042602	0.00041576	0.00041277	0.00040801	0.00040363	0.00041946	0.00044149	0.0004674	0.00047784	0.00047286	0.0004492	0.00042125	0.00040005	0.00039444	0.00037851	0.00037068	0.00036199	0.00036495	0.00037868	0.00040866	0.00043763	0.00045882	0.00046943	0.00047818	0.00048807	0.00049965	0.00051423	0.00051962	0.00051691	0.00051194	0.00050984	0.00050491	0.00050132	0.0004915	0.00047144	0.00044075
2136.7	0.00027979	0.0005225	0.00059397	0.00060843	0.00061501	0.00063846	0.00063251	0.00060166	0.00056897	0.00052816	0.00049121	0.00044613	0.00040734	0.00039558	0.00040076	0.00040916	0.000422	0.00043088	0.00044694	0.00046599	0.00048924	0.00049224	0.00047481	0.00044723	0.00041627	0.00039756	0.00039702	0.00039826	0.00040549	0.00040783	0.00041861	0.00043662	0.00045181	0.00046791	0.00048472	0.00049732	0.00051073	0.00052217	0.00053126	0.00053519	0.00053463	0.00053454	0.0005227	0.00049708	0.00046062	0.00041746	0.0003724	0.00033151	0.00029353
2143.4	0.00050136	0.00055032	0.00059358	0.00056789	0.00056141	0.00056536	0.00056705	0.0005595	0.00054471	0.00052051	0.00050702	0.00050912	0.00050953	0.00051207	0.00051786	0.00051927	0.00052013	0.00051557	0.00051184	0.00050637	0.00049605	0.00048219	0.00045953	0.00043871	0.00042608	0.00042621	0.00043437	0.0004428	0.00045089	0.00046168	0.0004719	0.00048407	0.00049693	0.00050618	0.0005108	0.00051632	0.00052043	0.00052661	0.00051952	0.00049863	0.00046012	0.00041735	0.00037366	0.00033271	0.00029332	0.00025865	0.00022949	0.00021362	0.00021224
2150	0.00024851	0.00031549	0.00027779	0.00033505	0.00043722	0.00048607	0.00051532	0.00055165	0.00059197	0.00063129	0.0006487	0.00063806	0.00059549	0.0005598	0.00053973	0.00052311	0.00050339	0.00047571	0.00046181	0.00045809	0.00047061	0.00048781	0.00048967	0.00047935	0.00046334	0.00046523	0.00048482	0.00050351	0.00051743	0.00051441	0.00051053	0.00051227	0.0005179	0.00052494	0.00051969	0.00049968	0.00046738	0.00043133	0.00039489	0.0003575	0.00032367	0.00029471	0.00027409	0.00026093	0.00026	0.00026509	0.00026962	0.00027588	0.00028463
2156.7	0.00017066	0.00015089	0.00016171	0.00028864	0.00038629	0.00044316	0.00047827	0.00054277	0.00059742	0.00061706	0.00059689	0.00055282	0.00051073	0.00047336	0.00045096	0.00045598	0.00045803	0.0004672	0.00048371	0.00050705	0.00052788	0.00053436	0.00054561	0.00054932	0.00054368	0.00053997	0.00053226	0.00052727	0.00052593	0.00052037	0.00051571	0.0004995	0.00047807	0.00044838	0.00041321	0.00037771	0.00035001	0.00032273	0.00030992	0.00030349	0.00030576	0.00031168	0.00031785	0.00032319	0.00032906	0.00033029	0.00032634	0.0003132	0.00029286
2163.4	-0.00010555	2.9581e-05	0.00017106	0.00029052	0.00037457	0.00046455	0.00052094	0.00056661	0.00058559	0.00058649	0.00057545	0.00054771	0.00052134	0.00051433	0.00051124	0.00052524	0.00053367	0.00053604	0.00054783	0.00055979	0.00058325	0.00059686	0.00059437	0.00057807	0.00055678	0.00053921	0.00052708	0.00050339	0.00047211	0.00042748	0.00038831	0.00035643	0.00032874	0.00030486	0.00028892	0.00028658	0.00030292	0.00031622	0.00033823	0.0003493	0.00035123	0.00034841	0.00034206	0.00032909	0.0003056	0.00027294	0.00025025	0.00022692	0.00020768
2170	0.00022651	0.00030835	0.00040725	0.00046551	0.00052572	0.00057091	0.00060225	0.00061921	0.00062608	0.00062791	0.00063633	0.00061647	0.00058374	0.00056208	0.00055771	0.0005675	0.00058125	0.00058833	0.00059097	0.00058769	0.00059031	0.00058307	0.00056479	0.00053283	0.00048221	0.00043322	0.00039319	0.00035676	0.00032257	0.00029214	0.00028107	0.00027736	0.00027921	0.0002942	0.00030732	0.00031511	0.00032624	0.00033375	0.0003348	0.00032503	0.00031268	0.00029525	0.00027159	0.00025165	0.00023224	0.0002181	0.00021318	0.00021507	0.00021914
2176.7	0.00036669	0.0003726	0.00032809	0.00037452	0.00043697	0.00048674	0.00052759	0.00058033	0.00063201	0.00066152	0.00067661	0.00067931	0.0006817	0.00067861	0.00067142	0.00065495	0.00063478	0.00061801	0.0006122	0.00059868	0.00057657	0.00054155	0.00048548	0.00042357	0.00037276	0.00033808	0.00031713	0.00030313	0.00029841	0.00029626	0.00030261	0.00031272	0.00032269	0.00032902	0.00032753	0.00031831	0.0003023	0.00028125	0.00026323	0.00024841	0.00023783	0.00022666	0.00022178	0.00022417	0.00023385	0.00025122	0.00027027	0.00028117	0.00028458
2183.4	-7.3455e-05	9.9035e-05	0.00020458	0.0003207	0.00045754	0.00055727	0.00062575	0.00067808	0.00072032	0.0007664	0.00079937	0.00078888	0.00075192	0.00071855	0.00068835	0.00065884	0.0006314	0.00058428	0.00054392	0.00049927	0.00046103	0.00042149	0.00038492	0.00035554	0.00034053	0.00033509	0.000341	0.0003409	0.00033571	0.00032603	0.0003207	0.0003115	0.00029623	0.00027713	0.00025934	0.00024374	0.00023033	0.00022786	0.00023296	0.00024207	0.00025725	0.00027692	0.00029196	0.00030266	0.00031129	0.00031833	0.00031649	0.00030856	0.00029473
2190	0.00013582	0.00026665	0.00038114	0.00043663	0.00048202	0.00055373	0.00062174	0.00067617	0.00071202	0.00072547	0.00073271	0.00071456	0.00069118	0.00064709	0.00060164	0.00054642	0.00049969	0.00044831	0.00042017	0.00039709	0.00039189	0.00038869	0.00038991	0.00038174	0.00037175	0.00035733	0.00034842	0.00032776	0.00031142	0.00028989	0.00027405	0.00026253	0.00025665	0.00025043	0.00025543	0.00026227	0.00027704	0.00029254	0.00030954	0.00033008	0.00034069	0.00034091	0.00034119	0.00032984	0.00031286	0.00029486	0.00027435	0.00025729	0.00023678
2196.7	0.00017445	0.00036077	0.00043025	0.00048815	0.00055415	0.00061907	0.00066099	0.00069092	0.00070062	0.00068461	0.00064604	0.00059664	0.00054311	0.00050131	0.00046489	0.00042845	0.00039914	0.00038698	0.00039292	0.00041004	0.00042317	0.00041873	0.0004007	0.00037435	0.00034354	0.00030489	0.00027342	0.00025217	0.00023895	0.00022697	0.00022782	0.00023988	0.00025916	0.00028342	0.00031048	0.00032264	0.00033133	0.00033751	0.00034299	0.0003428	0.00032678	0.00030452	0.00028045	0.00025774	0.00024235	0.00023164	0.00021861	0.00021244	0.00020039
2203.4	0.00035391	0.00056189	0.00065923	0.00065236	0.00064359	0.00068168	0.00067438	0.00065427	0.00061405	0.00058163	0.00055526	0.00053589	0.00052481	0.00051248	0.00048952	0.00047733	0.00046717	0.00044876	0.0004349	0.00041871	0.00039135	0.00035428	0.00031248	0.00027499	0.00024174	0.00022328	0.00021967	0.00021883	0.0002332	0.00025318	0.00027472	0.00029262	0.0003065	0.00032026	0.00032365	0.00031645	0.000307	0.00028609	0.00027055	0.00025662	0.00024387	0.00023329	0.00022125	0.00020824	0.00020193	0.00019693	0.0001939	0.00019309	0.00018197
2210	0.00071651	0.00076154	0.00071688	0.00067134	0.00067172	0.00066402	0.00062843	0.00062148	0.00061327	0.00060967	0.00060434	0.00059144	0.00055963	0.00053359	0.00050056	0.00047589	0.00043834	0.00040022	0.00036631	0.00034235	0.0003216	0.00030491	0.00028437	0.00027093	0.00025869	0.00025948	0.00026845	0.00027723	0.00028838	0.00028962	0.00028781	0.00028701	0.00028239	0.00027697	0.00027395	0.00026444	0.00026122	0.00025043	0.00024734	0.00024432	0.00024553	0.00025032	0.0002513	0.00024035	0.00023144	0.00021968	0.00020886	0.00020237	0.00019889
2216.7	0.00047851	0.00041581	0.00034265	0.00039533	0.00042921	0.0004513	0.00047235	0.00051638	0.00056452	0.00058571	0.00056964	0.00054579	0.00052215	0.00048595	0.00043531	0.00039865	0.00035898	0.00033096	0.0003207	0.00032595	0.00033284	0.00033577	0.00033837	0.00034045	0.00033229	0.00032286	0.00031902	0.00030445	0.00028412	0.00026	0.00024429	0.00023383	0.00023197	0.00023406	0.00023872	0.00024072	0.00025061	0.00025532	0.00026229	0.00026638	0.0002685	0.00026218	0.00025201	0.0002416	0.00023186	0.00021894	0.0002132	0.00020633	0.00019946
2223.4	-8.7091e-05	0.00010073	0.00026872	0.00033728	0.00038226	0.00046226	0.00051347	0.00053805	0.00053548	0.00050801	0.00048221	0.00045943	0.00043158	0.00040416	0.00037389	0.0003638	0.00035044	0.00035948	0.00036863	0.00037675	0.00037417	0.00036974	0.00035318	0.00032978	0.00030095	0.00026872	0.00023828	0.00021455	0.0001977	0.00018616	0.00018229	0.00018473	0.00019037	0.00019909	0.00021236	0.00021599	0.00022271	0.00022294	0.00022976	0.00022867	0.00022452	0.00021126	0.00020368	0.00019407	0.00018706	0.0001785	0.00017337	0.00016525	0.00016463
2230	0.00019884	0.00041187	0.00048011	0.00046855	0.00046267	0.00049633	0.00049858	0.00048565	0.00046447	0.0004443	0.00043053	0.00041064	0.00039911	0.00038896	0.00037751	0.0003728	0.00036402	0.00035049	0.00033685	0.00032906	0.00032546	0.00030876	0.00028488	0.00025846	0.0002299	0.00020663	0.00019903	0.00019095	0.00019057	0.00018882	0.00019266	0.00019436	0.00019351	0.00019836	0.00020342	0.00020004	0.00020189	0.0002019	0.00020123	0.00019827	0.00019635	0.00019405	0.00018996	0.00018119	0.00018202	0.00017781	0.00017306	0.00017641	0.00018925
2236.7	0.00056728	0.00053886	0.00045245	0.00039545	0.00038814	0.00038721	0.00038711	0.00039672	0.00041526	0.00043197	0.00044173	0.00045308	0.00046025	0.00044817	0.00043094	0.00040868	0.00038386	0.00034843	0.00032993	0.0003198	0.00031554	0.00030934	0.00029795	0.00027695	0.00025939	0.0002467	0.00024252	0.00024187	0.00023807	0.00022752	0.00021898	0.00021824	0.00022397	0.00022339	0.00022352	0.00022433	0.0002223	0.0002212	0.00022467	0.00022199	0.00021354	0.00020728	0.00021412	0.00021865	0.00023089	0.00024535	0.00025099	0.0002558	0.00026023
2243.4	0.00030573	0.000346	0.0003036	0.00030103	0.00036554	0.00041248	0.00044903	0.00048062	0.00051264	0.00052567	0.00053501	0.00052362	0.00049656	0.0004574	0.00040992	0.00036304	0.00032913	0.00029965	0.000297	0.00030004	0.00030178	0.00029489	0.00028863	0.00027364	0.0002582	0.0002423	0.00023926	0.00022952	0.00021914	0.00020778	0.00020556	0.00020141	0.00020373	0.00020807	0.0002128	0.00021285	0.00021932	0.00022605	0.00023659	0.00024302	0.00025471	0.00027085	0.00028145	0.00028578	0.00028765	0.00027957	0.00027443	0.00027659	0.00027937
2250	8.3075e-05	0.00019609	0.00021465	0.00028449	0.00035383	0.00041093	0.00043487	0.0004522	0.00047291	0.00047978	0.00046714	0.00043246	0.00039438	0.00034828	0.00030919	0.00028268	0.00026957	0.00025991	0.00026213	0.00025784	0.00025417	0.00024723	0.00023631	0.00021647	0.00019798	0.00018239	0.0001737	0.0001601	0.00015792	0.00015712	0.00016427	0.0001779	0.00019327	0.00020564	0.00021956	0.00023063	0.00024764	0.0002623	0.0002783	0.0002844	0.00028359	0.00028626	0.00029036	0.00029256	0.00029356	0.00028892	0.00028688	0.00028668	0.00028326
2256.7	0.00017669	0.0002253	0.00026622	0.0003143	0.00034867	0.00038147	0.00039652	0.00042065	0.0004291	0.00044012	0.00042299	0.00041027	0.0003928	0.00036842	0.00034395	0.00032619	0.00030861	0.00029208	0.0002754	0.00026219	0.00025576	0.00023936	0.00021873	0.00020185	0.00018979	0.00017991	0.00017727	0.00017565	0.00017552	0.00018123	0.00020403	0.00023185	0.00025806	0.00027986	0.0002954	0.00030524	0.00031376	0.00032067	0.00032212	0.00031414	0.0003086	0.00030931	0.00030676	0.00030003	0.00028955	0.00027826	0.00027613	0.00027299	0.00026789
2263.4	0.00019536	0.00025899	0.00027607	0.0002974	0.0003371	0.00037505	0.00040966	0.00044698	0.00047273	0.00049185	0.00049477	0.00048944	0.00046851	0.00044443	0.00041479	0.00038649	0.00036323	0.00034203	0.0003227	0.00030849	0.0003023	0.00029069	0.00027916	0.00027084	0.00026107	0.00025002	0.00025098	0.00025855	0.0002776	0.00029534	0.00031184	0.00032272	0.00032347	0.00032615	0.00032426	0.00032298	0.00032695	0.00031867	0.00030382	0.0002902	0.00028832	0.00028935	0.00028368	0.00027763	0.00026758	0.00025787	0.00024819	0.00024735	0.00024872
2270	0.00012221	0.00021224	0.00023519	0.0002552	0.00029372	0.00033546	0.00037539	0.0004258	0.00045238	0.00046172	0.00046974	0.00045297	0.00043118	0.00041581	0.00040028	0.0003654	0.00033345	0.00031125	0.00030252	0.00029824	0.00030471	0.00030741	0.00029867	0.00029543	0.00030157	0.00030872	0.00031925	0.00031868	0.00032249	0.0003217	0.00032947	0.00033744	0.00033275	0.00032122	0.00030233	0.00029179	0.00028968	0.00028376	0.00028279	0.00028023	0.0002791	0.0002759	0.0002686	0.00027204	0.00027789	0.00028409	0.00028319	0.0002852	0.00028094
2276.7	-6.8478e-05	6.9007e-05	8.4261e-05	0.00014118	0.0001699	0.00022797	0.00026707	0.00030218	0.00031755	0.00033375	0.00032477	0.00030427	0.00030291	0.00028842	0.00026296	0.00024066	0.00023041	0.00022913	0.00024914	0.00027598	0.00030342	0.00032055	0.00033475	0.0003437	0.00033813	0.00032278	0.00032095	0.00031533	0.00031382	0.00031127	0.00031414	0.00030969	0.00029671	0.0002918	0.00029784	0.00030217	0.00030325	0.00029931	0.00029543	0.00029231	0.00029153	0.00030092	0.00030548	0.00030753	0.00030291	0.00028933	0.00027918	0.00027575	0.00026685
2283.4	0.00013136	0.00017325	0.0002043	0.00020757	0.0002409	0.00028762	0.00030857	0.00032765	0.00033336	0.0003383	0.00033681	0.00034373	0.00034916	0.00034438	0.00032912	0.00033275	0.00034887	0.00036814	0.00039088	0.00040735	0.00041468	0.00040723	0.00039098	0.00037436	0.00036051	0.00034148	0.00031971	0.00030104	0.00029358	0.00028901	0.00029303	0.00029613	0.00029863	0.00030334	0.00030586	0.00030795	0.00031205	0.00031851	0.00032292	0.00032048	0.00031678	0.00031254	0.0003009	0.00029101	0.00028821	0.00028829	0.00028287	0.00028345	0.00028238
2290	0.00026591	0.00031596	0.00034685	0.00036729	0.00041717	0.00044902	0.00045921	0.00048884	0.00050103	0.0005016	0.0005034	0.00049798	0.00049113	0.00049144	0.00048945	0.00047986	0.00046271	0.000448	0.00044236	0.00044153	0.00042976	0.00039933	0.00035749	0.00031813	0.0002893	0.00026991	0.00026117	0.00025819	0.0002591	0.00025879	0.00025923	0.00026752	0.00028158	0.00029566	0.00030518	0.00031093	0.00030944	0.00030041	0.00029528	0.00029756	0.00029877	0.00029533	0.00029034	0.0002878	0.00028005	0.00027806	0.00027728	0.00028147	0.00028071
2296.7	0.00017454	0.00022158	0.00024846	0.0002916	0.00031486	0.00034823	0.00036889	0.00041442	0.00046007	0.00048341	0.0005014	0.00051907	0.00052485	0.00051763	0.00049562	0.000485	0.00046529	0.00045085	0.00043111	0.00039857	0.00035753	0.00031695	0.00030127	0.00029496	0.00027966	0.00026207	0.00025042	0.00024802	0.00025766	0.00027676	0.00029718	0.00029975	0.00029841	0.00029511	0.00030059	0.00030298	0.0003016	0.00029665	0.00029353	0.00029638	0.00030025	0.00030834	0.0003138	0.00031105	0.00030298	0.00029657	0.00029521	0.00029958	0.000301
2303.4	-3.0636e-05	9.1021e-05	0.00012976	0.00021281	0.00027005	0.00033853	0.00040818	0.00046198	0.0005067	0.00055115	0.00055634	0.00054985	0.00054395	0.00055237	0.00054742	0.0005256	0.00048501	0.00045233	0.00043028	0.00040929	0.00039101	0.00037284	0.00035092	0.00031995	0.0002988	0.00028486	0.00028628	0.00028317	0.00028776	0.000289	0.00028914	0.00028567	0.00029169	0.00029993	0.00030864	0.00030841	0.00030819	0.00030817	0.00031137	0.00030996	0.00031049	0.00031154	0.00030817	0.00030076	0.00029645	0.00029981	0.00030187	0.00030221	0.0002985
2310	0.00021427	0.00033522	0.00038157	0.00045465	0.00048028	0.00052247	0.0005634	0.00058306	0.00060275	0.00060329	0.00058358	0.0005563	0.0005321	0.0005209	0.00049762	0.00046836	0.00044074	0.00042114	0.00040737	0.00038248	0.00036184	0.00034067	0.00032304	0.00030772	0.00029524	0.00027906	0.00026261	0.00025582	0.00027071	0.00028167	0.00029174	0.00029723	0.00029531	0.00029069	0.00029008	0.00029547	0.0003059	0.00030529	0.000302	0.00029748	0.00029983	0.00030965	0.00031374	0.00030788	0.00030007	0.00028562	0.00027365	0.00026388	0.00024962
2316.7	0.000236	0.00046015	0.00057412	0.00053757	0.00049949	0.00053621	0.00054096	0.00053374	0.0005042	0.00045482	0.00042525	0.00042225	0.00043403	0.00041853	0.00039412	0.00038143	0.00036445	0.00035193	0.00034798	0.00034243	0.00033405	0.00031345	0.00030289	0.00029715	0.00028165	0.00026236	0.00025294	0.00025545	0.00026728	0.00027286	0.00028681	0.00029457	0.00029206	0.00029243	0.00030024	0.00031077	0.00031493	0.0003115	0.00030827	0.00030473	0.00030187	0.00029697	0.00028722	0.00026816	0.0002469	0.00023095	0.0002151	0.00020282	0.00018357
2323.4	0.00063864	0.00064105	0.00053628	0.00052109	0.00053471	0.00051615	0.00049486	0.0004744	0.00047403	0.00048114	0.00047813	0.00045911	0.00043004	0.00041056	0.00039913	0.00039114	0.00037706	0.00036014	0.00035529	0.00035276	0.0003535	0.00034776	0.00033533	0.00032121	0.00030469	0.00029762	0.00030142	0.00029766	0.00029475	0.00029134	0.00029383	0.00029783	0.00029884	0.00030198	0.0003114	0.00031782	0.00031569	0.0003042	0.00029157	0.0002789	0.00026993	0.00025775	0.00024034	0.00021771	0.00019601	0.00018069	0.00016325	0.00015417	0.00014714
2330	0.00061988	0.00053144	0.00053333	0.00053495	0.00051544	0.00051792	0.00054302	0.00055588	0.00054595	0.00052294	0.00050106	0.00048563	0.00048496	0.00047366	0.0004462	0.00040744	0.00038528	0.00039319	0.00040689	0.00040564	0.00039118	0.00036595	0.00034147	0.00032232	0.00031006	0.00029845	0.00028204	0.00026641	0.00027568	0.00028985	0.00030448	0.00031033	0.00031114	0.00031185	0.00031387	0.00031344	0.00030644	0.00027982	0.00025726	0.000236	0.00021467	0.00019129	0.00017258	0.0001552	0.00013825	0.00012745	0.00011915	0.00012278	0.00013336
2336.7	0.00030239	0.00035622	0.00039275	0.00039244	0.00042096	0.00045779	0.00047759	0.00047204	0.00046965	0.00046815	0.00046403	0.00046382	0.00045718	0.00043094	0.00040474	0.00039266	0.00039515	0.00038927	0.0003825	0.00037538	0.00036053	0.00034631	0.00033215	0.0003187	0.00030349	0.00028399	0.00027488	0.00026817	0.00027261	0.0002771	0.00027363	0.00026934	0.00026288	0.00025959	0.00025559	0.0002454	0.00022507	0.00020567	0.0001889	0.00017561	0.00015844	0.00014232	0.00013209	0.00013393	0.00013468	0.00014802	0.00015777	0.00017239	0.00019359
2343.4	4.1909e-05	0.00019757	0.00022589	0.00025898	0.00028961	0.00032526	0.00034937	0.00036695	0.00040022	0.00042387	0.00043173	0.0004292	0.00043031	0.00042768	0.00043044	0.00043615	0.00042376	0.00040776	0.00039973	0.00038961	0.00037322	0.0003571	0.00033879	0.00032395	0.00030101	0.00027245	0.00024437	0.00022124	0.00021103	0.00020665	0.00020244	0.00019666	0.0001896	0.00018157	0.00017425	0.00017365	0.00017606	0.00018117	0.00018846	0.00019098	0.00019291	0.00019978	0.00021047	0.00023495	0.00025494	0.00027039	0.00027691	0.00028179	0.00028697
2350	0.00027504	0.00027209	0.00030503	0.00032493	0.000352	0.00038709	0.00044228	0.00048933	0.00051262	0.00051218	0.00050898	0.00050969	0.00051224	0.00050727	0.00049121	0.00046348	0.00043554	0.00043391	0.00043672	0.00043044	0.00041483	0.00039759	0.00037325	0.00034551	0.00031121	0.00027189	0.00022757	0.00019488	0.00017512	0.00016162	0.00015141	0.0001489	0.00015392	0.00015713	0.00016654	0.0001837	0.00020424	0.0002266	0.00025136	0.00026625	0.00027569	0.000282	0.00029334	0.00030547	0.00030603	0.00029942	0.00028965	0.00027544	0.00026219
2356.7	0.00023143	0.00031797	0.00033347	0.00037459	0.00043633	0.00048216	0.00050555	0.00052253	0.00053299	0.00054287	0.00053932	0.00053335	0.00050966	0.0004826	0.00045522	0.00044407	0.00042805	0.00042701	0.00042174	0.00041318	0.00039392	0.00036622	0.00033336	0.00029397	0.00025206	0.00021786	0.00019086	0.00016871	0.00015299	0.00014558	0.00015012	0.00016743	0.00019223	0.00021859	0.00024168	0.00025862	0.00028031	0.00030352	0.00031972	0.00032319	0.0003203	0.00031552	0.000311	0.00029925	0.00027736	0.00025139	0.00022326	0.00020433	0.00019542
2363.4	0.00026345	0.0003641	0.00035598	0.00039459	0.00041278	0.00044856	0.00045339	0.00048289	0.0005033	0.00051128	0.00049399	0.00049584	0.00048944	0.00047075	0.00044023	0.00041437	0.00038742	0.00037504	0.00037075	0.00036074	0.00033393	0.00029712	0.00026437	0.00023447	0.00021415	0.00020151	0.00019307	0.0001836	0.00018775	0.00020269	0.00023158	0.00026825	0.00030556	0.00032849	0.00033771	0.00033761	0.00033622	0.00032646	0.00031188	0.00029401	0.00027528	0.00025453	0.00023648	0.00022043	0.00020641	0.00019741	0.00018435	0.00017892	0.0001729
2370	0.00023833	0.00024891	0.00033038	0.00038753	0.00041653	0.00046308	0.00050777	0.00054446	0.00055448	0.00054865	0.00053104	0.00051382	0.000497	0.00047198	0.00042906	0.0003913	0.00036064	0.00033296	0.00032183	0.00030994	0.00030093	0.00028432	0.00026689	0.00025689	0.00024845	0.0002499	0.00026076	0.0002735	0.00028472	0.00029462	0.00031178	0.00032737	0.00033145	0.00032461	0.00030838	0.00029286	0.00027823	0.00025623	0.0002401	0.00022394	0.0002103	0.00020204	0.00019805	0.00019529	0.00018632	0.00017091	0.00016021	0.00014906	0.00013179
2376.7	0.00026367	0.00032601	0.00040724	0.00042932	0.00043708	0.00048012	0.00052148	0.00054998	0.0005565	0.00054163	0.00051371	0.00048581	0.00046875	0.00044703	0.00041454	0.00038355	0.00035367	0.00032426	0.00031889	0.00032742	0.00034361	0.00034428	0.00033706	0.00032824	0.00031816	0.00031833	0.00032448	0.00032472	0.00031556	0.00030432	0.00030427	0.00029589	0.00027574	0.00025652	0.00023653	0.00022187	0.00021765	0.00021539	0.00021635	0.00020834	0.00020161	0.00020322	0.00019966	0.00018737	0.00017046	0.000151	0.00014229	0.00013621	0.00014046
2383.4	0.00031282	0.00045212	0.00048277	0.00046906	0.00046526	0.00049819	0.00051413	0.00052799	0.00052242	0.00048746	0.00043905	0.00040716	0.00038821	0.00037109	0.00034698	0.00032392	0.00030346	0.00030287	0.00032471	0.00036411	0.00040532	0.00041951	0.00040996	0.00039235	0.00036763	0.00034559	0.00032306	0.00029819	0.00027717	0.00025061	0.00023549	0.00023096	0.00023301	0.0002373	0.00023676	0.00023417	0.0002339	0.0002278	0.00022283	0.0002123	0.00019808	0.0001815	0.00016723	0.00016276	0.0001728	0.00019131	0.00020729	0.00021742	0.00022809
2390	0.00045436	0.00046348	0.00047735	0.00046388	0.00045059	0.00045628	0.00044572	0.00043191	0.00041758	0.00038857	0.00036299	0.00034365	0.00034256	0.00033962	0.00033532	0.00035127	0.00037735	0.00040084	0.00041897	0.00043552	0.00043787	0.00041757	0.00038419	0.00035106	0.0003173	0.00027753	0.00024024	0.00021555	0.00020527	0.00019881	0.00020591	0.00021252	0.0002136	0.00020528	0.00020269	0.00020015	0.00019654	0.0001887	0.00019093	0.00019459	0.00020526	0.00022096	0.00023627	0.00024566	0.00025423	0.00026015	0.00026406	0.00026257	0.00025604
2396.7	0.00047522	0.00037347	0.00033954	0.00038618	0.00042803	0.00044076	0.0004405	0.00046591	0.00049275	0.0004991	0.00049535	0.00048104	0.00046734	0.00046311	0.00046351	0.0004726	0.00047358	0.00045769	0.00044601	0.00042526	0.00039295	0.00035234	0.00030609	0.00026161	0.00022594	0.00019803	0.00018692	0.0001742	0.00016843	0.00016933	0.00018016	0.00017981	0.00017196	0.00017034	0.00017694	0.00018515	0.00020829	0.0002319	0.00025102	0.00026045	0.0002703	0.00028472	0.00028965	0.00028722	0.00028534	0.00027152	0.00025593	0.00024435	0.00023847
2403.4	0.00034491	0.0002107	0.00024157	0.00034259	0.00043022	0.00046098	0.00050153	0.00056061	0.00060709	0.00062253	0.00061213	0.00058989	0.00054664	0.00052664	0.00050595	0.00047217	0.00044126	0.00040364	0.00037457	0.00035869	0.00034099	0.00032389	0.00029086	0.00025508	0.00023165	0.00021518	0.00020517	0.00019031	0.0001769	0.00016375	0.0001609	0.00017339	0.00020126	0.00022384	0.00024302	0.00025612	0.0002719	0.00027931	0.00028774	0.00028789	0.00028022	0.00026518	0.00025943	0.00025667	0.00025351	0.00024577	0.00024389	0.00023886	0.00023435
2410	-0.00030045	-6.051e-05	0.00012447	0.00024699	0.00032264	0.00043711	0.00051606	0.00057302	0.00060088	0.00058921	0.00056762	0.0005497	0.00053323	0.00051054	0.00046891	0.00042336	0.00039386	0.00037567	0.00036598	0.00036193	0.00034024	0.00030583	0.0002691	0.00023483	0.00020436	0.00017559	0.00015988	0.0001568	0.00016191	0.0001766	0.00020292	0.00022195	0.00023596	0.00024918	0.00026476	0.00026895	0.00026917	0.00026704	0.00026388	0.00025281	0.00025263	0.00026933	0.00028236	0.00028789	0.00028646	0.00028131	0.00026262	0.00024513	0.00023476
2416.7	-0.0001234	0.00015004	0.00029842	0.00039643	0.00047581	0.00055781	0.00059372	0.00060277	0.00060047	0.00057873	0.0005512	0.00051531	0.00046271	0.00042258	0.0003933	0.0003762	0.00035287	0.00033395	0.00031688	0.00029683	0.00027309	0.00024835	0.0002289	0.00021061	0.00020194	0.00021071	0.00021938	0.00022811	0.00024	0.00024908	0.00026397	0.0002727	0.00028058	0.00027602	0.00026595	0.00026282	0.00027118	0.00027642	0.00028365	0.00027965	0.00027586	0.00026749	0.00026328	0.00025386	0.00024105	0.00021734	0.0001908	0.00016547	0.00014323
2423.4	0.00045782	0.00050548	0.00050562	0.00052063	0.00049159	0.00048104	0.00046641	0.00045747	0.0004546	0.00045013	0.00041534	0.000386	0.00037063	0.0003546	0.00034529	0.00033061	0.0003097	0.00028607	0.0002727	0.0002741	0.00028591	0.00029155	0.00029194	0.00028358	0.00028076	0.00028048	0.00028346	0.00028409	0.00028538	0.0002752	0.00027518	0.00027588	0.0002739	0.00026897	0.0002658	0.00026202	0.00026074	0.00025978	0.00026175	0.00024866	0.0002314	0.00021502	0.0002017	0.00018008	0.00015689	0.00012376	9.4692e-05	7.3246e-05	6.4912e-05
2430	0.00028385	0.00041635	0.00047579	0.00045991	0.00042703	0.00045626	0.00048675	0.00048989	0.00047142	0.00044587	0.00041143	0.00039365	0.00038906	0.00036298	0.0003312	0.00029471	0.00027699	0.00027858	0.00029305	0.00030326	0.00030279	0.00029699	0.00029678	0.00029189	0.00028466	0.00027769	0.00026348	0.00025312	0.00025393	0.00026886	0.0002919	0.00030604	0.00031368	0.00031308	0.00029723	0.00028464	0.00027154	0.0002622	0.00024666	0.00021733	0.00018608	0.00015363	0.0001279	0.0001144	0.0001086	0.00010831	0.00010164	9.4769e-05	9.2332e-05
2436.7	0.00023833	0.00040703	0.00048118	0.00046957	0.0005091	0.00053663	0.00053128	0.00052084	0.00048763	0.0004527	0.00041848	0.00039948	0.00035639	0.00033614	0.00033192	0.00033181	0.00032379	0.00030834	0.00030632	0.00031624	0.00032098	0.00031909	0.00029768	0.00028045	0.00027575	0.00027836	0.00029479	0.00030871	0.00031712	0.00031272	0.00031211	0.00031347	0.00030895	0.00029206	0.00026598	0.00023905	0.00021102	0.00018216	0.00016872	0.00015357	0.00014105	0.00012977	0.00011866	0.00011363	0.00011435	0.00011162	0.00011212	0.00010659	0.00010016
2443.4	0.00047945	0.00039396	0.00035768	0.00037057	0.00037455	0.0003662	0.00037987	0.00039199	0.00041458	0.00041927	0.00041521	0.00040989	0.00040471	0.00040008	0.00038942	0.00037326	0.00036464	0.00035294	0.00034596	0.00034719	0.00033861	0.00032265	0.00030743	0.00030093	0.00029502	0.00029162	0.00028839	0.00028083	0.00026722	0.00024956	0.0002421	0.00022749	0.00020803	0.00018538	0.00016178	0.00014412	0.00013785	0.00013512	0.00014173	0.00014003	0.00013497	0.00012889	0.00012762	0.00012598	0.00012603	0.00011805	0.00011042	9.9108e-05	9.2081e-05
2450	0.00014549	0.00022319	0.00024031	0.00026397	0.00029326	0.00034357	0.00037613	0.00041109	0.00043186	0.00043134	0.00042045	0.00042006	0.00042181	0.00041571	0.00039783	0.00037586	0.00035319	0.00034152	0.00034895	0.00036679	0.00036909	0.00035846	0.00033298	0.00030066	0.00027356	0.00025428	0.00023929	0.00021529	0.00018028	0.00015215	0.00013627	0.00013092	0.00013604	0.00014149	0.00014185	0.00013828	0.00013369	0.0001398	0.00014399	0.00014238	0.00014105	0.00013466	0.00012964	0.00012258	0.00012045	0.00012269	0.00011891	0.00011557	0.0001142
2456.7	-3.1582e-05	0.00014093	0.00012636	0.00021318	0.00029104	0.00034128	0.00033891	0.00034697	0.00037653	0.00040503	0.00039976	0.0003899	0.00037914	0.0003821	0.00039267	0.00042225	0.00043523	0.000447	0.0004447	0.00044655	0.00043742	0.00040472	0.00035159	0.0002967	0.00024754	0.00020517	0.00017177	0.00015897	0.00014805	0.00013757	0.00012916	0.00013102	0.00013453	0.00013821	0.00014499	0.00014504	0.00014072	0.00013615	0.00013251	0.00013346	0.00014043	0.00014873	0.00015617	0.00015913	0.00015893	0.00015217	0.00014242	0.00013859	0.00013709
2463.4	-1.5909e-05	0.00014458	0.00025855	0.00029939	0.0002921	0.00034089	0.00037072	0.0003969	0.00039917	0.00041424	0.00041378	0.00042475	0.00045075	0.00047177	0.00048408	0.00048749	0.00047581	0.00045555	0.00042662	0.00039556	0.00035804	0.00031079	0.00026044	0.00020955	0.00017084	0.0001496	0.00013508	0.00012289	0.00010894	0.00010697	0.00011664	0.00012769	0.00013664	0.00013391	0.00013127	0.00013531	0.00014412	0.00015861	0.00017298	0.000176	0.00017572	0.00017443	0.00018336	0.000184	0.00018339	0.00018315	0.00017445	0.00016313	0.0001467
2470	0.0001797	0.00033628	0.00038245	0.00039534	0.00041334	0.00043286	0.00043875	0.0004578	0.00045219	0.00045632	0.00044392	0.00042184	0.00039465	0.00037767	0.00037411	0.00035803	0.00031747	0.00027716	0.00024932	0.00023435	0.00023165	0.0002276	0.00020888	0.0001839	0.00015276	0.0001363	0.00013636	0.00013284	0.00013664	0.00013805	0.0001358	0.00013826	0.00014	0.00014686	0.00016114	0.00017585	0.00019005	0.00019837	0.00019599	0.00019214	0.00019128	0.00019217	0.00019447	0.00018141	0.00016286	0.00014284	0.00011853	0.00010647	0.00010095
2476.7	4.8418e-05	0.00032785	0.00033491	0.00038163	0.0003785	0.00042807	0.00043201	0.00042852	0.00042514	0.00042932	0.0003956	0.00035296	0.00033447	0.00031361	0.00028236	0.00026528	0.00025293	0.00024724	0.00024268	0.00024659	0.0002552	0.00024629	0.00023062	0.00022108	0.00020623	0.00019362	0.00018011	0.00017045	0.00016719	0.00016419	0.00017565	0.00018902	0.00019294	0.00018628	0.00018565	0.00018935	0.00019665	0.0002023	0.00020235	0.00019438	0.0001816	0.00016365	0.00015274	0.00013816	0.00013205	0.00012549	0.00011851	0.00011901	0.00011844
2483.4	9.2182e-05	0.00041199	0.00045359	0.00051271	0.00056242	0.00062279	0.00062301	0.00059745	0.00056914	0.00054157	0.00049619	0.00043637	0.0003772	0.0003343	0.00030057	0.0002868	0.00026724	0.00025301	0.00025722	0.00026849	0.00027104	0.00026407	0.00024165	0.00022667	0.00020672	0.00019542	0.00020009	0.00019716	0.00018511	0.00018221	0.00019206	0.00020216	0.00020501	0.00021052	0.00021601	0.00021015	0.00020398	0.00020266	0.00019986	0.00018681	0.00017821	0.00017088	0.00016737	0.00015788	0.00015686	0.00015351	0.00015645	0.00015811	0.00016486
2490	0.00030815	0.00052111	0.00052422	0.00054207	0.00055746	0.00056903	0.00052444	0.00049128	0.00046056	0.00044996	0.00042919	0.00037873	0.00032761	0.00029372	0.00027795	0.00028238	0.00028868	0.0002945	0.0002985	0.00029399	0.00029091	0.00028618	0.00027429	0.00026298	0.00025089	0.00023775	0.00022098	0.0002036	0.00019444	0.00019382	0.00019441	0.0001886	0.00018324	0.00017736	0.00017316	0.00017125	0.0001803	0.00018809	0.00019174	0.00019443	0.00020945	0.00022259	0.00022943	0.00023	0.00023235	0.00022953	0.00022184	0.00021151	0.00020103
2496.7	4.9284e-05	0.00013351	0.00017727	0.00021992	0.0002388	0.00028544	0.00032902	0.00036354	0.00038475	0.00037938	0.00036666	0.0003471	0.00036214	0.0003678	0.00036161	0.00033844	0.0003233	0.00031871	0.00032802	0.00033762	0.00033999	0.00031799	0.00027923	0.00024578	0.00021923	0.00019727	0.00017579	0.00015643	0.00013939	0.00012352	0.00011989	0.00012475	0.0001354	0.00014312	0.000152	0.00016576	0.00017755	0.00018897	0.00020659	0.00021874	0.00022296	0.00021629	0.00021172	0.00020211	0.00018677	0.00017163	0.00015392	0.00012857	0.00010856
2503.4	-0.00015191	-1.2066e-05	0.00011692	0.0001783	0.00025829	0.00032312	0.00036903	0.00040458	0.00041712	0.00041801	0.00042259	0.0004195	0.0003991	0.00036972	0.00035572	0.00034955	0.00033615	0.00032404	0.00032275	0.00031808	0.0003067	0.00028105	0.00026018	0.00023495	0.00019934	0.00017436	0.00015806	0.00013839	0.00012293	0.00011814	0.00012678	0.00013097	0.00013026	0.00014215	0.00016012	0.000176	0.00019324	0.00020671	0.0002075	0.00019866	0.0001865	0.00017498	0.00016007	0.00013779	0.00011534	8.8012e-05	6.1127e-05	4.1604e-05	4.2953e-05
2510	-6.2537e-05	0.00014504	0.00023581	0.00026685	0.00030249	0.00035384	0.00039491	0.00042347	0.00043257	0.00043456	0.00042768	0.00042493	0.00041188	0.00041231	0.00041553	0.0003973	0.00037056	0.00035887	0.00035263	0.00034265	0.00032616	0.0003045	0.00027398	0.00023911	0.00021517	0.00020247	0.00018257	0.00017002	0.00017371	0.00018577	0.00019469	0.00020556	0.00022616	0.00023868	0.00023665	0.00023051	0.00022044	0.00020113	0.0001777	0.00015631	0.00012055	7.8498e-05	5.0736e-05	3.9975e-05	4.2552e-05	4.7042e-05	5.3171e-05	6.0702e-05	7.7527e-05
2516.7	0.00025961	0.00028337	0.00027875	0.00034555	0.00037787	0.00040728	0.00044349	0.0004769	0.00050151	0.00051096	0.00048642	0.00046192	0.00043697	0.0004183	0.00039193	0.00035695	0.00031817	0.00028372	0.00026434	0.00026397	0.00026054	0.00025417	0.00024159	0.00023208	0.00022259	0.00021124	0.00021636	0.00022305	0.00022192	0.00021345	0.0002076	0.0002035	0.0001943	0.00017852	0.00016118	0.00013806	0.00011108	9.0567e-05	7.756e-05	6.7488e-05	5.7284e-05	5.2973e-05	6.2221e-05	8.3111e-05	0.00010678	0.00012432	0.00013385	0.00014499	0.00015488
2523.4	8.9364e-05	0.00025898	0.00038703	0.00040576	0.00040538	0.00045133	0.00046492	0.00048186	0.00046667	0.00043385	0.00039802	0.00037828	0.00035932	0.00032346	0.00028931	0.00027244	0.0002456	0.00023496	0.00024167	0.00025262	0.00024207	0.00023785	0.00024246	0.0002423	0.00023404	0.00022785	0.00021579	0.00019646	0.00017812	0.00016947	0.00015928	0.00014162	0.00012385	0.00010565	8.0852e-05	6.7845e-05	7.1845e-05	8.3695e-05	0.00010013	0.00011207	0.00011874	0.00012938	0.00014732	0.00016896	0.00017975	0.00018011	0.00017415	0.0001723	0.00016463
2530	0.00034349	0.00045259	0.00043202	0.00043121	0.00044358	0.00046383	0.00046056	0.00046321	0.00045792	0.00044794	0.00043396	0.00039739	0.00036598	0.00034939	0.00032559	0.0002986	0.00027406	0.00026508	0.00027216	0.00028235	0.00029783	0.00030505	0.00028419	0.00025472	0.00022496	0.00020207	0.00017619	0.00015031	0.000121	8.8576e-05	6.8214e-05	6.9098e-05	8.6991e-05	0.00010703	0.00011649	0.000128	0.00014262	0.0001631	0.00018098	0.00018932	0.00019621	0.00019885	0.00019874	0.00019734	0.00019061	0.00018248	0.00016328	0.0001478	0.00012383
2536.7	0.00045824	0.0004038	0.00041839	0.00044845	0.00046872	0.00047681	0.0004956	0.00050623	0.00050884	0.00049879	0.00047417	0.00044441	0.00042279	0.00039879	0.00036498	0.00034271	0.00033407	0.00033636	0.00033364	0.00033359	0.00031613	0.00027911	0.00024068	0.00020436	0.00015756	0.00012044	8.6601e-05	7.1652e-05	6.5917e-05	7.1642e-05	9.8181e-05	0.00013022	0.00016871	0.00019542	0.00020924	0.00022151	0.00023168	0.00023657	0.00023265	0.00022285	0.00020848	0.00018953	0.00017722	0.00015502	0.00012048	8.2868e-05	5.8223e-05	4.604e-05	3.8696e-05
2543.4	0.00016636	0.00023686	0.00028059	0.00028486	0.00032575	0.00036023	0.00038678	0.00042429	0.00044756	0.00044895	0.00045207	0.00046293	0.00046089	0.00044942	0.00044765	0.00042792	0.00039183	0.00035272	0.00031719	0.00028664	0.00025158	0.00020729	0.00015737	0.00010442	7.4983e-05	7.1788e-05	8.3011e-05	9.9427e-05	0.00011291	0.00013424	0.00016906	0.00019641	0.00021659	0.00022378	0.00022503	0.00022276	0.00021904	0.00021307	0.00019494	0.00016385	0.00013858	0.00011927	0.00010226	8.6765e-05	7.6377e-05	7.728e-05	7.7246e-05	8.093e-05	9.2598e-05
2550	5.3761e-05	9.8384e-05	0.00010649	0.00016986	0.00023979	0.00027923	0.00032097	0.00037388	0.0004138	0.00044859	0.00045518	0.00043438	0.00039271	0.00036392	0.00033816	0.00030627	0.00025907	0.00020516	0.00016693	0.00015423	0.00015196	0.00015231	0.00014749	0.00013792	0.00013382	0.00014276	0.00016587	0.00018188	0.00018975	0.00019528	0.00020079	0.00020407	0.00020756	0.00019999	0.00018782	0.00017467	0.00015865	0.00013533	0.00011244	9.4798e-05	8.9324e-05	8.9446e-05	9.1563e-05	9.6227e-05	0.00010086	0.00011199	0.00011913	0.00012427	0.00013413
2556.7	0.00014746	0.00017748	0.00020826	0.00024193	0.00023504	0.000286	0.00032473	0.00036104	0.00037936	0.00035809	0.00031639	0.00029291	0.00028356	0.00025313	0.00021158	0.0001846	0.00016156	0.0001566	0.00017196	0.00020181	0.0002285	0.00024629	0.00025187	0.00024806	0.00024002	0.00023344	0.0002208	0.00021161	0.00019803	0.00018388	0.0001737	0.00015944	0.00012933	9.8231e-05	8.4826e-05	8.1491e-05	8.7821e-05	9.3269e-05	0.00010227	0.0001107	0.00012327	0.00014207	0.00015518	0.00016203	0.00016671	0.00016023	0.00014645	0.00013471	0.00013143
2563.4	0.00024964	0.00035261	0.00040277	0.00043917	0.00050528	0.00053701	0.00053171	0.00050345	0.00046304	0.0004087	0.00035155	0.00029085	0.00021603	0.00017663	0.00016527	0.00018022	0.00019691	0.00022407	0.00025912	0.00030234	0.00032503	0.00032748	0.00031353	0.00028652	0.00025415	0.00022602	0.00019792	0.00016154	0.0001181	9.4807e-05	8.6457e-05	8.2865e-05	8.4986e-05	9.0071e-05	9.9284e-05	0.00011227	0.00013626	0.00016627	0.00018942	0.00019632	0.00019421	0.00018083	0.00017062	0.00016457	0.0001537	0.00013517	0.0001217	0.00011008	0.00010924
2570	0.00043125	0.00046202	0.00043739	0.00042854	0.00041441	0.00039607	0.00035402	0.00031094	0.00028548	0.00027359	0.00025062	0.00023712	0.00023596	0.00024024	0.00026489	0.00029851	0.00032236	0.0003414	0.00034868	0.00035635	0.00034963	0.00032988	0.00029279	0.00024349	0.00019796	0.00015979	0.00012741	0.00010044	8.7379e-05	8.8693e-05	9.7771e-05	0.00010804	0.00012357	0.00014666	0.00016758	0.0001837	0.00019752	0.00020484	0.00020224	0.00018722	0.00017221	0.0001568	0.00014881	0.00014744	0.00014485	0.00014077	0.00013788	0.0001351	0.00014051
2576.7	0.00022463	0.00020684	0.00016239	0.00017993	0.00021609	0.00023214	0.00024633	0.00027312	0.00030537	0.00033448	0.00034122	0.00035193	0.00037127	0.00037169	0.00036426	0.00035734	0.00034471	0.00033084	0.00031461	0.00030378	0.00027034	0.00021979	0.0001738	0.00015046	0.00014147	0.00013867	0.00014164	0.00014293	0.00014667	0.00015718	0.00018039	0.00020401	0.00022367	0.00022329	0.00020745	0.00019171	0.00018698	0.00018561	0.00018883	0.00018955	0.00018742	0.00018239	0.00018074	0.00018485	0.00018569	0.00017868	0.00017601	0.00017548	0.00016826
2583.4	-9.3636e-05	-6.0403e-05	1.0956e-05	0.00012707	0.00023581	0.00029904	0.00034452	0.00040659	0.00044813	0.00048166	0.00048249	0.00047269	0.00043885	0.00039849	0.00036447	0.00033953	0.00028907	0.00024166	0.00020865	0.00019558	0.00017977	0.00016673	0.00015583	0.00015621	0.00016757	0.00019044	0.00022128	0.00023626	0.00023726	0.0002311	0.00022788	0.00023099	0.00022647	0.0002144	0.00020525	0.00019457	0.00019509	0.00019995	0.00020726	0.00021	0.00020695	0.00020465	0.00020495	0.00019989	0.0001902	0.00017168	0.00015773	0.00014648	0.00013653
2590	-0.00033537	-0.00010511	9.3334e-05	0.00025644	0.00033154	0.00041738	0.00048757	0.0005448	0.00056006	0.00055935	0.00051982	0.00046804	0.00040598	0.00035912	0.00032064	0.00028158	0.0002357	0.00021314	0.00019857	0.00020041	0.0002079	0.00021353	0.00022613	0.00023366	0.00023912	0.00024504	0.0002451	0.00023857	0.00022092	0.00020625	0.00020087	0.00020453	0.00021198	0.00021598	0.00021278	0.00020458	0.00020689	0.0002169	0.00021953	0.00021594	0.00021135	0.00020351	0.00019004	0.00017409	0.00015742	0.00014012	0.00012233	0.00010469	8.866e-05
2596.7	-0.0001234	0.00013653	0.00029489	0.00038061	0.00035879	0.00042648	0.00046471	0.00048313	0.00047102	0.00043325	0.00036577	0.00032914	0.00033195	0.0003331	0.00032831	0.00031482	0.00029052	0.00027312	0.00027413	0.00029744	0.00031396	0.0003111	0.00029185	0.00025692	0.00023372	0.00022341	0.00022384	0.00022485	0.00022356	0.00021427	0.00020957	0.00021427	0.00022341	0.00021994	0.0002179	0.00021853	0.00021809	0.00020828	0.00019736	0.00018289	0.00017133	0.00016164	0.00014842	0.00012837	0.00010049	7.0554e-05	4.5509e-05	3.0002e-05	2.5752e-05
2603.4	-5.7182e-05	0.00022294	0.0003237	0.00034405	0.00034587	0.00038308	0.00039678	0.0003961	0.0003747	0.00036565	0.00034292	0.00034404	0.00033657	0.00033697	0.00035299	0.00035742	0.00035357	0.0003506	0.00034958	0.00034555	0.00033405	0.00031811	0.00030079	0.00027699	0.00025759	0.00023947	0.00023119	0.00022497	0.00021922	0.0002198	0.00022357	0.00022281	0.00021574	0.00020342	0.00019485	0.00018688	0.00018798	0.0001788	0.00016274	0.00013728	0.00011179	8.7599e-05	6.6592e-05	5.3419e-05	4.0131e-05	2.3342e-05	1.62e-05	1.4269e-05	1.6378e-05
2610	0.00034263	0.00043467	0.00037534	0.00031089	0.00027923	0.00027798	0.00026771	0.00027197	0.00028637	0.00029636	0.00030246	0.00032223	0.00034219	0.00036477	0.00038531	0.0003839	0.00036332	0.00033722	0.00032176	0.00031721	0.0003189	0.00031314	0.00029333	0.00025556	0.00023288	0.00022003	0.00022116	0.00021466	0.00021053	0.00020186	0.00019689	0.00018521	0.00016998	0.0001515	0.00013869	0.00011699	0.00010165	8.0027e-05	6.6117e-05	4.3537e-05	3.0779e-05	3.6151e-05	3.6517e-05	3.3838e-05	3.2828e-05	2.9683e-05	3.2258e-05	3.1645e-05	3.9791e-05
2616.7	0.00020075	0.00026784	0.00020675	0.00027501	0.00034881	0.00037945	0.00038172	0.00040024	0.00044065	0.00045904	0.00044621	0.00042114	0.00038773	0.00035579	0.0003406	0.00033406	0.00032684	0.00032446	0.00031966	0.00032033	0.00031644	0.00029931	0.00028116	0.00026042	0.00024815	0.00023229	0.00020347	0.00018088	0.00016449	0.00014946	0.00014035	0.00012652	0.00010857	8.4935e-05	6.8462e-05	5.9358e-05	6.8474e-05	7.1029e-05	7.1652e-05	6.5908e-05	5.9848e-05	6.239e-05	6.5389e-05	6.9994e-05	7.9341e-05	7.5054e-05	7.1786e-05	6.937e-05	7.7969e-05
2623.4	0.00014855	0.0002152	0.00028856	0.00036119	0.00042313	0.00046988	0.00048537	0.00050981	0.0005174	0.00050276	0.00047764	0.00045805	0.00042789	0.00038799	0.00036145	0.00034892	0.0003396	0.0003224	0.00031831	0.00031274	0.00029706	0.00028002	0.00025906	0.0002386	0.00022114	0.00019813	0.0001783	0.00014944	0.00012131	9.7863e-05	8.0584e-05	7.7453e-05	7.7091e-05	6.6019e-05	6.2239e-05	6.1478e-05	6.8757e-05	7.4641e-05	8.4738e-05	9.4182e-05	9.3833e-05	8.8011e-05	9.2972e-05	0.00010059	0.00010949	0.00010592	0.00010524	9.9077e-05	8.3405e-05
2630	-2.003e-05	0.00016993	0.0001922	0.00029791	0.00039639	0.00045359	0.00047236	0.00049986	0.0005267	0.00055382	0.00054564	0.00051386	0.00045356	0.00041564	0.00039909	0.00037824	0.00035426	0.00033167	0.00031491	0.00029674	0.00027371	0.00025003	0.00021698	0.00017326	0.000135	0.00010197	8.1434e-05	5.6064e-05	4.0953e-05	3.6389e-05	3.4838e-05	3.5713e-05	3.665e-05	4.6281e-05	5.8172e-05	6.2194e-05	7.6361e-05	8.9395e-05	9.6404e-05	0.0001017	0.00010403	0.0001129	0.00012024	0.00011671	0.0001044	8.0787e-05	5.6917e-05	4.0947e-05	2.7715e-05
2636.7	0.00012281	0.00021987	0.00027624	0.0003519	0.00036661	0.000409	0.00044536	0.00047984	0.0004979	0.0004915	0.00045448	0.0004234	0.00041143	0.00040161	0.00037445	0.00033167	0.00028583	0.00025564	0.00023826	0.00022077	0.00019293	0.00014904	0.00010936	7.9895e-05	7.085e-05	6.8725e-05	6.0034e-05	4.0714e-05	3.5095e-05	3.5825e-05	4.5863e-05	6.01e-05	7.3035e-05	7.7666e-05	7.7072e-05	7.8515e-05	9.7738e-05	0.0001161	0.00012684	0.00012904	0.00011945	0.0001064	9.2114e-05	7.7691e-05	6.4187e-05	4.5228e-05	3.1199e-05	3.1822e-05	4.171e-05
2643.4	0.00014536	0.00029123	0.00031991	0.00033562	0.00034259	0.00038149	0.0003971	0.00040608	0.00041582	0.00041809	0.00040242	0.00039708	0.00040109	0.00038823	0.00035803	0.0003271	0.00028998	0.00024793	0.00021352	0.00020025	0.00018787	0.00016771	0.00013807	0.00011586	9.8659e-05	8.6796e-05	9.0544e-05	0.00010035	0.00010713	9.9642e-05	9.7686e-05	0.00010833	0.00011788	0.00012362	0.00012495	0.00012047	0.00010915	9.3314e-05	8.3066e-05	6.9816e-05	5.5074e-05	5.1287e-05	5.62e-05	6.5249e-05	7.6323e-05	9.304e-05	9.7628e-05	0.00010228	0.00010715
2650	0.00022901	0.00037707	0.00037106	0.00036477	0.00037743	0.00039945	0.00040129	0.00041032	0.0004131	0.0004243	0.00042062	0.00039923	0.00036576	0.00033275	0.00030499	0.00028308	0.00024689	0.00021614	0.00019996	0.000191	0.00017288	0.00015999	0.00014866	0.00013505	0.00012126	0.0001186	0.00012463	0.00012438	0.00012036	0.00012187	0.00012902	0.0001339	0.00012884	0.00011473	9.5577e-05	7.7639e-05	6.4588e-05	6.3993e-05	6.8517e-05	7.3222e-05	8.0576e-05	9.5331e-05	0.00011233	0.00012162	0.00011765	0.00010908	9.6029e-05	8.388e-05	6.7207e-05
2656.7	0.0004297	0.0003758	0.00031992	0.00034384	0.00034024	0.00032413	0.00031727	0.00032783	0.00033038	0.00031234	0.00027484	0.00023532	0.00021567	0.00021754	0.00022243	0.000209	0.0001787	0.00015324	0.00015433	0.00016625	0.00017038	0.00016527	0.0001386	0.00011393	0.00010885	0.00011798	0.00013542	0.00013741	0.00012841	0.00011611	0.00010894	0.00010388	9.0795e-05	7.4341e-05	6.3773e-05	6.5093e-05	7.6469e-05	9.803e-05	0.00011638	0.00011661	0.00011367	0.0001162	0.00011873	0.00011038	9.7063e-05	8.4738e-05	5.8092e-05	3.5126e-05	2.0835e-05
2663.4	0.00012764	0.00018781	0.00023904	0.00027677	0.0002646	0.00027631	0.0002773	0.00026086	0.00025818	0.00025154	0.00022814	0.00021002	0.00020239	0.00018801	0.00017563	0.00018104	0.00019252	0.00018971	0.00017742	0.00017396	0.00017575	0.00017368	0.00016642	0.00015936	0.0001431	0.00011941	0.00010257	8.8258e-05	7.5444e-05	7.0837e-05	7.3544e-05	8.8211e-05	0.00010069	0.00011364	0.00012593	0.00013352	0.00014462	0.00014533	0.00014498	0.00013828	0.00013023	0.00011744	0.0001022	8.4848e-05	6.6522e-05	4.517e-05	3.1919e-05	2.0386e-05	1.259e-05
2670	0.0002997	0.00034384	0.00032888	0.00030803	0.00031342	0.00031932	0.00032703	0.00032595	0.00033414	0.00032906	0.00031065	0.00030462	0.00029251	0.00028321	0.00028334	0.00027974	0.00026256	0.00023272	0.00022304	0.00021984	0.00021056	0.00019441	0.00015931	0.00012429	9.9822e-05	9.0416e-05	9.5993e-05	9.6795e-05	0.00010065	0.00011211	0.00012408	0.00014336	0.00014899	0.00014341	0.00013644	0.00013554	0.00013157	0.00012445	0.00012044	0.00010958	9.361e-05	8.1141e-05	7.6682e-05	6.5466e-05	5.0825e-05	4.1196e-05	3.9163e-05	3.4818e-05	3.1177e-05
2676.7	0.00034367	0.00029594	0.00023508	0.00027826	0.00032439	0.00032512	0.00031729	0.00033321	0.00035158	0.00036539	0.00036126	0.00033222	0.00029962	0.00029932	0.00030072	0.0002997	0.00028263	0.0002588	0.0002451	0.00022786	0.00020626	0.00017217	0.00013367	0.00010664	0.00010417	0.00011676	0.00012791	0.00012713	0.00012502	0.00013332	0.00014711	0.00015591	0.00015635	0.0001445	0.00012153	0.00010774	0.00010419	0.00010416	0.00010322	9.7698e-05	9.5014e-05	9.0635e-05	8.3939e-05	7.7467e-05	7.4253e-05	7.4015e-05	7.7445e-05	7.8184e-05	7.533e-05
2683.4	-0.00035627	-7.7051e-05	4.194e-05	0.00010575	0.00012722	0.00021216	0.00026932	0.0002866	0.00030618	0.00030558	0.00029763	0.000297	0.00030746	0.00030178	0.00027848	0.00024884	0.00022258	0.00019882	0.00019364	0.00019681	0.00019996	0.00019927	0.00018854	0.00017759	0.0001703	0.00016601	0.00016235	0.00015589	0.00015486	0.00014304	0.00012921	0.00012026	0.00011022	9.8428e-05	9.4387e-05	9.5151e-05	9.5786e-05	8.7016e-05	8.554e-05	8.856e-05	9.7881e-05	0.00010452	0.00010996	0.00010735	0.00010201	9.3596e-05	8.9327e-05	8.7158e-05	8.5903e-05
2690	0.00016788	0.00020749	0.00015921	0.0001928	0.00024606	0.00027118	0.00028533	0.00028935	0.00031189	0.00033804	0.00033215	0.0003236	0.00030868	0.00030357	0.00029852	0.0003005	0.00029324	0.0002843	0.00028776	0.00030087	0.00029567	0.00026917	0.00023284	0.00019907	0.00017399	0.00015231	0.00013859	0.00011877	9.3509e-05	7.3026e-05	7.2463e-05	7.2519e-05	7.3317e-05	7.4627e-05	8.5039e-05	8.881e-05	9.4474e-05	0.00010143	0.0001141	0.00011622	0.0001191	0.00012411	0.00012351	0.00011528	0.00011178	0.00010958	0.00010487	9.8141e-05	9.2122e-05
2696.7	4.997e-05	0.00015761	0.00020771	0.00027388	0.0003113	0.00034167	0.00035617	0.00036916	0.0003787	0.00037543	0.00036263	0.00034477	0.00032658	0.00034323	0.00035964	0.0003646	0.00035032	0.00033031	0.00032937	0.00032237	0.00029434	0.00025717	0.00021281	0.00016319	0.00013383	0.00012022	0.00011645	0.00010071	9.6516e-05	0.00010121	0.00010634	0.00010585	0.00011159	0.00012104	0.00012931	0.00013099	0.00013385	0.00013002	0.000131	0.00012945	0.00013433	0.00013639	0.00013032	0.00011776	0.0001108	9.7521e-05	8.1807e-05	6.6025e-05	5.7833e-05
2703.4	7.3455e-05	0.00022029	0.00026759	0.00030438	0.00028971	0.00030325	0.00030364	0.0002998	0.00032088	0.0003243	0.00032159	0.00031592	0.00032521	0.00033478	0.00034226	0.00034234	0.0003389	0.00032364	0.00029824	0.00026943	0.00024294	0.00021242	0.00018308	0.00016521	0.00016012	0.00014652	0.00013186	0.00012694	0.00013948	0.00014622	0.00015332	0.00015445	0.00015283	0.00014347	0.00014284	0.00014149	0.00014563	0.00014647	0.00014734	0.00014314	0.00013862	0.00012822	0.00012131	0.00010886	9.4833e-05	7.1885e-05	4.7772e-05	3.3333e-05	2.9386e-05
2710	-3.4687e-05	0.00016029	0.00021182	0.0002687	0.00026416	0.00030484	0.0003271	0.0003492	0.00037688	0.00037656	0.00035514	0.00033795	0.00032888	0.00032164	0.0003093	0.00028694	0.00025672	0.00021423	0.00019094	0.00017483	0.00016875	0.00016408	0.00016418	0.00015977	0.00015167	0.00014128	0.00014616	0.00014555	0.00015162	0.00015043	0.00015409	0.00015216	0.00015482	0.00015346	0.00015519	0.00015241	0.00015133	0.00014666	0.00013996	0.00012713	0.00011917	0.00010246	9.5494e-05	8.7848e-05	8.2463e-05	7.4994e-05	6.3313e-05	5.9253e-05	5.4627e-05
2716.7	0.00017737	0.00020447	0.00031925	0.0003982	0.00042365	0.00045277	0.00047833	0.00049808	0.00048795	0.00046042	0.00042333	0.00038105	0.00033297	0.00030884	0.00028854	0.00026705	0.00024267	0.00022476	0.00021799	0.00020589	0.00020647	0.00021315	0.00020578	0.00019032	0.00017466	0.00016196	0.00015565	0.00015288	0.00015619	0.00014671	0.00014311	0.00013793	0.00013491	0.00013504	0.00013196	0.00012864	0.00012364	0.00011466	0.00010955	9.436e-05	8.5558e-05	7.8771e-05	7.6055e-05	7.6261e-05	7.3891e-05	6.753e-05	5.5425e-05	4.8416e-05	4.1766e-05
2916.7	-0.00022761	-1.8354e-05	1.9053e-05	8.8103e-06	2.7677e-05	8.0416e-05	0.00011309	0.00013311	0.00015019	0.00019614	0.00022915	0.00027226	0.00031042	0.0003418	0.00037022	0.00039365	0.00040227	0.00040617	0.00039645	0.00037879	0.00035539	0.00032477	0.00027947	0.00022812	0.00018276	0.00014173	0.00010893	8.9813e-05	7.7091e-05	6.2911e-05	4.7501e-05	3.3433e-05	1.3126e-05	-9.8256e-06	-3.3214e-05	-5.261e-05	-7.1714e-05	-8.3922e-05	-9.1963e-05	-9.4973e-05	-9.4152e-05	-9.2447e-05	-8.5004e-05	-7.9958e-05	-7.7427e-05	-7.9007e-05	-8.5123e-05	-8.9657e-05	-9.9488e-05
3116.7	-1.5284e-05	9.8133e-07	6.1221e-05	0.00015156	0.00022212	0.00026094	0.00027998	0.00029993	0.00029767	0.00029938	0.00028675	0.00024922	0.00021196	0.00018859	0.00017224	0.00016045	0.00015789	0.00016367	0.00016699	0.00016162	0.00015334	0.0001358	0.00010512	8.1247e-05	7.3286e-05	6.8174e-05	5.8153e-05	4.3457e-05	2.9707e-05	2.6011e-05	2.8558e-05	3.4217e-05	3.1522e-05	2.3725e-05	1.3239e-05	1.0344e-05	7.6695e-06	1.0965e-05	7.5764e-06	3.0847e-06	-5.3111e-09	-1.4244e-06	-9.125e-06	-1.7542e-05	-2.8874e-05	-3.728e-05	-4.5949e-05	-5.0467e-05	-6.1208e-05
3316.7	9.5382e-05	8.1604e-05	9.434e-05	0.00012989	0.00020122	0.00025779	0.00030831	0.0003423	0.00036546	0.00037439	0.00036381	0.00035224	0.00031224	0.00026057	0.00020227	0.00017021	0.00015136	0.00013669	0.00012925	0.00011935	0.00011358	0.00010983	0.00010747	9.3457e-05	5.8641e-05	2.8084e-05	1.0471e-05	2.3897e-06	2.3398e-06	-6.6416e-06	-1.4575e-05	-2.235e-05	-2.046e-05	-8.1473e-06	1.7722e-07	-4.697e-06	-1.836e-05	-2.8237e-05	-2.88e-05	-2.7734e-05	-3.3022e-05	-5.4643e-05	-7.8223e-05	-0.00010413	-0.00011524	-0.00012129	-0.00013455	-0.00015132	-0.00016787
3516.7	6.365e-06	-2.3253e-06	6.6938e-06	4.169e-05	9.0702e-05	0.00012989	0.00016512	0.00018025	0.00019773	0.00019585	0.00018489	0.00016358	0.00012593	9.1187e-05	4.7021e-05	2.4557e-05	1.5927e-06	-1.9825e-05	-3.4258e-05	-4.9261e-05	-5.8194e-05	-6.8385e-05	-8.3936e-05	-0.00010244	-0.00012897	-0.00014309	-0.00015465	-0.00015985	-0.0001634	-0.0001672	-0.00017352	-0.00017892	-0.00018081	-0.00018591	-0.00019196	-0.00019419	-0.00020073	-0.00020788	-0.00021396	-0.0002195	-0.00022617	-0.00023583	-0.00024095	-0.00024748	-0.0002557	-0.00026522	-0.00027404	-0.00028251	-0.00028417
3716.7	-3.2146e-05	1.6584e-05	-1.1424e-06	8.2689e-06	3.1174e-05	5.9198e-05	7.5787e-05	8.9753e-05	0.00010668	0.00011447	0.00010456	8.9247e-05	6.3706e-05	3.8204e-05	2.0958e-06	-2.2068e-05	-4.8701e-05	-7.2215e-05	-8.793e-05	-9.6523e-05	-0.00010501	-0.00011227	-0.00012462	-0.00013913	-0.00016174	-0.00017874	-0.00019109	-0.00019902	-0.00020463	-0.00020678	-0.0002165	-0.00022059	-0.00022051	-0.00021529	-0.0002111	-0.00020692	-0.0002101	-0.00021362	-0.00021396	-0.00020857	-0.00021249	-0.00021922	-0.00023587	-0.00024711	-0.00025993	-0.00026737	-0.00027455	-0.00028644	-0.00029873
3916.7	4.3781e-05	8.372e-05	7.9254e-05	0.00010809	0.00016195	0.00020644	0.00024034	0.00026888	0.00028631	0.00029714	0.00027773	0.00025916	0.00022404	0.000187	0.00014899	0.00012433	0.00010265	9.105e-05	8.9536e-05	9.5471e-05	0.0001012	0.00010022	8.571e-05	6.2421e-05	3.0809e-05	4.9898e-06	-1.2474e-05	-2.7978e-05	-3.4747e-05	-4.2273e-05	-4.7011e-05	-4.0541e-05	-2.7515e-05	-1.3734e-05	-7.6202e-06	-1.1055e-05	-1.3483e-05	-1.783e-05	-1.7905e-05	-1.6419e-05	-2.83e-05	-4.6445e-05	-6.6037e-05	-7.4548e-05	-7.7473e-05	-8.1147e-05	-8.7758e-05	-9.6379e-05	-0.00010566
4116.7	1.056e-06	8.7208e-05	0.00013478	0.00019479	0.00023019	0.00026932	0.00030214	0.000305	0.00030368	0.0002867	0.00024616	0.00021785	0.00018283	0.00016058	0.00013419	0.0001135	9.9736e-05	9.2579e-05	9.0864e-05	8.9465e-05	7.8664e-05	6.1427e-05	2.5745e-05	-6.6216e-06	-3.5134e-05	-6.0657e-05	-7.982e-05	-9.4939e-05	-9.992e-05	-0.00010298	-0.00010177	-9.4105e-05	-9.1327e-05	-9.3577e-05	-9.9959e-05	-0.0001037	-0.00011091	-0.00012066	-0.00012957	-0.00014077	-0.00015401	-0.00015952	-0.00016202	-0.00016174	-0.00016602	-0.00017009	-0.00017631	-0.0001789	-0.00018003
4316.7	-0.0001908	-4.7377e-06	8.3267e-05	0.00013094	0.00012577	0.00015162	0.00016221	0.00014006	0.00012214	9.3835e-05	4.7596e-05	2.6229e-05	1.166e-05	9.0688e-06	5.8397e-06	1.8842e-06	-5.8234e-07	-8.4192e-06	-1.5386e-05	-2.0567e-05	-4.2155e-05	-6.8916e-05	-0.00011037	-0.00014225	-0.00016785	-0.0001864	-0.00019959	-0.0002085	-0.00021062	-0.00020568	-0.00019772	-0.00018517	-0.00018644	-0.00019382	-0.00020349	-0.00021199	-0.00021536	-0.0002192	-0.00022768	-0.00023644	-0.00024261	-0.00023874	-0.00023072	-0.00022499	-0.00022089	-0.00022111	-0.00022762	-0.00022514	-0.00022288
4516.7	3.304e-06	8.8964e-05	0.0001009	7.3155e-05	3.714e-05	3.2221e-05	2.9889e-05	1.4163e-05	4.4014e-06	7.1522e-07	-1.2184e-05	-6.3117e-06	2.6462e-06	9.0791e-06	4.7202e-06	-9.5374e-06	-2.9267e-05	-4.8115e-05	-6.3744e-05	-7.8773e-05	-0.00010138	-0.00012433	-0.00014727	-0.00015871	-0.00016466	-0.00017163	-0.00017865	-0.00018954	-0.00018784	-0.00018372	-0.00018362	-0.00018538	-0.00019571	-0.00020674	-0.00020996	-0.00020875	-0.00020202	-0.00020223	-0.0002026	-0.00020063	-0.00019163	-0.00017981	-0.00017307	-0.00017733	-0.00017958	-0.00018511	-0.00018993	-0.00019042	-0.00019616
4716.7	0.00011204	7.8939e-05	4.9229e-05	-8.7554e-06	-5.8484e-05	-8.0963e-05	-7.7892e-05	-8.1313e-05	-8.4696e-05	-8.8625e-05	-9.6892e-05	-7.9117e-05	-5.7865e-05	-4.9953e-05	-6.5893e-05	-9.86e-05	-0.00012578	-0.00014196	-0.00014712	-0.00015652	-0.00018403	-0.00021542	-0.0002351	-0.00023928	-0.00024017	-0.00025789	-0.00028356	-0.00030619	-0.00031257	-0.00030448	-0.00029737	-0.00030323	-0.00031769	-0.00032478	-0.00031643	-0.00030126	-0.00028869	-0.00028901	-0.00029561	-0.00029726	-0.0002897	-0.00027475	-0.0002724	-0.00028275	-0.00029975	-0.00031114	-0.00031186	-0.00030767	-0.00031057
4916.7	3.9708e-05	1.1432e-05	1.0252e-05	-2.712e-05	-5.2564e-05	-5.9229e-05	-4.7833e-05	-3.9143e-05	-4.0655e-05	-4.5486e-05	-5.5705e-05	-3.8545e-05	-2.0768e-05	-2.1411e-05	-3.9244e-05	-6.7563e-05	-8.8528e-05	-0.00010165	-0.00010058	-0.00010689	-0.00012802	-0.00015657	-0.00017415	-0.0001799	-0.000185	-0.00020349	-0.00022743	-0.00024471	-0.00024788	-0.00024227	-0.00023284	-0.00023189	-0.00023951	-0.00024066	-0.00023064	-0.00021339	-0.00020352	-0.0002035	-0.00020616	-0.00021155	-0.00020719	-0.0001969	-0.00019522	-0.00020117	-0.00021284	-0.00022072	-0.00021941	-0.00021517	-0.00021428
5116.7	-9.5124e-05	-0.00011338	-9.3511e-05	-8.202e-05	-4.6436e-05	-1.881e-05	1.093e-05	3.7567e-05	4.7184e-05	4.5202e-05	3.5462e-05	2.6073e-05	7.258e-06	-1.9479e-05	-5.0936e-05	-7.7388e-05	-9.5246e-05	-0.00010623	-0.0001055	-0.00010519	-0.00010608	-0.00011657	-0.00012949	-0.00014316	-0.00016795	-0.00019694	-0.00022151	-0.0002402	-0.00025042	-0.00026167	-0.0002649	-0.00026513	-0.00026168	-0.00024885	-0.00023228	-0.00022086	-0.00021336	-0.00021395	-0.00021367	-0.00021287	-0.0002176	-0.00022918	-0.00024521	-0.00025921	-0.00026688	-0.00027687	-0.000281	-0.00029008	-0.00029843
5316.7	-0.00025869	-0.00025161	-0.00022545	-0.00018189	-0.00011242	-5.4623e-05	-5.4746e-06	3.6244e-05	6.5485e-05	6.675e-05	5.409e-05	3.9599e-05	4.8481e-06	-4.0054e-05	-8.9453e-05	-0.00012744	-0.00015014	-0.00016791	-0.00017337	-0.00018071	-0.00018041	-0.00018972	-0.00019608	-0.00021373	-0.00024321	-0.0002744	-0.0002915	-0.00030306	-0.00030623	-0.00031361	-0.00031839	-0.00032111	-0.0003153	-0.00029581	-0.00027967	-0.00027425	-0.00027346	-0.00027588	-0.00028079	-0.00027741	-0.00028112	-0.00029332	-0.00031608	-0.00033524	-0.00034779	-0.0003549	-0.00036147	-0.00037106	-0.00038453
5516.7	-0.00016906	-0.00016842	-0.00011509	-6.058e-05	-2.9198e-06	4.3727e-05	8.573e-05	0.00012252	0.00014284	0.00012975	0.00010049	8.2377e-05	5.2528e-05	1.182e-05	-2.3319e-05	-5.27e-05	-6.9612e-05	-7.9814e-05	-8.408e-05	-8.4714e-05	-9.428e-05	-0.00011117	-0.00013103	-0.00015888	-0.00019111	-0.00022657	-0.0002506	-0.00026722	-0.00027197	-0.00027559	-0.00027274	-0.00026654	-0.00025826	-0.00024918	-0.00023718	-0.00023431	-0.00023474	-0.00024224	-0.00024927	-0.00025406	-0.00026328	-0.00027196	-0.00028647	-0.00029878	-0.00030573	-0.00030956	-0.0003154	-0.00031656	-0.0003226
5716.7	4.9343e-05	8.5775e-05	0.00012767	0.00016109	0.00017136	0.00018087	0.00018715	0.00021075	0.0002147	0.00019897	0.00017035	0.00015005	0.00013709	0.00011861	0.00010994	8.8325e-05	5.932e-05	3.8455e-05	2.6622e-05	2.0015e-05	5.2587e-06	-2.1446e-05	-5.1268e-05	-7.5552e-05	-9.6255e-05	-0.00011088	-0.00012545	-0.00014833	-0.00016063	-0.0001715	-0.0001731	-0.00017211	-0.0001828	-0.00018942	-0.00019354	-0.00019411	-0.00018677	-0.00018644	-0.00018952	-0.00019396	-0.00020217	-0.00020112	-0.00020415	-0.00021386	-0.00022537	-0.00024033	-0.00025312	-0.00026015	-0.00026928
5916.7	0.00020254	0.00020732	0.00019924	0.00018395	0.00017346	0.00016445	0.00014979	0.00015877	0.00015434	0.00015137	0.00013809	0.00013113	0.00012186	0.00010696	9.3308e-05	7.4879e-05	4.6687e-05	1.2054e-05	-1.4501e-05	-3.6367e-05	-5.9849e-05	-8.759e-05	-0.00011271	-0.00013588	-0.00015817	-0.00017291	-0.00017712	-0.00018673	-0.0001922	-0.00020136	-0.00020656	-0.0002148	-0.00022827	-0.00023764	-0.00024565	-0.00025201	-0.00025612	-0.00026053	-0.00026515	-0.00026851	-0.0002746	-0.00027221	-0.00027358	-0.00027999	-0.00029087	-0.00029851	-0.00030889	-0.0003162	-0.00033085
6116.7	0.00014636	0.00018488	0.00017452	0.00016913	0.00020204	0.0002167	0.0002218	0.00023247	0.0002357	0.00023901	0.00023361	0.0002219	0.00019248	0.00015533	0.00013052	0.00011259	8.8839e-05	5.9513e-05	3.9353e-05	2.2324e-05	7.093e-06	-6.0359e-06	-2.2472e-05	-4.84e-05	-7.9316e-05	-9.7467e-05	-0.00010149	-0.00010719	-0.00011148	-0.00012001	-0.00012707	-0.00013317	-0.00013121	-0.00012899	-0.0001311	-0.00014237	-0.00014769	-0.00015523	-0.00015238	-0.00015078	-0.0001546	-0.00016227	-0.00017183	-0.00018238	-0.00018443	-0.00019085	-0.00019536	-0.00021052	-0.00022241
6316.7	0.00017687	0.00018251	0.00017076	0.00022476	0.00034104	0.00040461	0.00045939	0.00048778	0.00051586	0.00053019	0.00052269	0.00049001	0.00042235	0.00034846	0.00029208	0.00026402	0.00025331	0.00023413	0.00022455	0.0002138	0.00021792	0.00022611	0.000215	0.00018487	0.00013741	9.631e-05	8.581e-05	8.2217e-05	8.2127e-05	6.6649e-05	5.1562e-05	4.8207e-05	6.1773e-05	8.0373e-05	8.8574e-05	7.5258e-05	5.713e-05	4.3208e-05	4.519e-05	5.1801e-05	3.9188e-05	1.3384e-05	-2.1176e-05	-4.5318e-05	-5.2495e-05	-5.4493e-05	-6.1364e-05	-8.2234e-05	-0.00010992
6516.7	-5.7849e-05	-3.1747e-05	-9.8744e-06	5.2573e-05	0.00013811	0.00020605	0.00025635	0.0002863	0.00030558	0.00030463	0.0002781	0.00024925	0.00019178	0.00014069	8.3088e-05	4.8182e-05	3.0874e-05	1.5465e-05	1.4616e-05	7.6222e-06	6.4723e-06	-1.2473e-06	-2.2447e-05	-5.2708e-05	-9.0225e-05	-0.0001318	-0.00014968	-0.00017066	-0.00017654	-0.00018987	-0.00019226	-0.00019078	-0.00018474	-0.00017532	-0.00016789	-0.00017463	-0.00018154	-0.0001944	-0.00020265	-0.00021054	-0.00022278	-0.00024233	-0.00026157	-0.00027501	-0.00028505	-0.000289	-0.00029114	-0.00029979	-0.00031131
6716.7	-0.00038647	-0.0002307	-0.00012781	-5.536e-05	-3.3226e-05	2.5854e-05	4.7404e-05	6.4684e-05	6.1676e-05	3.3445e-05	-9.2087e-06	-4.3528e-05	-6.9054e-05	-7.9573e-05	-0.00010501	-0.00011779	-0.00013363	-0.00014077	-0.00014095	-0.00013816	-0.00014037	-0.000161	-0.00019243	-0.00022382	-0.00024904	-0.00026699	-0.00027788	-0.00029102	-0.00029707	-0.00030059	-0.00029022	-0.00027807	-0.00026891	-0.00026714	-0.00027252	-0.00028094	-0.00028323	-0.00028959	-0.00029848	-0.00031159	-0.00032553	-0.00033763	-0.00034306	-0.00034541	-0.00034781	-0.00035543	-0.00036591	-0.00037209	-0.00037903
6916.7	-0.00049302	-0.00033162	-0.00023083	-0.0001312	-8.2309e-05	-2.5223e-05	-9.5715e-06	-5.6948e-06	-1.2415e-05	-4.1368e-05	-8.6709e-05	-0.00014483	-0.00018636	-0.00020637	-0.00021831	-0.00021493	-0.00020933	-0.00021006	-0.00020706	-0.00019805	-0.00019094	-0.00021116	-0.00024852	-0.00029372	-0.00033062	-0.00034874	-0.00035389	-0.00035978	-0.00037237	-0.00038072	-0.00037404	-0.00035506	-0.00033747	-0.00033282	-0.00034449	-0.00036336	-0.00037249	-0.00037015	-0.00036756	-0.00037494	-0.00039237	-0.00041139	-0.00041468	-0.00040805	-0.00039648	-0.00039807	-0.00040681	-0.00041563	-0.00041469
7116.7	-0.00040004	-0.00028966	-0.0002315	-0.00016213	-0.00013742	-0.00011871	-0.00011745	-0.00011746	-0.00012062	-0.00012665	-0.00015668	-0.00019262	-0.00021633	-0.00021641	-0.00020658	-0.00020247	-0.00021002	-0.0002286	-0.0002395	-0.00024	-0.00024609	-0.00027361	-0.00031425	-0.00034775	-0.0003643	-0.00036736	-0.00036731	-0.00038051	-0.00039925	-0.00040809	-0.00039798	-0.00038349	-0.00038168	-0.00039374	-0.00040701	-0.00041363	-0.00040091	-0.00039209	-0.00038885	-0.00040257	-0.0004181	-0.00042137	-0.00041531	-0.00040957	-0.00041076	-0.00042593	-0.00043554	-0.00043733	-0.0004264
7316.7	-0.00022684	-0.00023367	-0.00021993	-0.00018742	-0.0001376	-0.00011649	-9.036e-05	-6.7316e-05	-5.9187e-05	-4.3273e-05	-5.0411e-05	-6.6726e-05	-9.7053e-05	-0.00012193	-0.00013479	-0.00014174	-0.00015566	-0.00016789	-0.00017897	-0.00018574	-0.00018449	-0.00018676	-0.00020441	-0.00022751	-0.00025776	-0.00027651	-0.000282	-0.00028419	-0.00028676	-0.00029724	-0.00030029	-0.00029695	-0.00028203	-0.00026826	-0.00025938	-0.00025946	-0.0002614	-0.00026246	-0.00025183	-0.0002465	-0.00025168	-0.00026451	-0.00027817	-0.00028966	-0.00029166	-0.00029358	-0.0002967	-0.00030849	-0.00032148
7516.7	7.742e-06	-8.6126e-05	-9.6368e-05	-0.0001044	-5.6195e-05	-3.0803e-05	1.5667e-05	4.5479e-05	5.7853e-05	7.8687e-05	8.9418e-05	9.9766e-05	8.5145e-05	4.7084e-05	1.081e-05	-1.8338e-05	-3.558e-05	-4.3073e-05	-5.4494e-05	-7.2305e-05	-8.756e-05	-9.4904e-05	-9.8163e-05	-0.00010793	-0.00013391	-0.00016103	-0.00017627	-0.00018073	-0.00017555	-0.00017475	-0.00018028	-0.00018871	-0.00019122	-0.00018015	-0.00016949	-0.00016304	-0.00016291	-0.00016668	-0.00016411	-0.00015182	-0.00014407	-0.00014327	-0.00015053	-0.00016222	-0.00017427	-0.00017824	-0.00018037	-0.00018761	-0.00020289
7716.7	-2.636e-05	-3.8639e-05	-8.9128e-06	-1.0766e-05	1.0712e-05	3.1428e-05	5.8032e-05	7.006e-05	6.1469e-05	5.1167e-05	4.082e-05	4.2493e-05	3.6585e-05	8.1684e-06	-2.0947e-05	-4.0451e-05	-4.9133e-05	-5.5679e-05	-6.0778e-05	-7.7143e-05	-9.963e-05	-0.00012696	-0.00014407	-0.00016067	-0.00018807	-0.00021566	-0.00022761	-0.00023774	-0.00023424	-0.00023037	-0.00022993	-0.00023209	-0.0002362	-0.00023401	-0.00023335	-0.00023601	-0.00023885	-0.00024998	-0.00025151	-0.00024726	-0.00024857	-0.0002453	-0.00025135	-0.00025909	-0.00026638	-0.0002716	-0.00027219	-0.00027973	-0.00029059
7916.7	-0.00025647	-0.00015479	-8.9375e-05	-5.8251e-05	-5.432e-05	-3.7423e-05	-3.2341e-05	-2.601e-05	-3.9446e-05	-6.2344e-05	-8.4959e-05	-9.709e-05	-0.00010056	-0.00010868	-0.00011318	-0.00011705	-0.00013026	-0.00014006	-0.00014764	-0.0001631	-0.00019098	-0.00022919	-0.0002645	-0.00029038	-0.00032184	-0.00034456	-0.00035287	-0.00036494	-0.00036787	-0.00036364	-0.00035422	-0.00035376	-0.00035686	-0.00036121	-0.00036472	-0.0003708	-0.00036815	-0.00037371	-0.00037956	-0.00038607	-0.00038796	-0.00038575	-0.00037667	-0.00037819	-0.00038386	-0.00039618	-0.00040078	-0.00040542	-0.00040867
8116.7	-0.00027807	-0.00016413	-0.00013663	-9.852e-05	-9.3831e-05	-7.4499e-05	-6.8722e-05	-5.1462e-05	-4.237e-05	-4.4883e-05	-6.1613e-05	-7.7918e-05	-8.281e-05	-8.6815e-05	-9.4226e-05	-0.00010827	-0.0001403	-0.00016491	-0.00018203	-0.00019378	-0.0002061	-0.00022891	-0.00025702	-0.00027412	-0.00029171	-0.00029647	-0.00030222	-0.00030752	-0.00031814	-0.00032731	-0.000326	-0.00032677	-0.00033087	-0.00033347	-0.00033718	-0.00033847	-0.00033512	-0.00032747	-0.00032469	-0.00032709	-0.00033116	-0.00033892	-0.00034401	-0.00035388	-0.00036439	-0.00038107	-0.00039713	-0.00041302	-0.00042416
8316.7	3.8613e-05	4.2729e-05	2.4803e-05	-2.0866e-06	-5.5267e-07	1.6427e-05	4.1716e-05	6.3907e-05	7.7025e-05	8.8237e-05	8.8012e-05	9.536e-05	9.3292e-05	7.3671e-05	3.8262e-05	-4.8893e-06	-4.3131e-05	-7.1437e-05	-9.2699e-05	-0.00011134	-0.0001277	-0.0001442	-0.00015441	-0.00016348	-0.00018207	-0.00020093	-0.00021555	-0.00022134	-0.00021908	-0.0002233	-0.00022951	-0.00024578	-0.00025688	-0.0002546	-0.0002476	-0.00024583	-0.00025043	-0.00025981	-0.00026236	-0.00025614	-0.00024467	-0.00024505	-0.00025684	-0.00027847	-0.00029419	-0.00030483	-0.00031535	-0.00032951	-0.00035246
8516.7	0.00037502	0.00029124	0.00023818	0.00014983	0.00011978	0.00010697	0.00011696	0.00012406	0.00012285	0.00012797	0.00013772	0.00015305	0.00016012	0.00014462	0.00010548	5.7661e-05	1.5687e-05	-1.6053e-05	-3.5337e-05	-5.821e-05	-7.7893e-05	-0.00010568	-0.00011953	-0.00012962	-0.00014586	-0.00016686	-0.00018952	-0.00020683	-0.00021371	-0.00022155	-0.0002252	-0.00024274	-0.00025881	-0.00026704	-0.00026227	-0.00025353	-0.00025358	-0.00026061	-0.00026601	-0.00026563	-0.00025591	-0.00025117	-0.00025188	-0.00026895	-0.00029086	-0.00030368	-0.00031001	-0.00031712	-0.00033285
8716.7	0.0002608	0.00023843	0.00015817	9.6748e-05	6.6669e-05	5.088e-05	4.3632e-05	3.8562e-05	4.5137e-05	5.2631e-05	5.3802e-05	5.5452e-05	5.5184e-05	4.3584e-05	1.2922e-05	-1.9513e-05	-5.9792e-05	-9.6891e-05	-0.00011677	-0.00013592	-0.0001571	-0.00018433	-0.00020505	-0.00022368	-0.00024304	-0.00025987	-0.00027557	-0.00029673	-0.00030839	-0.00031962	-0.0003208	-0.00032757	-0.00033699	-0.00034256	-0.00034406	-0.00034519	-0.00034111	-0.00034573	-0.0003501	-0.00035893	-0.00036318	-0.00036378	-0.00036996	-0.00038442	-0.0003974	-0.00040793	-0.00041703	-0.00042463	-0.0004332
8916.7	7.9455e-05	0.00010425	3.9028e-05	3.4667e-05	4.3034e-05	4.8926e-05	5.1891e-05	6.0413e-05	8.5038e-05	0.00010421	0.00010112	9.0519e-05	7.8201e-05	6.399e-05	3.7941e-05	1.1859e-05	-2.2627e-05	-5.8956e-05	-7.9097e-05	-9.299e-05	-0.00010435	-0.00012495	-0.00014655	-0.00016685	-0.00018622	-0.00020111	-0.00021433	-0.00023329	-0.000247	-0.00026614	-0.00027269	-0.00027807	-0.00028086	-0.00028459	-0.00028629	-0.00028868	-0.00028406	-0.00028395	-0.0002815	-0.00028296	-0.00028727	-0.00029268	-0.00029585	-0.00030741	-0.00031278	-0.00032169	-0.00032935	-0.00033632	-0.0003461
9116.7	0.00010909	7.2468e-05	6.881e-05	7.6592e-05	7.3836e-05	7.4597e-05	8.426e-05	0.00010681	0.00012371	0.00012611	0.00011551	0.00010292	9.963e-05	9.1334e-05	7.2613e-05	3.9308e-05	3.2889e-06	-2.9453e-05	-4.3964e-05	-5.2472e-05	-6.8563e-05	-9.7487e-05	-0.0001236	-0.00014265	-0.0001551	-0.00016789	-0.00018584	-0.00020989	-0.00022729	-0.00023288	-0.00022738	-0.00022865	-0.00023141	-0.00023306	-0.00023076	-0.00022425	-0.00021678	-0.00021342	-0.00022021	-0.00022577	-0.00023246	-0.00022958	-0.00023295	-0.00024152	-0.00025192	-0.00026446	-0.00027112	-0.00027125	-0.00027829
9316.7	2.039e-06	1.2445e-06	4.6653e-05	4.1696e-05	2.049e-05	2.4103e-05	3.144e-05	4.2255e-05	3.4172e-05	1.6162e-05	-3.5068e-06	-1.4263e-05	-1.2806e-05	-1.4497e-05	-3.215e-05	-5.783e-05	-8.2992e-05	-0.00010676	-0.00011476	-0.00012623	-0.0001432	-0.00017947	-0.00021356	-0.00023831	-0.00025883	-0.0002812	-0.00029851	-0.00032057	-0.00032992	-0.00033329	-0.00032302	-0.00031909	-0.00031796	-0.0003179	-0.00031799	-0.00031378	-0.00031449	-0.00031993	-0.00032756	-0.00033843	-0.0003446	-0.00034863	-0.00035352	-0.00035719	-0.00036727	-0.00037075	-0.00037277	-0.0003769	-0.00037997
9516.7	-0.00017116	-9.9693e-05	-4.3869e-05	-2.5089e-05	-1.6431e-05	4.1649e-06	1.1429e-05	1.1223e-05	-2.3336e-06	-2.4535e-05	-5.4346e-05	-7.6155e-05	-9.5772e-05	-0.0001066	-0.00011931	-0.0001284	-0.00014147	-0.00015579	-0.00016077	-0.00016278	-0.00016978	-0.00019654	-0.00023154	-0.00026562	-0.00029496	-0.00031457	-0.00032415	-0.00033812	-0.00034973	-0.00036409	-0.00036108	-0.00035766	-0.00035347	-0.00035461	-0.00036421	-0.00037113	-0.00037192	-0.00036792	-0.00036395	-0.00036845	-0.00037183	-0.00038283	-0.00038806	-0.00038645	-0.00038866	-0.0003968	-0.00041218	-0.0004198	-0.00042275
9716.7	-0.00036858	-0.00026963	-0.00020667	-0.00016018	-0.00010514	-5.5289e-05	-3.3267e-05	-2.3549e-05	-2.3652e-05	-4.0408e-05	-6.3022e-05	-9.0766e-05	-0.00012585	-0.00015948	-0.00018003	-0.00018403	-0.00018703	-0.00020137	-0.00020195	-0.00020725	-0.00020941	-0.0002232	-0.00024873	-0.0002865	-0.0003227	-0.0003495	-0.00035147	-0.00035858	-0.00036418	-0.0003725	-0.00037154	-0.00036463	-0.00035366	-0.00034491	-0.00034418	-0.00035572	-0.00035859	-0.00035713	-0.00035719	-0.00036272	-0.0003714	-0.00038353	-0.00040165	-0.00040937	-0.00041071	-0.00042038	-0.00043468	-0.00044167	-0.00044919
9916.7	-0.00034942	-0.00018813	-0.00015887	-0.00015153	-0.00013876	-9.9931e-05	-9.2455e-05	-8.811e-05	-8.4217e-05	-8.0896e-05	-8.6212e-05	-9.2555e-05	-0.0001001	-0.00011303	-0.00013227	-0.00014273	-0.00016079	-0.00018421	-0.00019716	-0.00020866	-0.00021777	-0.00023288	-0.00025122	-0.00027099	-0.00029056	-0.00030229	-0.00030571	-0.0003164	-0.00032158	-0.00032716	-0.00033124	-0.00033146	-0.00033142	-0.00033225	-0.00033253	-0.00033383	-0.0003273	-0.00032384	-0.00032237	-0.00032185	-0.00032308	-0.00032104	-0.00032583	-0.00032904	-0.00033483	-0.00034499	-0.00035294	-0.00035484	-0.0003562
10117	-0.00019338	-3.7707e-05	-6.9478e-06	-1.745e-06	-2.4684e-05	-1.5427e-06	1.9408e-06	1.1852e-06	-7.8772e-06	-1.8976e-05	-3.707e-05	-5.1055e-05	-4.8896e-05	-4.7254e-05	-6.6054e-05	-8.5989e-05	-0.00010828	-0.0001237	-0.00012684	-0.00012913	-0.00014076	-0.00016625	-0.00019204	-0.00020558	-0.00022337	-0.00023885	-0.00025198	-0.00026755	-0.00027764	-0.0002783	-0.00026904	-0.00026094	-0.0002617	-0.00026039	-0.00025583	-0.00025239	-0.00024479	-0.00024505	-0.00024577	-0.00025279	-0.00025859	-0.00025795	-0.000256	-0.00025862	-0.00026381	-0.00026754	-0.00026925	-0.00027302	-0.00027441
10317	-0.00017869	-6.4204e-05	2.0768e-05	7.2503e-05	7.7136e-05	0.00011144	0.0001354	0.00013882	0.00012636	0.00010264	7.2342e-05	3.5961e-05	1.9789e-05	8.3708e-06	-8.7162e-06	-2.8589e-05	-3.7808e-05	-4.7121e-05	-4.8238e-05	-5.1776e-05	-5.9108e-05	-8.1644e-05	-0.00010932	-0.00013506	-0.00015983	-0.00018408	-0.00019758	-0.00021219	-0.00022033	-0.00022306	-0.00021979	-0.00021589	-0.00021773	-0.00021748	-0.00021944	-0.00022508	-0.00022963	-0.00023233	-0.00023923	-0.00024749	-0.00025872	-0.00026518	-0.00026857	-0.000275	-0.00028185	-0.00028847	-0.00029745	-0.00030439	-0.00030529
10517	-0.00028549	-0.000185	-8.2702e-05	3.6789e-06	4.7369e-05	0.00010258	0.0001392	0.00016284	0.00015455	0.00013074	8.9868e-05	4.5139e-05	1.3961e-05	-1.1969e-05	-3.9146e-05	-5.9085e-05	-7.0269e-05	-7.1089e-05	-6.5448e-05	-6.1248e-05	-6.9578e-05	-9.2574e-05	-0.00012809	-0.00016567	-0.00020458	-0.00023848	-0.00025912	-0.00027631	-0.00028874	-0.00029136	-0.0002845	-0.00027222	-0.00025926	-0.00025016	-0.00024812	-0.00025543	-0.00026228	-0.00026133	-0.00026642	-0.00027749	-0.00029444	-0.00030845	-0.00031779	-0.00032274	-0.00032692	-0.00033031	-0.00034653	-0.00035467	-0.00035573
10717	-0.00017695	-0.00012175	-9.3815e-05	-7.5689e-05	-5.9972e-05	-2.628e-05	-4.196e-06	1.5297e-05	1.3528e-05	8.8068e-06	-3.996e-06	-1.6194e-05	-2.7983e-05	-4.92e-05	-8.5999e-05	-0.00011714	-0.00014319	-0.0001558	-0.00016162	-0.00017297	-0.00019416	-0.00021596	-0.00023811	-0.00025666	-0.00028184	-0.00030868	-0.0003295	-0.00034405	-0.00034916	-0.00034871	-0.00035067	-0.00035797	-0.00035713	-0.00035408	-0.0003449	-0.00034049	-0.00033896	-0.00034418	-0.00034797	-0.00034613	-0.00034352	-0.00034779	-0.00035381	-0.00036794	-0.00038094	-0.00039159	-0.00040102	-0.00041043	-0.00042446
10917	-7.8944e-05	-9.2849e-05	-9.9519e-05	-0.00010361	-8.2022e-05	-5.3704e-05	-2.59e-05	-3.3039e-06	3.9444e-06	6.8955e-06	6.0889e-06	-2.3756e-06	-1.7452e-05	-5.1304e-05	-9.7343e-05	-0.000134	-0.00016	-0.00017214	-0.00017628	-0.00018747	-0.00019993	-0.00021105	-0.00022215	-0.00023778	-0.00026426	-0.00029497	-0.00031766	-0.00033449	-0.00033865	-0.00034169	-0.0003438	-0.00034736	-0.00034193	-0.00033241	-0.00031776	-0.00031554	-0.00031779	-0.00032509	-0.00032804	-0.00032734	-0.00032974	-0.00034107	-0.00035596	-0.00037424	-0.00038247	-0.00038807	-0.0003952	-0.00040182	-0.00041574
11117	-0.00011153	-9.6068e-05	-7.9678e-05	-2.9507e-05	3.3134e-05	7.5841e-05	0.00011395	0.00013539	0.00015126	0.00014983	0.00013094	0.00010726	7.4438e-05	3.0864e-05	-4.2434e-06	-2.5429e-05	-4.3145e-05	-5.2325e-05	-5.3317e-05	-5.7111e-05	-6.1822e-05	-7.1593e-05	-8.7416e-05	-0.00011298	-0.00014658	-0.00016848	-0.0001857	-0.00019725	-0.00020531	-0.00021601	-0.00021888	-0.00021926	-0.00021125	-0.00020391	-0.00020324	-0.00020935	-0.0002151	-0.00021433	-0.00021662	-0.00022278	-0.00023279	-0.0002493	-0.00026231	-0.00027202	-0.0002771	-0.0002834	-0.00029382	-0.00030305	-0.00030998
11317	-0.00021203	-0.00010519	-4.025e-05	3.3019e-05	7.8918e-05	0.00012206	0.00014851	0.00015366	0.00015168	0.00013166	9.1119e-05	5.982e-05	2.5872e-05	-1.7207e-06	-2.231e-05	-2.7067e-05	-3.9407e-05	-4.2525e-05	-4.1808e-05	-4.096e-05	-5.3422e-05	-7.5386e-05	-0.00010777	-0.00014255	-0.00018041	-0.00020407	-0.00022306	-0.00023471	-0.00024568	-0.0002484	-0.00023923	-0.00023218	-0.00022525	-0.00022445	-0.00023087	-0.00023823	-0.00024445	-0.00024676	-0.00025595	-0.00027198	-0.00028393	-0.00029434	-0.0002985	-0.00029767	-0.00030057	-0.0003073	-0.00031955	-0.00032463	-0.00032928
11517	-0.00028091	-0.00012816	-7.4844e-05	-4.7774e-06	4.2803e-05	8.2567e-05	0.00010119	9.5857e-05	0.00010213	9.1403e-05	6.2508e-05	2.6455e-05	-1.1457e-05	-3.3617e-05	-4.3563e-05	-4.7476e-05	-5.4878e-05	-7.2061e-05	-8.4734e-05	-8.9013e-05	-9.7336e-05	-0.0001139	-0.00014491	-0.00018254	-0.00021422	-0.0002304	-0.00023361	-0.00024062	-0.00025629	-0.00026749	-0.00027252	-0.00026818	-0.0002613	-0.00026532	-0.00027678	-0.00028699	-0.00029049	-0.00028432	-0.0002798	-0.0002854	-0.00029632	-0.00030351	-0.00030447	-0.00030445	-0.0003069	-0.00031742	-0.0003333	-0.00034734	-0.00035149
11717	-0.00036673	-0.00017053	-0.00015394	-0.00013743	-9.2287e-05	-4.8543e-05	-3.4795e-05	-5.0136e-05	-3.933e-05	-4.8718e-05	-5.5203e-05	-7.5702e-05	-0.00010908	-0.00014018	-0.00015961	-0.00016808	-0.00017008	-0.00018965	-0.00020626	-0.00022228	-0.00023876	-0.0002538	-0.00027754	-0.00031436	-0.00035709	-0.00038427	-0.00038851	-0.0003901	-0.00039213	-0.00039581	-0.00040554	-0.00040951	-0.0004031	-0.00039921	-0.00040307	-0.00041842	-0.00043456	-0.00044252	-0.00044363	-0.00044347	-0.00044864	-0.00045882	-0.0004666	-0.00047286	-0.00047362	-0.00047229	-0.00047824	-0.0004898	-0.00049819
11917	-0.00011768	-6.8477e-06	1.4544e-05	1.6371e-05	2.0686e-05	4.3615e-05	5.193e-05	4.9702e-05	4.9457e-05	3.8444e-05	3.0396e-05	2.1685e-05	1.7206e-05	4.5827e-06	-1.0194e-05	-2.2831e-05	-3.555e-05	-5.187e-05	-6.2215e-05	-7.8718e-05	-9.7209e-05	-0.00012125	-0.00014858	-0.00017096	-0.00019794	-0.00021415	-0.00022278	-0.00022817	-0.00022788	-0.00022546	-0.00022405	-0.00022191	-0.00022452	-0.00022682	-0.00022954	-0.00023444	-0.00023841	-0.00023868	-0.00024833	-0.00025513	-0.00026099	-0.00026119	-0.00026354	-0.00026914	-0.00027357	-0.00027932	-0.00028979	-0.0002919	-0.0002902
12117	7.8584e-05	0.00012383	0.000148	0.00016873	0.00017025	0.00018788	0.00019989	0.00020924	0.00020819	0.00019984	0.00017616	0.00015556	0.00014122	0.00012935	0.00010714	7.7338e-05	4.9961e-05	2.4687e-05	1.5589e-05	2.9192e-06	-1.2694e-05	-3.8926e-05	-6.7444e-05	-9.1739e-05	-0.00010832	-0.00012231	-0.00013606	-0.0001545	-0.00016346	-0.00017102	-0.00016792	-0.00016841	-0.00016941	-0.00017716	-0.00018007	-0.00018432	-0.0001809	-0.00018007	-0.00018447	-0.00019216	-0.00019918	-0.00020835	-0.00021099	-0.00022261	-0.00022705	-0.0002341	-0.00024242	-0.00024551	-0.0002501
12317	-0.00014018	-7.1875e-05	-5.6744e-05	-2.9631e-05	2.0873e-06	3.9741e-05	6.1372e-05	7.5782e-05	8.1662e-05	8.2187e-05	6.2078e-05	3.8899e-05	9.6212e-06	-1.7108e-05	-5.241e-05	-7.9065e-05	-0.00010125	-0.00012109	-0.00012924	-0.00013727	-0.00014547	-0.00016269	-0.00018352	-0.00020815	-0.0002363	-0.0002608	-0.00027592	-0.00029406	-0.00030292	-0.00030993	-0.0003101	-0.00031289	-0.00030965	-0.0003083	-0.00030875	-0.00031241	-0.00031397	-0.00031418	-0.00031633	-0.00031865	-0.00032317	-0.00033461	-0.0003405	-0.00034871	-0.00035762	-0.00036008	-0.00036963	-0.0003739	-0.00038443
12517	-0.00030833	-0.0003132	-0.00029109	-0.00023923	-0.00013894	-7.3488e-05	-2.0785e-05	1.0074e-05	2.2421e-05	2.6583e-05	1.0718e-05	-2.0356e-05	-8.2069e-05	-0.00015176	-0.0002131	-0.00023849	-0.00024191	-0.00024218	-0.00024324	-0.00024136	-0.00023357	-0.00022291	-0.00022249	-0.00024367	-0.00028892	-0.00033458	-0.00035495	-0.00036184	-0.00036217	-0.00037698	-0.00039073	-0.00039577	-0.00038037	-0.00035489	-0.00034044	-0.00034787	-0.00036543	-0.00037822	-0.00037774	-0.00037069	-0.00037994	-0.00040465	-0.00043819	-0.00045634	-0.00045866	-0.0004529	-0.00045564	-0.00046716	-0.00048481
12717	-0.00025189	-0.00015861	-0.00011205	-2.5417e-05	6.1241e-05	0.00011839	0.00015055	0.00015833	0.0001613	0.00015285	0.00011711	6.6665e-05	1.0962e-05	-3.0231e-05	-5.347e-05	-5.6155e-05	-5.1353e-05	-5.5711e-05	-5.7301e-05	-4.7959e-05	-3.7759e-05	-4.6755e-05	-7.6638e-05	-0.00011878	-0.00015815	-0.0001829	-0.00019059	-0.00019456	-0.0002058	-0.00022203	-0.00022548	-0.0002164	-0.00019869	-0.00019911	-0.00021754	-0.00023573	-0.00024446	-0.00024214	-0.00023925	-0.0002427	-0.00025967	-0.00027879	-0.00028128	-0.00026738	-0.00025685	-0.00025974	-0.0002714	-0.0002811	-0.00028106
12917	-0.00026611	-5.3639e-05	-9.0502e-06	4.435e-05	7.0287e-05	0.00010875	0.00011056	0.0001063	9.3769e-05	7.749e-05	3.899e-05	2.3422e-06	-3.08e-05	-4.9761e-05	-6.1165e-05	-7.1467e-05	-8.3791e-05	-9.7077e-05	-0.00010702	-0.00011343	-0.00012447	-0.00014865	-0.00018448	-0.0002222	-0.00025294	-0.00027513	-0.00028587	-0.00029359	-0.00029838	-0.00030743	-0.00030948	-0.00030636	-0.00030206	-0.00030584	-0.0003133	-0.00032332	-0.00033041	-0.00033099	-0.0003347	-0.00033771	-0.00034644	-0.00035796	-0.00036776	-0.00037443	-0.00038007	-0.00038736	-0.00040231	-0.00041475	-0.00042516
13117	-0.00028906	-8.6586e-05	-5.9097e-06	3.6223e-05	5.3478e-05	9.3381e-05	0.00010143	0.00010283	8.8751e-05	6.8683e-05	3.8323e-05	1.3272e-05	-9.5427e-06	-2.2768e-05	-2.9398e-05	-3.9015e-05	-4.9355e-05	-5.6589e-05	-5.7304e-05	-6.509e-05	-7.3691e-05	-9.5124e-05	-0.00012735	-0.00015973	-0.00018704	-0.00020275	-0.00021765	-0.00023143	-0.0002335	-0.00023888	-0.00023226	-0.00022068	-0.00021801	-0.00021953	-0.00022753	-0.00023124	-0.00022967	-0.00023075	-0.00023178	-0.00023762	-0.00024746	-0.00025152	-0.00025068	-0.00024806	-0.0002432	-0.00024915	-0.00026012	-0.00026256	-0.00026678
13317	-0.00025647	-9.2761e-05	-4.7826e-05	-1.1155e-05	1.2047e-05	5.0474e-05	7.109e-05	7.6336e-05	8.2216e-05	7.0073e-05	4.583e-05	1.9806e-05	-5.5819e-06	-2.5591e-05	-4.8094e-05	-7.412e-05	-9.5598e-05	-0.00011326	-0.00012103	-0.00012935	-0.00014076	-0.00016149	-0.00018583	-0.0002119	-0.00024058	-0.00026659	-0.00028993	-0.00030721	-0.00031415	-0.00031402	-0.00031393	-0.00031178	-0.00030866	-0.00030107	-0.00029374	-0.00028852	-0.00028643	-0.00029174	-0.00029922	-0.00030223	-0.00030682	-0.00031638	-0.00032669	-0.00034254	-0.00035037	-0.00035658	-0.00036072	-0.00036491	-0.0003752
13517	-0.00031524	-0.00020123	-0.0001914	-0.00015373	-0.00010486	-6.5991e-05	-4.6001e-05	-3.537e-05	-2.39e-05	-1.7629e-05	-2.8274e-05	-5.078e-05	-8.7754e-05	-0.00011532	-0.00013755	-0.00014988	-0.00016785	-0.00018888	-0.00020776	-0.00022203	-0.00023169	-0.00024199	-0.00026179	-0.00029188	-0.00032455	-0.00034576	-0.00035161	-0.0003539	-0.00036029	-0.00037072	-0.00038045	-0.00038578	-0.00038379	-0.00038088	-0.0003854	-0.00039779	-0.00040427	-0.0004025	-0.00039835	-0.00039548	-0.00039927	-0.00040816	-0.00041835	-0.0004276	-0.000424	-0.00042567	-0.00043949	-0.00045312	-0.00046659
13717	-0.00042425	-0.00029272	-0.00024234	-0.00020005	-0.00016277	-0.00012784	-0.00012098	-0.00011595	-0.00011962	-0.00012536	-0.00014444	-0.00017312	-0.00020789	-0.0002254	-0.00023765	-0.00024122	-0.00026026	-0.00028191	-0.00029926	-0.00031285	-0.00031982	-0.00033741	-0.00036722	-0.00040187	-0.00043045	-0.00043834	-0.00044128	-0.00044773	-0.00045736	-0.00046998	-0.00047406	-0.00047534	-0.0004719	-0.00047549	-0.00048899	-0.00049866	-0.00050057	-0.00049621	-0.00049217	-0.00049451	-0.00050107	-0.00050764	-0.00051276	-0.00051304	-0.00051246	-0.00051706	-0.0005317	-0.0005384	-0.00054129
13917	-0.00028633	-0.00019713	-0.00013093	-5.319e-05	-5.6092e-06	4.1843e-05	6.766e-05	8.9631e-05	0.00010081	8.861e-05	5.8487e-05	1.9499e-05	-1.462e-05	-3.7872e-05	-6.0524e-05	-7.3105e-05	-8.4123e-05	-9.5771e-05	-9.5511e-05	-9.7551e-05	-9.2276e-05	-0.00010467	-0.00012809	-0.00015457	-0.00018046	-0.00020209	-0.00021567	-0.00022616	-0.00022929	-0.00023755	-0.00023502	-0.00022844	-0.00021824	-0.00020706	-0.00020423	-0.00020746	-0.00020945	-0.00021288	-0.00020922	-0.00021187	-0.00022025	-0.00023047	-0.00024369	-0.00024695	-0.00024459	-0.00024852	-0.00025172	-0.00025913	-0.00026408
14117	9.7124e-05	2.5103e-06	-8.718e-07	3.7653e-05	8.7803e-05	0.0001194	0.00016317	0.00019995	0.00022752	0.00023239	0.00022217	0.00019568	0.00016047	0.00012529	7.9687e-05	4.3624e-05	1.7527e-05	-5.673e-06	-8.4657e-06	-1.2365e-05	-8.3939e-06	-1.1283e-05	-1.8422e-05	-3.0632e-05	-5.1885e-05	-8.0938e-05	-9.6968e-05	-0.0001141	-0.00012444	-0.00013651	-0.00014614	-0.00015609	-0.00015962	-0.00014951	-0.00014157	-0.00014278	-0.0001442	-0.00015105	-0.00015464	-0.0001594	-0.00016524	-0.00017887	-0.00020001	-0.00021882	-0.00023122	-0.00024257	-0.0002497	-0.00026313	-0.00027274
14317	1.1168e-05	-9.995e-06	-5.5626e-06	6.565e-06	6.6647e-05	0.00010453	0.00013328	0.00015785	0.00016168	0.00017252	0.00016976	0.00015315	0.00011718	6.8658e-05	2.6699e-05	4.6896e-06	-1.0552e-05	-2.984e-05	-4.2808e-05	-5.5036e-05	-5.9271e-05	-6.5338e-05	-7.7644e-05	-0.00010489	-0.00013871	-0.0001731	-0.00018226	-0.00018951	-0.00019276	-0.00020081	-0.00021327	-0.00022069	-0.00021356	-0.00020204	-0.00019892	-0.00020811	-0.0002163	-0.00022748	-0.00023422	-0.0002346	-0.00023934	-0.00025946	-0.00028497	-0.00030154	-0.00031278	-0.0003222	-0.00033016	-0.00034638	-0.00036198
14517	-0.00032018	-0.00020925	-0.00012928	-7.3345e-05	-7.7549e-06	5.0741e-05	7.2537e-05	8.7035e-05	6.7232e-05	5.5623e-05	2.7814e-05	-1.0985e-05	-5.48e-05	-0.00010507	-0.00013847	-0.00015045	-0.00015008	-0.00015535	-0.00016228	-0.00016947	-0.00017767	-0.00019157	-0.00021498	-0.00025592	-0.0002965	-0.00033383	-0.00034254	-0.00034694	-0.00034517	-0.00034387	-0.00034565	-0.00034141	-0.00033081	-0.000323	-0.00032619	-0.0003401	-0.0003549	-0.00037102	-0.00037761	-0.00038352	-0.00039421	-0.00040548	-0.00041938	-0.00042271	-0.0004224	-0.00042374	-0.00042784	-0.00043903	-0.00044658
14717	-0.00027066	-0.0001671	-0.0001256	-9.4951e-05	-5.6883e-05	-1.0097e-05	1.0756e-05	2.6628e-05	2.9193e-05	1.5985e-05	-6.7858e-06	-3.4973e-05	-6.1433e-05	-9.6546e-05	-0.00013282	-0.00015718	-0.00017045	-0.00018236	-0.00018803	-0.00018951	-0.00019788	-0.00021209	-0.00023058	-0.00025383	-0.0002796	-0.0003063	-0.00031995	-0.00032715	-0.00032751	-0.00032544	-0.00032841	-0.00033045	-0.00032831	-0.00032459	-0.00032187	-0.00032527	-0.00033242	-0.00033976	-0.00034688	-0.00034841	-0.00035186	-0.00035552	-0.00036772	-0.00038171	-0.00039065	-0.0003971	-0.00040988	-0.0004166	-0.00042801
14917	-8.0292e-05	1.705e-06	-5.1253e-05	-7.6069e-05	-6.8007e-05	-4.3599e-05	-3.7488e-05	-2.2842e-05	2.3464e-06	9.2233e-06	5.8144e-06	-2.28e-06	-1.6267e-05	-3.8091e-05	-8.0135e-05	-0.00011677	-0.00015362	-0.00018214	-0.00020337	-0.00021079	-0.00021777	-0.00022639	-0.00024015	-0.00025197	-0.00027173	-0.00028746	-0.00030525	-0.0003155	-0.00032857	-0.00033857	-0.00035308	-0.00036613	-0.00037372	-0.00037221	-0.00037121	-0.00037082	-0.00037195	-0.00037566	-0.00037771	-0.00037537	-0.00037257	-0.00037453	-0.00039074	-0.00040744	-0.00041996	-0.00043175	-0.00044088	-0.00045317	-0.00046627
15117	-7.1781e-05	8.52e-07	-5.7973e-05	-9.9523e-05	-8.0775e-05	-4.8233e-05	-3.7906e-05	-2.3476e-05	-5.9584e-06	2.2452e-06	1.5212e-05	1.7936e-05	3.8497e-06	-2.587e-05	-7.8171e-05	-0.00011325	-0.00014609	-0.00016391	-0.00018158	-0.00020207	-0.00022076	-0.00023362	-0.00024139	-0.0002518	-0.00027325	-0.00029923	-0.00032107	-0.00032708	-0.00032107	-0.00032216	-0.00032905	-0.00034355	-0.00035133	-0.00034834	-0.00033922	-0.00033886	-0.00034909	-0.00036823	-0.00037167	-0.00036902	-0.00036397	-0.00036834	-0.00038523	-0.00040044	-0.00040961	-0.00040995	-0.0004088	-0.00041759	-0.00043456
15317	-0.00012993	-6.5744e-05	-6.1871e-05	-7.3411e-05	-2.1016e-05	3.3274e-05	6.0863e-05	8.0815e-05	8.6243e-05	9.0008e-05	9.7677e-05	9.2397e-05	6.5053e-05	1.8855e-05	-3.5857e-05	-6.2746e-05	-7.9961e-05	-8.9809e-05	-0.00010073	-0.00011479	-0.00012656	-0.00013625	-0.00014482	-0.00016112	-0.00019142	-0.00022223	-0.00023861	-0.00024312	-0.00023592	-0.00023734	-0.00023919	-0.00024202	-0.00023649	-0.00022527	-0.00021432	-0.0002139	-0.00022008	-0.00023652	-0.00023882	-0.00023883	-0.00024074	-0.00025515	-0.00027331	-0.00028986	-0.00029245	-0.00029512	-0.00029664	-0.00030685	-0.00031695
15517	-9.6219e-05	3.5649e-05	9.4309e-05	0.00012016	0.00016458	0.0002144	0.00022821	0.00024382	0.00023635	0.00023201	0.00021779	0.0002005	0.00017321	0.00015328	0.00012884	0.00011943	0.00010191	8.9729e-05	8.1766e-05	7.8806e-05	6.9126e-05	4.8134e-05	1.5631e-05	-1.345e-05	-3.7889e-05	-5.215e-05	-6.0219e-05	-6.9507e-05	-7.6579e-05	-8.0669e-05	-7.6182e-05	-6.9832e-05	-6.7325e-05	-7.2555e-05	-7.8335e-05	-8.6422e-05	-8.787e-05	-9.2807e-05	-9.2654e-05	-9.9437e-05	-0.00010904	-0.00011359	-0.00011354	-0.00011791	-0.00011617	-0.00012212	-0.00013095	-0.0001408	-0.00014282
15717	-0.00016549	-3.3455e-05	3.3511e-05	6.7272e-05	0.00010818	0.00016121	0.00018113	0.0001891	0.00017896	0.00016439	0.00014162	0.00012071	8.6538e-05	5.1711e-05	1.2862e-05	-2.6987e-06	-2.1624e-05	-3.4913e-05	-4.8757e-05	-6.1167e-05	-7.7719e-05	-9.4892e-05	-0.0001125	-0.0001414	-0.00017806	-0.0002052	-0.00022205	-0.00022762	-0.00023394	-0.00024212	-0.00024879	-0.00025945	-0.0002548	-0.00024683	-0.00024345	-0.00024886	-0.00026149	-0.00027378	-0.00027478	-0.00027691	-0.0002816	-0.00029718	-0.00031967	-0.00034127	-0.00035044	-0.00035361	-0.00035874	-0.0003729	-0.00038835
15917	-1.4477e-05	2.3305e-05	-6.6814e-06	-3.4608e-05	-3.2266e-05	-1.7123e-05	-6.768e-06	1.0256e-07	1.489e-05	2.76e-05	3.4649e-05	4.6558e-05	4.3711e-05	2.7985e-05	-4.9824e-06	-4.2113e-05	-7.8611e-05	-0.00011629	-0.00015139	-0.00018078	-0.00020968	-0.00023266	-0.00024531	-0.00025639	-0.00026307	-0.00026836	-0.00027296	-0.00027114	-0.00027266	-0.00027622	-0.00028432	-0.00030541	-0.00032157	-0.0003315	-0.00033306	-0.0003293	-0.00032984	-0.00033432	-0.00033214	-0.00032954	-0.00031658	-0.00030653	-0.00031135	-0.00032522	-0.00034235	-0.00036081	-0.00037206	-0.00037788	-0.00038999
16117	-3.2905e-05	-1.056e-06	-4.679e-05	-5.6202e-05	-3.7579e-05	-2.7517e-05	-2.353e-05	-1.4222e-05	3.3292e-06	1.7384e-05	1.5164e-05	1.3747e-05	-4.2477e-06	-2.4092e-05	-4.2611e-05	-6.8387e-05	-9.6767e-05	-0.00013346	-0.00016023	-0.00018046	-0.00019654	-0.00021436	-0.00023516	-0.00026168	-0.00028397	-0.00029681	-0.00029671	-0.00030007	-0.00030549	-0.00031763	-0.00032838	-0.00033656	-0.00034128	-0.00034098	-0.00034511	-0.00035121	-0.00035609	-0.00035682	-0.00035665	-0.00035473	-0.00035793	-0.00036306	-0.00037412	-0.00038566	-0.00039257	-0.00039993	-0.00041279	-0.00042428	-0.00043534
16317	-0.00021215	-0.00019696	-0.00020449	-0.00016797	-0.00011968	-8.8398e-05	-5.8362e-05	-3.8745e-05	-2.3465e-05	-5.193e-06	-2.1419e-05	-3.7945e-05	-7.1868e-05	-0.00010671	-0.00013862	-0.00016867	-0.00019306	-0.00021721	-0.00023305	-0.00024192	-0.00024777	-0.00025432	-0.00026901	-0.00028979	-0.00030862	-0.00033372	-0.00034708	-0.00035913	-0.00036776	-0.00038039	-0.00038832	-0.00039886	-0.0003992	-0.00040103	-0.0003932	-0.00039295	-0.00039512	-0.00040072	-0.00040286	-0.00040496	-0.00040342	-0.00041368	-0.00042797	-0.00044332	-0.00045566	-0.00046235	-0.0004652	-0.0004703	-0.00048253
16517	-0.00034327	-0.00031305	-0.00024305	-0.00019882	-0.00013751	-8.6716e-05	-4.3333e-05	-3.3992e-05	-4.7125e-05	-5.4557e-05	-7.7133e-05	-0.00010021	-0.00013659	-0.00018758	-0.0002247	-0.00024041	-0.00023974	-0.00023715	-0.00024262	-0.00025067	-0.00025744	-0.00026126	-0.00027405	-0.00030076	-0.00033772	-0.0003707	-0.000387	-0.00038792	-0.00038152	-0.00038345	-0.00039035	-0.00039079	-0.00037964	-0.00036935	-0.00036129	-0.00037035	-0.00038451	-0.00039835	-0.00040315	-0.00040355	-0.00040755	-0.00042665	-0.00044316	-0.00045335	-0.00044922	-0.000443	-0.00044246	-0.00044589	-0.00045216
16717	-0.00027164	-0.0002295	-0.00015682	-0.0001376	-0.00011191	-7.5625e-05	-4.5864e-05	-3.6292e-05	-4.1266e-05	-5.4674e-05	-6.8252e-05	-8.3076e-05	-0.00010076	-0.00012629	-0.00015032	-0.00016779	-0.00017864	-0.00019185	-0.00020693	-0.00021936	-0.00023354	-0.00024898	-0.00026886	-0.00029566	-0.0003223	-0.00034579	-0.0003542	-0.00035977	-0.00035548	-0.00035617	-0.00036195	-0.00036523	-0.00036537	-0.00036794	-0.00037087	-0.00037871	-0.0003807	-0.00039138	-0.00039647	-0.00039748	-0.00039641	-0.0003963	-0.00039823	-0.00040017	-0.0004029	-0.00041013	-0.00041688	-0.00042224	-0.00042736
16917	-0.00018487	-6.1609e-05	-8.6568e-06	5.1911e-06	8.8113e-06	3.4647e-05	4.5061e-05	4.4016e-05	4.5702e-05	2.9141e-05	1.2126e-05	8.4178e-07	-9.1851e-06	-1.9102e-05	-3.0497e-05	-4.138e-05	-5.6968e-05	-7.8594e-05	-9.3382e-05	-0.00010691	-0.00011643	-0.00013428	-0.0001574	-0.00017815	-0.00019713	-0.00020735	-0.00021084	-0.00021822	-0.00022101	-0.00023092	-0.00023532	-0.00023965	-0.00024898	-0.00026201	-0.00026994	-0.0002773	-0.00028005	-0.00028653	-0.000288	-0.00029315	-0.0002976	-0.00030103	-0.00030284	-0.00031318	-0.00032301	-0.00033619	-0.000347	-0.00035598	-0.00036149
17117	-0.00028993	-0.00014308	-5.1349e-05	-3.5964e-06	3.5767e-05	7.6648e-05	0.00010005	0.00010374	9.7786e-05	6.6761e-05	3.6905e-05	1.1232e-05	-2.2607e-05	-5.4109e-05	-7.4039e-05	-9.0908e-05	-0.00010582	-0.00011865	-0.00012116	-0.00012864	-0.00014209	-0.00016112	-0.00018797	-0.00021154	-0.00023947	-0.00026167	-0.0002781	-0.00028827	-0.00029404	-0.00030355	-0.00030293	-0.00030041	-0.00030504	-0.00030611	-0.0003092	-0.00031327	-0.00031907	-0.00032823	-0.00032903	-0.00033736	-0.00034796	-0.00035719	-0.00036954	-0.00038029	-0.00038693	-0.00039726	-0.00040518	-0.0004126	-0.00042055
17317	-0.00013411	-9.1723e-05	-5.7189e-05	-6.0502e-05	-4.5889e-05	-2.9907e-05	-1.5074e-05	-8.3115e-06	-1.5329e-05	-3.4239e-05	-4.2028e-05	-5.1526e-05	-6.8289e-05	-9.4482e-05	-0.00011702	-0.00013844	-0.00015771	-0.00016952	-0.00017561	-0.00019147	-0.00021116	-0.00023199	-0.00024817	-0.00026574	-0.00028694	-0.0003095	-0.00032448	-0.00033311	-0.00033167	-0.00032814	-0.00032718	-0.00033662	-0.00034454	-0.00034731	-0.00034678	-0.00034203	-0.00034578	-0.00035667	-0.00036415	-0.00036234	-0.00035938	-0.00035449	-0.00035714	-0.00036707	-0.00037869	-0.00038418	-0.0003861	-0.00038761	-0.00039581
17517	4.7854e-05	9.6237e-05	9.5683e-05	4.7205e-05	1.4707e-05	3.7653e-06	-9.8732e-06	-2.4874e-05	-4.3849e-05	-5.5566e-05	-5.6966e-05	-4.8128e-05	-4.6016e-05	-5.259e-05	-6.3197e-05	-7.5688e-05	-9.5061e-05	-0.00011682	-0.00013229	-0.00015433	-0.00018513	-0.00021273	-0.00023643	-0.00025771	-0.0002757	-0.00029449	-0.00030184	-0.00031367	-0.00031236	-0.00030833	-0.00030514	-0.00031309	-0.00031878	-0.00032691	-0.00032974	-0.0003316	-0.0003308	-0.00034173	-0.00035421	-0.00036383	-0.00035768	-0.00035499	-0.00035347	-0.00035916	-0.00036758	-0.00037783	-0.00038363	-0.00038271	-0.00038407
17717	0.00010254	0.00011626	6.7974e-05	-8.3997e-06	-2.6664e-05	-2.7706e-05	-2.5808e-05	-2.3869e-05	-2.5272e-05	-1.3206e-05	1.4401e-06	1.6055e-05	1.1954e-05	-1.0858e-05	-4.6722e-05	-8.324e-05	-0.00012257	-0.00015819	-0.00018512	-0.00020966	-0.0002337	-0.00024471	-0.00025037	-0.00026015	-0.00027489	-0.00029472	-0.00030766	-0.00031971	-0.00032454	-0.00032911	-0.00034509	-0.00036926	-0.00038025	-0.00038686	-0.00037958	-0.00037464	-0.00037181	-0.00038081	-0.00038959	-0.00038461	-0.00037212	-0.00037461	-0.0003855	-0.00040873	-0.00043265	-0.00044686	-0.00045464	-0.00046375	-0.00048407
17917	8.8837e-05	5.8442e-05	-1.6298e-05	-8.3509e-05	-6.6784e-05	-5.0249e-05	-3.1178e-05	-1.0777e-05	8.7316e-06	2.5959e-05	4.3783e-05	5.7045e-05	4.5775e-05	9.9376e-06	-4.1718e-05	-8.7139e-05	-0.00012764	-0.00015393	-0.00017136	-0.0001895	-0.00020509	-0.0002134	-0.00021499	-0.00022281	-0.00024117	-0.00026605	-0.00029107	-0.00030671	-0.00030985	-0.00031636	-0.00032898	-0.00034739	-0.00035833	-0.00036127	-0.00035253	-0.00034464	-0.00034681	-0.00035617	-0.00035739	-0.00035422	-0.0003467	-0.00034682	-0.00035813	-0.00037615	-0.00039098	-0.00039984	-0.00040245	-0.00040852	-0.00042352
18117	8.219e-06	3.5799e-05	1.5543e-05	1.8644e-05	3.5885e-05	5.7853e-05	7.1561e-05	7.5263e-05	9.3374e-05	8.0003e-05	6.4287e-05	5.7208e-05	4.6125e-05	2.3997e-05	8.9903e-07	-1.9469e-05	-3.8622e-05	-5.84e-05	-6.2818e-05	-7.1327e-05	-8.6329e-05	-0.00010911	-0.00013571	-0.00016546	-0.00019177	-0.00020906	-0.00022257	-0.00023427	-0.00024187	-0.00024271	-0.00023686	-0.00023042	-0.00022961	-0.00023249	-0.00023891	-0.00024132	-0.00024251	-0.00024002	-0.00024491	-0.00025143	-0.00026023	-0.0002634	-0.00026292	-0.00026028	-0.00026266	-0.00026693	-0.000277	-0.00028202	-0.00028872
18317	1.3781e-05	7.2722e-05	4.2767e-05	4.782e-05	6.389e-05	8.7922e-05	0.00010331	0.00011444	0.00013638	0.00014395	0.00013265	0.0001291	0.00012	9.2565e-05	6.1359e-05	2.943e-05	3.8944e-07	-3.5344e-05	-5.5114e-05	-7.4869e-05	-9.144e-05	-0.00011083	-0.00012546	-0.00014033	-0.0001599	-0.00017447	-0.00018038	-0.00018712	-0.00019088	-0.0001976	-0.00020605	-0.0002178	-0.00022801	-0.00023129	-0.00023107	-0.00023146	-0.00023237	-0.00023497	-0.00023676	-0.00023238	-0.00022649	-0.00023044	-0.00024203	-0.00026013	-0.00027482	-0.00029052	-0.00030362	-0.00031472	-0.0003351
18517	-6.6107e-05	7.9461e-05	7.2188e-05	7.7122e-05	0.00010661	0.00014304	0.0001532	0.00014915	0.00014842	0.00015306	0.0001429	0.00012679	0.00010531	6.8798e-05	3.6486e-05	1.5425e-05	1.3458e-06	-1.8737e-05	-3.983e-05	-6.1948e-05	-7.454e-05	-8.9309e-05	-0.00010695	-0.00013237	-0.00016245	-0.00018857	-0.0001978	-0.00019798	-0.00019379	-0.00019914	-0.00021057	-0.00021752	-0.00021733	-0.00021556	-0.00021592	-0.00022548	-0.00023607	-0.00024517	-0.00024683	-0.00024739	-0.00024694	-0.00025442	-0.00026805	-0.00027673	-0.00028347	-0.00028949	-0.00029704	-0.00030698	-0.00031608
18717	-0.0002324	-0.00011754	-0.00013312	-0.00011083	-4.2746e-05	2.0019e-05	4.944e-05	6.7404e-05	8.2493e-05	9.3806e-05	8.7502e-05	6.9894e-05	3.1053e-05	-2.6322e-05	-8.0934e-05	-0.00010811	-0.00012072	-0.00013146	-0.00015059	-0.00016464	-0.00016726	-0.00016764	-0.00017177	-0.00018996	-0.00022738	-0.00026649	-0.00027856	-0.00027278	-0.00026677	-0.00027855	-0.00029341	-0.00030325	-0.00029924	-0.00028125	-0.00026341	-0.00027028	-0.00028368	-0.00029132	-0.00028316	-0.00027108	-0.00026526	-0.00027775	-0.00029999	-0.00032537	-0.0003336	-0.00033811	-0.00035002	-0.00037218	-0.00039486
18917	-0.00019906	-0.00016361	-0.00020657	-0.00022338	-0.00016222	-0.00011603	-8.4785e-05	-6.4345e-05	-3.8078e-05	-7.7069e-06	8.9997e-06	1.4285e-05	-1.1642e-05	-5.61e-05	-9.8296e-05	-0.0001215	-0.00013937	-0.00016254	-0.0001979	-0.0002234	-0.00022904	-0.00023144	-0.00023183	-0.00025161	-0.00028519	-0.00031052	-0.00031274	-0.00029947	-0.00029227	-0.00030081	-0.00031755	-0.00033805	-0.00034602	-0.00033747	-0.00033459	-0.00034592	-0.00036044	-0.00036868	-0.00036572	-0.00035593	-0.00034638	-0.00034851	-0.00036375	-0.00037974	-0.00038601	-0.00039371	-0.00040379	-0.00042133	-0.00043949
19117	-0.00014524	-0.00015797	-0.00019673	-0.0001875	-0.00012026	-8.2045e-05	-4.7811e-05	-1.9683e-05	8.9293e-06	3.1761e-05	2.9941e-05	2.3416e-05	-9.8721e-06	-5.4424e-05	-9.4038e-05	-0.00012105	-0.00014664	-0.00016831	-0.0001878	-0.00019385	-0.00019052	-0.00019169	-0.00019938	-0.00022261	-0.00025135	-0.0002717	-0.00028152	-0.00028722	-0.00029886	-0.00031891	-0.00033332	-0.00034194	-0.00033382	-0.00032445	-0.00031984	-0.0003223	-0.00032232	-0.00031852	-0.00030931	-0.00030597	-0.00031114	-0.0003288	-0.00035274	-0.00037086	-0.00038347	-0.0003957	-0.00041222	-0.00042982	-0.00044385
19317	-0.00014807	-0.00019834	-0.00023918	-0.00019508	-0.00013312	-9.8769e-05	-6.5161e-05	-1.9116e-05	1.5854e-05	3.0662e-05	1.4552e-05	-3.445e-06	-3.8435e-05	-7.3956e-05	-0.00011587	-0.00015451	-0.00018364	-0.00020095	-0.00020434	-0.00020602	-0.00020958	-0.00021622	-0.00022962	-0.00024622	-0.00026464	-0.00028544	-0.00030426	-0.00031997	-0.00032457	-0.00033068	-0.00033955	-0.00034844	-0.00035149	-0.00035041	-0.00034654	-0.00034307	-0.00034294	-0.00035112	-0.00035747	-0.00035667	-0.0003541	-0.00035985	-0.00037383	-0.00039093	-0.00040556	-0.00041569	-0.00042065	-0.00042719	-0.00043938
19517	4.1197e-05	4.9946e-05	1.6414e-05	3.2381e-05	4.5189e-05	6.5025e-05	7.8954e-05	0.00011541	0.00013849	0.0001425	0.00012748	0.00011985	0.00011067	9.2473e-05	6.2156e-05	2.5474e-05	-8.555e-06	-2.6451e-05	-3.4379e-05	-4.3118e-05	-5.3305e-05	-6.9933e-05	-8.3352e-05	-9.8585e-05	-0.0001128	-0.00013307	-0.00015589	-0.0001709	-0.00017448	-0.00017481	-0.00017896	-0.0001879	-0.00019336	-0.00019502	-0.00019219	-0.00018436	-0.00018072	-0.00018838	-0.00019921	-0.00020266	-0.00020424	-0.00020513	-0.00021134	-0.00022551	-0.00023875	-0.00025325	-0.00026009	-0.00026532	-0.00027271
19717	-8.5377e-05	-5.2013e-05	-7.2273e-05	-1.5665e-05	4.4671e-05	9.1674e-05	0.00011754	0.00014222	0.0001636	0.00016465	0.00013668	0.00010434	6.0412e-05	1.8555e-05	-2.2644e-05	-4.5779e-05	-6.2961e-05	-8.0937e-05	-9.053e-05	-9.6138e-05	-9.3864e-05	-9.9407e-05	-0.00012233	-0.00015643	-0.00019634	-0.00023017	-0.0002451	-0.0002578	-0.00026942	-0.00028871	-0.00030187	-0.00030213	-0.00029366	-0.00028108	-0.0002808	-0.00029242	-0.00029803	-0.00029969	-0.00029576	-0.00029774	-0.00031296	-0.0003367	-0.00036221	-0.00037686	-0.00038179	-0.00038991	-0.00040681	-0.00043057	-0.00044332
19917	-0.0001588	-0.00011551	-0.00011745	-5.1805e-05	-7.8687e-06	2.5149e-05	4.5613e-05	6.2995e-05	7.8294e-05	8.8555e-05	5.9751e-05	3.4644e-05	4.3849e-06	-1.07e-05	-2.9232e-05	-4.5473e-05	-6.5538e-05	-8.6199e-05	-0.00010234	-0.00010829	-0.00011646	-0.0001386	-0.00017244	-0.00020337	-0.00022503	-0.00024262	-0.00025441	-0.0002679	-0.00028305	-0.00029742	-0.00030022	-0.00030135	-0.00030804	-0.00032116	-0.00032939	-0.00033477	-0.00033146	-0.00032849	-0.00033233	-0.00034128	-0.00035338	-0.00036125	-0.00036238	-0.00037059	-0.000382	-0.00040072	-0.00041788	-0.00042771	-0.00043217
20117	6.5017e-05	4.3253e-06	-1.409e-05	-5.8386e-06	8.702e-06	1.16e-05	2.6485e-05	5.1629e-05	5.8254e-05	6.1305e-05	4.1344e-05	2.7099e-05	2.4403e-06	-1.9806e-05	-4.3545e-05	-7.9818e-05	-0.00011476	-0.00013736	-0.00015261	-0.00016075	-0.00017398	-0.00019243	-0.00021002	-0.000234	-0.00025588	-0.00027664	-0.00030131	-0.00031777	-0.00033088	-0.00034035	-0.00034709	-0.00035714	-0.0003639	-0.00036426	-0.0003591	-0.00035346	-0.00035526	-0.00035703	-0.00036159	-0.00036413	-0.00036411	-0.00036796	-0.00037958	-0.00039754	-0.00040991	-0.00041536	-0.00042759	-0.00043453	-0.00044623
20317	3.0438e-05	-5.2785e-05	-6.4828e-05	-7.038e-05	-4.273e-05	-2.6219e-05	-4.4558e-06	2.8714e-05	4.1284e-05	4.0461e-05	3.244e-05	2.9271e-05	6.886e-06	-2.782e-05	-6.6231e-05	-0.00010946	-0.00014011	-0.00015648	-0.0001651	-0.00017632	-0.00019297	-0.00020806	-0.00021671	-0.0002357	-0.00025603	-0.00028477	-0.00031146	-0.0003277	-0.00033241	-0.00033607	-0.00033853	-0.00034675	-0.00034815	-0.00034003	-0.00032313	-0.00031487	-0.00031761	-0.00033138	-0.0003384	-0.00034854	-0.00035055	-0.00035674	-0.00037214	-0.00039275	-0.0004112	-0.00041827	-0.00042061	-0.00042407	-0.00043081
20517	-8.5854e-05	-6.297e-05	-6.6244e-05	-8.5438e-05	-8.2087e-05	-5.8134e-05	-4.1942e-05	-2.9061e-05	-2.0036e-05	-2.2544e-05	-2.8751e-05	-2.2545e-05	-3.4304e-05	-5.3786e-05	-9.5347e-05	-0.00013448	-0.00016461	-0.00018361	-0.00019641	-0.00021345	-0.00023879	-0.00025707	-0.00027515	-0.00028767	-0.00030687	-0.00033008	-0.00035481	-0.00037011	-0.00037392	-0.00037534	-0.00037703	-0.00038131	-0.00039117	-0.00039276	-0.00038696	-0.0003834	-0.00038891	-0.00039817	-0.00040926	-0.00041786	-0.00041918	-0.0004208	-0.00042759	-0.00043697	-0.00045032	-0.00045713	-0.00046433	-0.0004597	-0.00046505
20717	-1.8438e-05	1.8826e-05	1.1851e-05	-8.6081e-06	-2.3375e-05	-6.0314e-06	1.332e-05	2.0177e-05	3.0343e-05	2.7223e-05	1.7392e-05	2.6251e-05	2.7873e-05	1.8941e-05	-1.9251e-05	-6.1623e-05	-9.7264e-05	-0.000119	-0.00013012	-0.0001454	-0.00017376	-0.00019852	-0.00021917	-0.00022702	-0.00023521	-0.0002503	-0.00027816	-0.0002996	-0.00030175	-0.0003021	-0.00029804	-0.00030404	-0.00031598	-0.00031907	-0.00031568	-0.00030388	-0.00029899	-0.00030694	-0.00031295	-0.00032296	-0.00032179	-0.00032232	-0.00032712	-0.00033802	-0.00035362	-0.00036741	-0.00037497	-0.00037931	-0.0003827
20917	-7.7343e-05	-1.8599e-05	2.4948e-05	8.9346e-05	0.00011169	0.0001417	0.00016261	0.00017124	0.00017372	0.00015761	0.00011204	7.5819e-05	4.8781e-05	2.8368e-05	9.2738e-06	-8.3953e-06	-2.7664e-05	-4.4185e-05	-4.9327e-05	-4.5766e-05	-5.3269e-05	-7.0186e-05	-0.00010448	-0.00014283	-0.00017483	-0.00019384	-0.00020657	-0.00022255	-0.00023735	-0.00024711	-0.00024477	-0.00023575	-0.00022475	-0.00021634	-0.00022458	-0.00023315	-0.0002325	-0.00022941	-0.0002296	-0.00024233	-0.000259	-0.00027665	-0.00028716	-0.00028685	-0.00028676	-0.00029402	-0.00030687	-0.00031296	-0.00031224
21117	-0.00037389	-0.00020516	-7.6909e-05	7.0436e-05	0.00015228	0.00022038	0.00025833	0.00027089	0.00026036	0.00023393	0.00017226	9.9761e-05	3.6473e-05	-4.303e-06	-1.7027e-05	-1.9796e-05	-1.8159e-05	-2.0589e-05	-1.7667e-05	-7.5743e-06	-4.861e-06	-1.8678e-05	-5.7616e-05	-0.0001096	-0.00015932	-0.00018821	-0.00019691	-0.00020936	-0.00022276	-0.0002389	-0.00023614	-0.00021697	-0.00019743	-0.00018863	-0.00019908	-0.00021893	-0.00022761	-0.00022801	-0.00022491	-0.00024036	-0.00026476	-0.0002961	-0.00031104	-0.00031205	-0.00031034	-0.00031384	-0.00032792	-0.00034114	-0.00034525
21317	-0.00031695	-0.00016591	-5.8722e-05	6.6428e-05	0.0001392	0.00019757	0.00023284	0.00024754	0.00025119	0.00023166	0.00018723	0.00012305	6.6839e-05	3.6916e-05	2.4659e-05	1.3448e-05	3.7573e-06	-1.3364e-05	-1.4288e-05	-3.4595e-06	-1.5278e-06	-1.762e-05	-5.3406e-05	-9.7202e-05	-0.00013013	-0.00014738	-0.00015399	-0.00017052	-0.0001928	-0.00020932	-0.00020588	-0.00019562	-0.00018359	-0.00018488	-0.00019564	-0.0002078	-0.00020994	-0.00020936	-0.00020835	-0.00022483	-0.00024083	-0.00025999	-0.00026244	-0.00026405	-0.00026774	-0.00027569	-0.00028536	-0.00029525	-0.00029587
21517	-7.5601e-05	-9.7411e-05	-7.1007e-05	-1.1647e-05	4.1473e-05	7.9305e-05	0.00011506	0.00014056	0.00015277	0.0001457	0.00011916	8.3694e-05	3.9702e-05	-2.8289e-07	-4.0848e-05	-6.9706e-05	-8.2097e-05	-9.4012e-05	-9.5424e-05	-9.3766e-05	-0.00010068	-0.0001128	-0.000125	-0.00014972	-0.00018205	-0.00021688	-0.0002422	-0.0002577	-0.00026431	-0.00026699	-0.00026741	-0.00027246	-0.00026754	-0.00025895	-0.00024988	-0.00024574	-0.00025193	-0.00026765	-0.00027656	-0.00028208	-0.00028604	-0.00030069	-0.00031709	-0.00033617	-0.00034953	-0.00035223	-0.00035081	-0.00035831	-0.00036896
21717	-0.00018327	-0.00024837	-0.00020867	-0.00015742	-8.0778e-05	-2.9219e-05	1.9231e-05	6.0918e-05	7.4206e-05	6.9014e-05	5.0469e-05	2.2418e-05	-2.3267e-05	-7.9253e-05	-0.00013165	-0.00016474	-0.00017366	-0.0001767	-0.00017723	-0.00017564	-0.00017718	-0.00017968	-0.00018489	-0.00020685	-0.00024451	-0.0002846	-0.00030797	-0.0003204	-0.00032559	-0.00033593	-0.00034275	-0.00034549	-0.00033574	-0.00032369	-0.00031101	-0.00031575	-0.00032576	-0.00033146	-0.00033225	-0.00033434	-0.0003424	-0.0003654	-0.00038428	-0.00040257	-0.00040732	-0.00040989	-0.00042108	-0.00043578	-0.00045139
21917	-0.0002656	-0.00027366	-0.00023313	-0.00019493	-0.00013388	-8.4663e-05	-4.0532e-05	-2.066e-06	1.8406e-05	1.2284e-05	2.2139e-06	-2.078e-05	-5.2292e-05	-9.419e-05	-0.0001428	-0.0001781	-0.0002019	-0.00021916	-0.00022317	-0.00023014	-0.00023756	-0.00024623	-0.00026276	-0.00028128	-0.00031196	-0.0003436	-0.00036675	-0.00038809	-0.00039588	-0.00040469	-0.00041228	-0.00041603	-0.00041366	-0.00040668	-0.00039894	-0.00039372	-0.00039079	-0.00039696	-0.00040313	-0.00040795	-0.00041182	-0.00042074	-0.00043233	-0.00044758	-0.00046066	-0.00047112	-0.0004761	-0.00048063	-0.00049102
22117	-0.00018746	-0.00016081	-0.00012079	-8.9839e-05	-6.3631e-05	-2.858e-05	-3.6278e-06	1.8706e-05	2.2762e-05	7.8137e-06	-1.6371e-05	-3.8234e-05	-5.4909e-05	-7.7188e-05	-0.00011228	-0.00013346	-0.00015469	-0.00016297	-0.00016191	-0.00016309	-0.00017046	-0.00019224	-0.00021671	-0.00023786	-0.00026598	-0.00029135	-0.00031611	-0.0003331	-0.00033786	-0.00034318	-0.00033776	-0.00033225	-0.00032943	-0.00032722	-0.00032547	-0.0003237	-0.0003277	-0.00033527	-0.0003419	-0.00035055	-0.00036142	-0.00036766	-0.00037051	-0.0003748	-0.00037426	-0.00037715	-0.00038138	-0.00037971	-0.00038321
22317	-0.00022771	-0.00017208	-8.7384e-05	-2.6495e-05	4.4064e-06	4.1171e-05	5.664e-05	6.9887e-05	5.7548e-05	3.1415e-05	-3.9196e-06	-4.3614e-05	-7.4111e-05	-9.5015e-05	-0.00011728	-0.00011914	-0.00012835	-0.00013422	-0.00013289	-0.00013939	-0.00014527	-0.00016631	-0.00019894	-0.000232	-0.00027393	-0.00029832	-0.00031475	-0.00032539	-0.0003294	-0.00033745	-0.00033367	-0.0003293	-0.00032152	-0.00031636	-0.00032553	-0.00033771	-0.00034705	-0.00035132	-0.00034915	-0.00035459	-0.00036773	-0.00038486	-0.00039285	-0.00039053	-0.00038373	-0.00038892	-0.00040038	-0.00041316	-0.00042053
22517	-0.00020437	-0.00018459	-0.00011403	-7.6882e-05	-6.0143e-05	-3.6622e-05	-2.6075e-05	-7.7629e-06	-1.6871e-05	-4.0747e-05	-6.2264e-05	-9.6591e-05	-0.00012208	-0.00014457	-0.00016567	-0.00017877	-0.00019871	-0.00021367	-0.00022098	-0.0002345	-0.00024492	-0.00026731	-0.00029201	-0.00032179	-0.0003515	-0.00037402	-0.00038677	-0.0004002	-0.00040753	-0.0004129	-0.00041144	-0.0004174	-0.00041943	-0.000423	-0.00042957	-0.00043689	-0.00044302	-0.00044726	-0.00045239	-0.00046292	-0.00046894	-0.00047792	-0.00048403	-0.00048761	-0.00049622	-0.00050543	-0.00051792	-0.00052704	-0.00053231
22717	-0.00010215	-0.00010047	-8.9111e-05	-0.00010547	-0.00011791	-0.0001064	-9.5238e-05	-6.9487e-05	-7.0628e-05	-7.7889e-05	-8.5181e-05	-8.5158e-05	-8.75e-05	-9.7545e-05	-0.00012681	-0.00016585	-0.00019671	-0.00021203	-0.00021835	-0.00023493	-0.00025431	-0.00028005	-0.00029713	-0.00031077	-0.00032182	-0.0003462	-0.00037068	-0.00038954	-0.00039055	-0.00038917	-0.00038495	-0.00039124	-0.00040029	-0.00040054	-0.00039354	-0.00038538	-0.00038353	-0.0003923	-0.00040391	-0.00040751	-0.00040571	-0.00040299	-0.00041328	-0.00042714	-0.0004417	-0.00045066	-0.00045137	-0.00045571	-0.00046333
22917	-0.00011116	-0.00011633	-0.00011224	-8.2514e-05	-4.5756e-05	-1.3054e-05	7.4764e-06	3.8432e-05	4.4199e-05	4.8563e-05	3.0398e-05	1.7006e-05	-4.6847e-06	-3.3985e-05	-6.7821e-05	-9.6906e-05	-0.00011612	-0.00012666	-0.00013246	-0.00014245	-0.0001497	-0.00016316	-0.00018516	-0.00020943	-0.00023318	-0.00025507	-0.00027176	-0.00028223	-0.00028834	-0.00029721	-0.00030445	-0.00030235	-0.00029963	-0.0002949	-0.00029847	-0.00030647	-0.00031463	-0.00032136	-0.0003251	-0.00032817	-0.00033881	-0.00035305	-0.00036824	-0.00037803	-0.00037888	-0.00038381	-0.00039036	-0.00040049	-0.00040862
23117	-5.3747e-05	-3.9143e-05	-2.7973e-05	4.4461e-06	7.2653e-05	0.00010951	0.00012658	0.00013754	0.00014293	0.00014852	0.00013671	0.00011599	7.6704e-05	3.2379e-05	1.4686e-06	-4.4771e-06	-1.3471e-05	-2.6708e-05	-4.498e-05	-5.88e-05	-6.3574e-05	-7.2385e-05	-9.5612e-05	-0.00012826	-0.00016554	-0.00018857	-0.00019478	-0.00019794	-0.00020046	-0.00020974	-0.00022304	-0.00022296	-0.00021986	-0.0002132	-0.00021786	-0.00023197	-0.00024525	-0.00025694	-0.00026337	-0.00026534	-0.00027671	-0.0002892	-0.00030576	-0.00031724	-0.00032315	-0.00033009	-0.00033897	-0.00034757	-0.00035775
23317	-0.00021821	-0.00014058	-0.00010026	-4.0153e-05	3.5703e-05	8.0493e-05	9.7798e-05	0.00010233	0.00010331	9.2091e-05	6.3875e-05	1.4588e-05	-4.217e-05	-8.4725e-05	-0.00010974	-0.00011131	-0.00012197	-0.00013735	-0.00014192	-0.00013889	-0.00013852	-0.00015339	-0.00018586	-0.00023386	-0.00027931	-0.0003038	-0.00031416	-0.00033418	-0.00035163	-0.00036609	-0.00037241	-0.00036881	-0.00035697	-0.00035317	-0.00036333	-0.00038338	-0.00039179	-0.00039915	-0.00040539	-0.00041701	-0.00044009	-0.00045975	-0.00047742	-0.0004849	-0.00048395	-0.00049485	-0.00050884	-0.0005214	-0.00053158
23517	-0.00035967	-0.00026441	-0.00025129	-0.00017996	-0.0001102	-4.912e-05	-1.8753e-05	1.9034e-05	4.7287e-05	5.9899e-05	3.919e-05	4.8946e-06	-3.5173e-05	-7.1832e-05	-0.00011134	-0.00013794	-0.00016701	-0.00019354	-0.00020324	-0.00020309	-0.00020338	-0.00021443	-0.00023175	-0.00026014	-0.00028715	-0.00030633	-0.00031279	-0.00032436	-0.00033509	-0.0003476	-0.00035587	-0.00035712	-0.0003499	-0.00034315	-0.00034042	-0.00034797	-0.00035445	-0.0003573	-0.00035308	-0.00034687	-0.00035	-0.00036054	-0.00037597	-0.00038977	-0.00039286	-0.0004007	-0.00041172	-0.00042634	-0.00044777
23717	-0.00042142	-0.00026232	-0.0002208	-0.00017103	-0.00013744	-8.3216e-05	-5.8625e-05	-2.3069e-05	-7.5387e-06	-1.0368e-05	-3.1458e-05	-5.2274e-05	-7.1904e-05	-8.9513e-05	-0.00011831	-0.00014638	-0.00018183	-0.00020041	-0.00020673	-0.0002133	-0.00022233	-0.00024733	-0.00027556	-0.00030049	-0.00032354	-0.0003397	-0.00035599	-0.00037685	-0.0003852	-0.00039104	-0.00038922	-0.00038163	-0.00038209	-0.00038354	-0.00038469	-0.0003881	-0.00038104	-0.00038294	-0.0003874	-0.00039409	-0.00040207	-0.00040357	-0.00040665	-0.00041227	-0.00041094	-0.00041723	-0.00042166	-0.0004227	-0.00041813
23917	-0.00036942	-0.00014985	-5.3395e-05	-2.1822e-05	-2.1347e-05	1.2007e-05	1.2507e-05	1.754e-05	4.5096e-06	-2.1995e-05	-4.6825e-05	-6.7417e-05	-7.8884e-05	-7.5465e-05	-7.2826e-05	-7.7457e-05	-9.4637e-05	-0.000111	-0.00012032	-0.00012867	-0.00013934	-0.00016941	-0.00020735	-0.00023622	-0.00025394	-0.00026401	-0.0002631	-0.00026784	-0.00026991	-0.00027705	-0.00026873	-0.00026242	-0.00026594	-0.00027872	-0.00028944	-0.00030349	-0.00030636	-0.00030932	-0.00030782	-0.00031154	-0.00031211	-0.00030624	-0.00029802	-0.00029231	-0.00028533	-0.00029099	-0.00029398	-0.00029724	-0.0002966
24117	-0.00023993	9.6523e-06	8.9757e-05	6.7376e-05	3.0855e-05	3.8327e-05	1.3752e-05	-1.1726e-05	-4.2621e-05	-7.0623e-05	-8.7373e-05	-8.7906e-05	-8.7558e-05	-7.2569e-05	-5.8176e-05	-5.2673e-05	-5.8584e-05	-7.8252e-05	-9.9461e-05	-0.00012022	-0.00014764	-0.00018224	-0.00021985	-0.00025242	-0.00027364	-0.00029124	-0.00028774	-0.00028227	-0.00027666	-0.00027308	-0.00026682	-0.00026545	-0.00026866	-0.00027849	-0.00028308	-0.00029315	-0.00029976	-0.0003062	-0.00030775	-0.00030465	-0.00030445	-0.0002964	-0.00028496	-0.00028341	-0.00028404	-0.00028719	-0.00029444	-0.00029904	-0.00031173
24317	-0.00028055	-0.00012474	-4.7689e-05	-4.4737e-05	-5.1634e-05	-2.1681e-05	-1.1128e-05	-1.039e-05	-3.3346e-05	-4.9042e-05	-6.8414e-05	-7.3168e-05	-8.0142e-05	-8.4912e-05	-0.0001013	-0.00012025	-0.00013038	-0.00013684	-0.00014504	-0.00015241	-0.0001703	-0.00019471	-0.00021884	-0.00023962	-0.00026132	-0.00028861	-0.00030271	-0.00031553	-0.00031697	-0.00031379	-0.00030342	-0.00030236	-0.00030051	-0.00029384	-0.00028733	-0.00028128	-0.00027967	-0.00028565	-0.00028968	-0.00029316	-0.00029557	-0.00029795	-0.00030449	-0.00030949	-0.00031897	-0.00032308	-0.00032833	-0.00033082	-0.00033631
24517	-0.00043142	-0.00035332	-0.00027227	-0.00022322	-0.00020346	-0.00015965	-0.00013435	-0.00012636	-0.00014365	-0.00016404	-0.0001939	-0.0002187	-0.00023865	-0.00025632	-0.00028423	-0.00030093	-0.00030806	-0.00031026	-0.00031387	-0.00032331	-0.000338	-0.00036466	-0.0003916	-0.00042306	-0.00045204	-0.00047895	-0.000492	-0.00050432	-0.00050471	-0.00050511	-0.00049648	-0.00049869	-0.00050071	-0.00050555	-0.00051322	-0.00052329	-0.00052945	-0.00054101	-0.00054636	-0.00055521	-0.00055911	-0.0005579	-0.00055432	-0.00055187	-0.00055512	-0.00056249	-0.0005664	-0.00057175	-0.00057699
24717	-0.00039535	-0.0002579	-0.00017964	-0.00013754	-0.00013056	-9.3027e-05	-8.3464e-05	-7.9786e-05	-8.7537e-05	-0.00011434	-0.00014505	-0.00016418	-0.0001763	-0.00018455	-0.00020269	-0.00021367	-0.00022011	-0.00022439	-0.00022371	-0.00023085	-0.00024527	-0.00027586	-0.00030281	-0.00032942	-0.00035083	-0.00037641	-0.00039391	-0.00041137	-0.00041319	-0.00041035	-0.00039954	-0.00039917	-0.00040098	-0.00040216	-0.00040309	-0.00040498	-0.00040051	-0.00040732	-0.00041378	-0.00042423	-0.00042662	-0.00042197	-0.00042134	-0.00042347	-0.00042827	-0.00043187	-0.00043549	-0.00043873	-0.00043958
24917	-1.9786e-05	0.0001243	0.0001563	0.0001425	7.7258e-05	6.5021e-05	3.8945e-05	2.3658e-05	4.0449e-06	-2.589e-05	-5.7277e-05	-6.2218e-05	-4.704e-05	-2.9222e-05	-2.8926e-05	-4.6643e-05	-7.8747e-05	-0.00010443	-0.00011936	-0.00014245	-0.0001793	-0.0002308	-0.00027408	-0.00029712	-0.00030285	-0.00030811	-0.00032199	-0.00033884	-0.00034426	-0.00033752	-0.00032245	-0.00032482	-0.00034361	-0.00036906	-0.00038892	-0.00039272	-0.00038879	-0.0003907	-0.00040029	-0.00041131	-0.00040818	-0.00039203	-0.00037864	-0.00037291	-0.00038071	-0.00039749	-0.00040755	-0.00040989	-0.00041245
25117	0.00020662	0.00027456	0.00028662	0.00024783	0.00018677	0.00016965	0.00014601	0.00012967	9.7181e-05	7.9528e-05	5.4548e-05	5.4212e-05	6.0971e-05	6.8551e-05	5.636e-05	3.6713e-05	6.3229e-06	-1.5805e-05	-3.8993e-05	-6.5102e-05	-9.9488e-05	-0.00013786	-0.00017415	-0.00019386	-0.00020826	-0.0002207	-0.00023246	-0.00024067	-0.00024237	-0.00024178	-0.00023765	-0.0002426	-0.00026095	-0.00027185	-0.00027966	-0.00028492	-0.00028799	-0.00029312	-0.00029632	-0.00029899	-0.00029527	-0.00028811	-0.00029342	-0.0003042	-0.00031666	-0.00033228	-0.00034658	-0.00035667	-0.00036963
25317	7.2657e-05	0.00016927	0.00024273	0.00025978	0.00021842	0.00022035	0.00021387	0.00020577	0.00017836	0.00014839	0.00011512	9.7547e-05	0.00010232	0.00011199	0.00010418	8.7086e-05	6.157e-05	4.3386e-05	3.2141e-05	1.5861e-05	-1.4393e-05	-5.8646e-05	-0.0001044	-0.00012942	-0.00014173	-0.00015557	-0.00017422	-0.0001963	-0.00020924	-0.00020945	-0.00019848	-0.00019586	-0.0002078	-0.0002277	-0.00023915	-0.00023614	-0.0002349	-0.00024072	-0.00025737	-0.00027631	-0.00028617	-0.00028643	-0.00028238	-0.00028416	-0.00029823	-0.00031429	-0.00032499	-0.00032026	-0.00031286
25517	-2.2146e-05	5.146e-05	0.00010889	0.00014492	0.00012317	0.00013522	0.00014811	0.00016012	0.00016132	0.00013737	0.00010914	8.4954e-05	8.8565e-05	8.7407e-05	7.7146e-05	5.0767e-05	2.095e-05	-1.223e-07	1.2088e-06	-2.283e-06	-2.1338e-05	-5.4293e-05	-8.3652e-05	-0.00010295	-0.00011671	-0.00013554	-0.00015996	-0.0001935	-0.00020977	-0.00021285	-0.00020565	-0.00020574	-0.00021549	-0.00022229	-0.00022072	-0.00020947	-0.00020146	-0.00020793	-0.00022067	-0.00023682	-0.00024543	-0.00024748	-0.00025326	-0.00026627	-0.00028268	-0.00029559	-0.00029743	-0.00029382	-0.00029079
25717	-1.5236e-05	-1.9924e-05	-4.5738e-05	-4.9847e-05	-3.0251e-05	-4.6818e-06	2.1466e-05	4.0516e-05	6.228e-05	7.3835e-05	8.0639e-05	6.9629e-05	5.9897e-05	3.6081e-05	2.182e-06	-2.8417e-05	-5.6682e-05	-8.2872e-05	-9.903e-05	-0.00011527	-0.00012601	-0.00013627	-0.00014822	-0.00017057	-0.00019853	-0.00021799	-0.00022941	-0.00024601	-0.00025305	-0.00026583	-0.00027924	-0.00029872	-0.00030505	-0.00030316	-0.00030261	-0.00030768	-0.00031068	-0.00032001	-0.00031617	-0.00031817	-0.00031475	-0.00031905	-0.00033834	-0.00035986	-0.00037566	-0.0003875	-0.00039859	-0.00041936	-0.00044027
25917	-6.0545e-05	-3.9541e-05	-9.5189e-05	-0.00011503	-7.003e-05	-3.2146e-05	-4.7702e-06	1.5145e-05	4.2201e-05	6.5152e-05	8.5909e-05	8.3291e-05	6.609e-05	2.5902e-05	-1.9002e-05	-5.2343e-05	-7.7332e-05	-9.8591e-05	-0.00011632	-0.00013288	-0.00014309	-0.00014578	-0.00015092	-0.0001731	-0.00019719	-0.00022372	-0.00023445	-0.00024202	-0.00024285	-0.00025071	-0.00026632	-0.0002803	-0.00028076	-0.00027424	-0.00026299	-0.00026659	-0.00027719	-0.0002906	-0.00029006	-0.00028571	-0.00028001	-0.00028428	-0.0003041	-0.00032767	-0.00034293	-0.00034821	-0.00035323	-0.0003677	-0.0003879
26117	-0.00017425	-7.5134e-05	-6.1425e-05	-5.733e-05	-1.099e-05	3.6233e-05	6.1503e-05	7.4461e-05	7.8105e-05	7.8215e-05	7.6324e-05	6.344e-05	3.8617e-05	-2.3881e-07	-3.6685e-05	-5.8246e-05	-7.2751e-05	-8.4386e-05	-9.26e-05	-0.00010027	-0.00010956	-0.00011936	-0.0001385	-0.00016496	-0.0001938	-0.0002226	-0.00023318	-0.0002408	-0.00024529	-0.00024953	-0.00024992	-0.00024975	-0.0002476	-0.000248	-0.00024627	-0.00025529	-0.00026429	-0.00027102	-0.00027166	-0.00028095	-0.00028788	-0.00029543	-0.00030488	-0.00031069	-0.00031399	-0.00031778	-0.00032459	-0.0003356	-0.00034022
26317	-0.00041858	-0.00022507	-0.00014815	-0.00010539	-5.2139e-05	8.6698e-06	2.0726e-05	1.7284e-05	1.6149e-06	-2.0117e-05	-4.2189e-05	-7.4401e-05	-0.00011283	-0.00015293	-0.00018058	-0.00017893	-0.00017361	-0.00017702	-0.0001812	-0.00018628	-0.00019352	-0.00020732	-0.00023021	-0.00026916	-0.00031225	-0.00034248	-0.00034918	-0.00035043	-0.00035431	-0.00036295	-0.00036466	-0.00036171	-0.00034953	-0.00034399	-0.0003501	-0.0003695	-0.00038215	-0.00038777	-0.00038203	-0.00038343	-0.00039175	-0.0004056	-0.00041478	-0.00041401	-0.0004028	-0.00040153	-0.00040748	-0.00042164	-0.00043278
26517	-0.00052153	-0.00027615	-0.00021181	-0.00016893	-0.00013499	-8.4657e-05	-8.6009e-05	-8.8627e-05	-9.6457e-05	-0.00010891	-0.00013036	-0.00015589	-0.00018391	-0.00020702	-0.00021805	-0.00022169	-0.00022327	-0.00023577	-0.00024739	-0.0002587	-0.00027261	-0.00028976	-0.00031582	-0.00034896	-0.00037526	-0.00039243	-0.00039675	-0.00039646	-0.0003999	-0.00040316	-0.0004057	-0.00040364	-0.00040086	-0.00040442	-0.00041711	-0.00042669	-0.00043312	-0.0004342	-0.00043144	-0.00042679	-0.00042827	-0.00042894	-0.00042836	-0.00042443	-0.00042479	-0.00042849	-0.00043485	-0.00043897	-0.00044539
26717	-0.00023979	-0.00010067	-0.00011139	-0.0001101	-9.8208e-05	-6.7075e-05	-6.4264e-05	-5.4258e-05	-4.3718e-05	-3.3265e-05	-3.4136e-05	-3.701e-05	-5.121e-05	-6.675e-05	-9.4005e-05	-0.00011643	-0.0001425	-0.00016525	-0.00018353	-0.00020096	-0.00021296	-0.00022278	-0.0002377	-0.00024607	-0.00025952	-0.00026736	-0.00027757	-0.00028439	-0.00029164	-0.00030416	-0.00031328	-0.00031828	-0.00032777	-0.00033049	-0.00033365	-0.00032893	-0.00032786	-0.0003271	-0.00032189	-0.00031763	-0.00031439	-0.00031165	-0.00031592	-0.00032152	-0.00032988	-0.00033516	-0.0003351	-0.00033873	-0.00034653
26917	-1.3382e-05	5.5512e-05	-1.0258e-05	-3.5009e-05	-4.1085e-05	-3.9973e-05	-5.3414e-05	-6.2383e-05	-5.0164e-05	-3.8812e-05	-3.8429e-05	-4.2596e-05	-5.5029e-05	-6.7738e-05	-8.6731e-05	-0.00010316	-0.00012922	-0.00016039	-0.00018873	-0.00021141	-0.00022743	-0.00024135	-0.00026052	-0.00027757	-0.00029356	-0.00030005	-0.00030539	-0.00030742	-0.0003143	-0.00032865	-0.00034086	-0.00035049	-0.00036278	-0.00037298	-0.00038454	-0.00039175	-0.00039581	-0.00040032	-0.00039834	-0.00039683	-0.00039689	-0.00039778	-0.00040393	-0.0004104	-0.00041847	-0.00042763	-0.00043651	-0.00044509	-0.00045872
27117	6.5017e-05	0.00017679	0.00013624	0.00010894	9.905e-05	0.00010049	7.7412e-05	5.8812e-05	5.7909e-05	5.8999e-05	5.0396e-05	4.4683e-05	3.2763e-05	2.5272e-05	1.3317e-05	7.4481e-06	-6.5277e-06	-3.304e-05	-6.0531e-05	-8.3879e-05	-0.00010565	-0.00012833	-0.00015628	-0.00018351	-0.00020828	-0.00022377	-0.00022817	-0.00022706	-0.00022673	-0.00023185	-0.00023565	-0.00023976	-0.00024507	-0.00025063	-0.00026425	-0.00027783	-0.00028859	-0.00029773	-0.00029887	-0.00030359	-0.00030883	-0.00031095	-0.00031471	-0.0003163	-0.00031722	-0.00032387	-0.00033246	-0.00034038	-0.00034384
27317	0.00020033	0.00035204	0.00036153	0.00030473	0.00027953	0.00027747	0.00025272	0.00021054	0.00018133	0.00016385	0.00015828	0.00016052	0.00015446	0.00015212	0.00014471	0.00014609	0.00014375	0.00012458	0.0001003	7.0556e-05	3.8418e-05	1.446e-06	-3.4203e-05	-6.6397e-05	-9.6382e-05	-0.00011835	-0.00012485	-0.00012492	-0.00012189	-0.00012051	-0.00011705	-0.0001257	-0.00013313	-0.0001457	-0.00015967	-0.00017408	-0.00019033	-0.00020445	-0.00021157	-0.00022157	-0.00022335	-0.00022113	-0.00022254	-0.00022177	-0.00022741	-0.00023319	-0.00024305	-0.00025357	-0.0002593
27517	0.00015451	0.00027393	0.00031237	0.00029022	0.00027059	0.00027113	0.0002532	0.00021507	0.00017928	0.00014622	0.0001222	0.00010032	8.3344e-05	7.0993e-05	6.0125e-05	5.8929e-05	4.6795e-05	3.1307e-05	1.4936e-05	-6.6877e-06	-2.8925e-05	-6.4903e-05	-0.00010641	-0.00014253	-0.0001699	-0.0001909	-0.00020252	-0.00021274	-0.00022316	-0.00023207	-0.00022779	-0.00022642	-0.00022676	-0.00024075	-0.00025576	-0.00026947	-0.0002798	-0.00028327	-0.00028522	-0.00030037	-0.00031701	-0.0003299	-0.00033347	-0.00033761	-0.00034538	-0.00035577	-0.00037141	-0.00038658	-0.00039169
27717	-4.4871e-05	2.4765e-05	6.5871e-05	0.00010086	0.00012201	0.0001455	0.00015824	0.00015111	0.00013707	0.0001114	8.0738e-05	5.1707e-05	1.7534e-05	-7.7611e-06	-2.4466e-05	-3.5675e-05	-4.4323e-05	-4.7103e-05	-5.408e-05	-6.6295e-05	-7.9016e-05	-0.00010018	-0.00013021	-0.00016899	-0.00020765	-0.00023803	-0.00025944	-0.00026882	-0.00027529	-0.00028389	-0.00027942	-0.00027573	-0.00026995	-0.00026427	-0.0002661	-0.00027267	-0.00027931	-0.00028793	-0.00029067	-0.00030125	-0.00031533	-0.00032689	-0.00033851	-0.00034576	-0.00035143	-0.00035775	-0.00036327	-0.00037467	-0.00038071
27917	-0.00017647	-8.9413e-05	-8.2801e-05	-6.7312e-05	-6.4688e-05	-4.8749e-05	-4.1386e-05	-4.5775e-05	-4.6916e-05	-6.3768e-05	-8.7552e-05	-0.00010772	-0.00012701	-0.00013955	-0.00015793	-0.00018047	-0.0002004	-0.00021455	-0.00022431	-0.000238	-0.0002557	-0.00027974	-0.00031144	-0.00034065	-0.00036881	-0.00039104	-0.00041008	-0.00042496	-0.00043296	-0.00043777	-0.0004388	-0.00044034	-0.00044248	-0.00044558	-0.00045198	-0.00045125	-0.00045462	-0.00045941	-0.00046416	-0.00047407	-0.0004755	-0.00047413	-0.00048049	-0.00048353	-0.00049453	-0.00050433	-0.00051372	-0.00051883	-0.00052668
28117	-0.00010251	1.9834e-05	7.5556e-06	2.442e-06	-2.0525e-05	-1.0584e-05	-1.0944e-05	-1.5236e-05	-1.0439e-05	-2.0609e-05	-3.7539e-05	-4.4917e-05	-4.6735e-05	-3.9379e-05	-5.0958e-05	-7.5252e-05	-9.9548e-05	-0.00011315	-0.00012347	-0.00013135	-0.00014901	-0.0001739	-0.00020398	-0.00022654	-0.00023914	-0.00025408	-0.00027245	-0.00028771	-0.00029768	-0.00030147	-0.00030083	-0.00030184	-0.00030684	-0.00031785	-0.00031907	-0.00031284	-0.00030633	-0.0003052	-0.0003065	-0.00031083	-0.00031161	-0.00030393	-0.00029689	-0.00029918	-0.00030757	-0.00031634	-0.00032213	-0.00032163	-0.00031748
28317	-7.8326e-05	-5.274e-06	-1.5704e-05	-1.6075e-05	-1.5779e-05	-1.1678e-06	2.7347e-06	2.4391e-06	3.7691e-06	-4.2669e-06	-1.7819e-05	-3.1915e-05	-5.1626e-05	-6.5593e-05	-9.1589e-05	-0.00011877	-0.0001456	-0.00016638	-0.0001854	-0.00020411	-0.00021688	-0.00023271	-0.00025364	-0.00027354	-0.00029369	-0.00030856	-0.00032024	-0.00033066	-0.00033612	-0.00034784	-0.00035912	-0.00036906	-0.00037475	-0.00037762	-0.00038114	-0.00038421	-0.00038341	-0.00039018	-0.00039047	-0.0003945	-0.00040051	-0.00040929	-0.00042138	-0.00043404	-0.00044866	-0.00046059	-0.00047004	-0.00048301	-0.00048921
28517	-0.00018647	-0.00016337	-0.00014983	-0.00011936	-5.9782e-05	-2.1739e-05	7.8013e-06	2.6676e-05	3.7247e-05	3.8877e-05	2.9556e-05	1.1886e-05	-2.5805e-05	-6.7291e-05	-9.601e-05	-0.00011603	-0.00012814	-0.00014464	-0.00015406	-0.00016581	-0.00016814	-0.00016963	-0.00017716	-0.00020399	-0.00023525	-0.00025659	-0.00026038	-0.00026191	-0.00026554	-0.00027421	-0.00028819	-0.00029548	-0.00029263	-0.00028363	-0.00028236	-0.00029021	-0.00030023	-0.00030514	-0.00030274	-0.00029807	-0.000303	-0.00031322	-0.00033322	-0.00034954	-0.00035484	-0.00035857	-0.00036608	-0.00037954	-0.00039221
28717	-1.6949e-05	-0.00010521	-0.00013961	-0.00014684	-0.00010149	-7.91e-05	-3.93e-05	1.2719e-06	3.0342e-05	4.7087e-05	5.2986e-05	5.2271e-05	2.689e-05	-1.3505e-05	-5.7235e-05	-9.9911e-05	-0.00013326	-0.00015879	-0.00016983	-0.00018271	-0.00019178	-0.0001969	-0.00020191	-0.00021485	-0.00023942	-0.00026747	-0.00028735	-0.00030401	-0.00031145	-0.00031768	-0.0003286	-0.00033815	-0.00034034	-0.00033097	-0.00031576	-0.00030631	-0.0003058	-0.00030883	-0.00030884	-0.0003018	-0.00030035	-0.00030584	-0.00032247	-0.00035059	-0.00037091	-0.00038251	-0.00038996	-0.00039941	-0.00041466
28917	-9.4141e-05	-0.00017379	-0.00016136	-0.00014368	-0.00013793	-0.00012854	-0.00010717	-7.7836e-05	-7.2653e-05	-8.7384e-05	-0.00011227	-0.00012623	-0.00013835	-0.00015751	-0.00018797	-0.00022148	-0.00024812	-0.00026135	-0.00026607	-0.00027317	-0.00029596	-0.0003238	-0.00035499	-0.00037949	-0.00040171	-0.0004264	-0.00044843	-0.00046711	-0.00047523	-0.00047281	-0.00046724	-0.00046277	-0.00046408	-0.00046807	-0.0004728	-0.00047316	-0.00047881	-0.00048244	-0.00049047	-0.00049892	-0.00050446	-0.00050755	-0.00050885	-0.00050954	-0.00051359	-0.00051858	-0.00052601	-0.00052898	-0.00052732
29117	-0.00018066	-0.00010561	-7.1912e-05	-3.8105e-05	-4.8625e-05	-3.7548e-05	-3.4327e-05	-2.403e-05	-2.6909e-05	-4.3932e-05	-7.5255e-05	-9.8784e-05	-0.00010466	-0.00010884	-0.00011679	-0.00013763	-0.00016248	-0.00018303	-0.0001891	-0.00019301	-0.00021119	-0.00024439	-0.00028202	-0.00031081	-0.00033055	-0.00034625	-0.00035667	-0.00037386	-0.00038519	-0.00038798	-0.00037829	-0.00036982	-0.00037278	-0.0003764	-0.0003812	-0.00038271	-0.00037914	-0.0003755	-0.00038004	-0.00039092	-0.00039577	-0.00039196	-0.00039123	-0.00039183	-0.0003983	-0.00040721	-0.00042076	-0.00042413	-0.000425
29317	-3.2764e-05	6.1345e-05	3.4039e-05	6.4882e-05	9.8665e-05	0.00012921	0.00014472	0.00016507	0.00018186	0.00019016	0.00017477	0.00014423	0.00011712	8.6606e-05	5.8375e-05	2.4854e-05	-7.1259e-06	-3.3266e-05	-3.9772e-05	-4.1812e-05	-4.202e-05	-5.9931e-05	-8.4726e-05	-0.00011177	-0.00014293	-0.00016471	-0.00017814	-0.0001995	-0.00021364	-0.00022884	-0.00022966	-0.0002279	-0.00022531	-0.000215	-0.00021396	-0.00021498	-0.00021896	-0.0002251	-0.00022632	-0.00023063	-0.00023857	-0.00025032	-0.00026691	-0.00027918	-0.00029017	-0.00029697	-0.00030372	-0.00031244	-0.0003228
29517	-5.1163e-05	0.00011358	0.00010723	0.0001254	0.00017049	0.00022097	0.00023465	0.0002426	0.00024947	0.00024876	0.00023695	0.00021499	0.00017729	0.00013953	9.6542e-05	6.5937e-05	4.8324e-05	2.8951e-05	1.5057e-05	-1.5495e-06	-7.5325e-06	-2.2204e-05	-4.5826e-05	-7.2449e-05	-0.00010743	-0.00013996	-0.00015463	-0.00016106	-0.00016463	-0.00017603	-0.00017985	-0.00018672	-0.00018819	-0.00018366	-0.00018105	-0.00018764	-0.00019756	-0.00021121	-0.00021297	-0.00021662	-0.0002192	-0.00022483	-0.00023923	-0.00025458	-0.00026482	-0.00027521	-0.00028255	-0.00029676	-0.00030641
29717	-6.8073e-05	0.00010003	0.00010691	9.6473e-05	9.2527e-05	0.00011562	0.00010994	0.00011159	0.00011014	9.5706e-05	7.7238e-05	6.427e-05	4.2747e-05	2.0525e-05	-1.0775e-05	-4.6893e-05	-7.927e-05	-0.00010676	-0.00012496	-0.00014466	-0.00015657	-0.00017694	-0.00020038	-0.00021904	-0.00024109	-0.00026194	-0.00027741	-0.00029228	-0.0003061	-0.00032234	-0.000329	-0.00033768	-0.00034837	-0.00035532	-0.00036038	-0.00036475	-0.00036593	-0.00036661	-0.00037042	-0.00038041	-0.00039184	-0.00040117	-0.00041162	-0.00042455	-0.00044336	-0.00046489	-0.00048602	-0.0004968	-0.00050154
29917	5.218e-05	6.8942e-05	2.8254e-05	1.2069e-06	-2.7665e-05	-3.6865e-05	-4.2848e-05	-2.4423e-05	-9.7219e-06	-7.3729e-06	-2.4814e-05	-3.0463e-05	-3.5901e-05	-4.5511e-05	-7.6053e-05	-0.0001273	-0.00018391	-0.00022843	-0.00024949	-0.00026197	-0.00027532	-0.00029966	-0.00031971	-0.00032805	-0.0003323	-0.00033946	-0.00035556	-0.00037971	-0.00039992	-0.00041273	-0.00041801	-0.00042913	-0.00044348	-0.00045271	-0.00045616	-0.0004543	-0.00044488	-0.0004443	-0.00044857	-0.00045495	-0.00045596	-0.00045324	-0.00045565	-0.00046602	-0.00048238	-0.00050013	-0.00051067	-0.00052002	-0.00052534
30117	-2.3888e-05	2.3321e-05	-1.8717e-05	-4.4043e-05	-4.3933e-05	-3.4222e-05	-3.6353e-05	-2.1656e-05	-7.2157e-06	8.3831e-06	3.8752e-06	-2.1592e-06	-1.2387e-05	-2.8832e-05	-6.4996e-05	-0.00010215	-0.00014617	-0.00018193	-0.00020542	-0.0002196	-0.00022559	-0.00024357	-0.00025856	-0.00026442	-0.00027774	-0.00028385	-0.00029932	-0.0003145	-0.00032775	-0.00034386	-0.00035212	-0.00036424	-0.00037768	-0.00038449	-0.00038429	-0.00038186	-0.0003774	-0.00037444	-0.00037521	-0.0003783	-0.00037791	-0.00037912	-0.00038326	-0.00039646	-0.00041038	-0.00042408	-0.0004337	-0.00043985	-0.00045094
30317	-0.00012622	-9.4051e-05	-0.00012817	-0.00013272	-8.0619e-05	-4.8235e-05	-3.7924e-05	-1.3738e-05	8.3926e-06	2.3358e-05	2.4445e-05	1.305e-05	-1.9897e-05	-5.6812e-05	-9.9573e-05	-0.00012436	-0.00015183	-0.00017338	-0.00019121	-0.00020203	-0.000198	-0.00019857	-0.00021037	-0.00022294	-0.0002508	-0.00026814	-0.00028036	-0.00028897	-0.00029552	-0.00031434	-0.00033159	-0.00033858	-0.00034178	-0.00033657	-0.0003323	-0.00033753	-0.00033864	-0.00033809	-0.00033476	-0.00033133	-0.00033762	-0.0003499	-0.00036674	-0.000382	-0.00039036	-0.00040427	-0.00041788	-0.0004318	-0.00044334
30517	-0.00013178	-0.00017697	-0.00026639	-0.00026941	-0.00018351	-0.00013763	-0.00010322	-5.0798e-05	-7.071e-06	3.4642e-05	4.8416e-05	4.4284e-05	3.4844e-07	-6.2067e-05	-0.00012914	-0.00017338	-0.00021192	-0.00023902	-0.00026087	-0.00026707	-0.00026095	-0.00024433	-0.00024182	-0.00024675	-0.00027575	-0.00030343	-0.00032048	-0.00032706	-0.00033784	-0.00035846	-0.00038691	-0.00040055	-0.00039985	-0.0003844	-0.00037215	-0.00036775	-0.0003753	-0.00037981	-0.00037574	-0.00036305	-0.00036089	-0.00037765	-0.00040426	-0.00042828	-0.0004468	-0.00045314	-0.00046127	-0.00047946	-0.00049909
30717	-0.00015807	-0.00017031	-0.0002428	-0.00026439	-0.00020607	-0.00016819	-0.00014287	-0.00010609	-8.3936e-05	-4.8367e-05	-3.5827e-05	-2.9042e-05	-5.3627e-05	-0.00010514	-0.00016149	-0.00019741	-0.00022849	-0.00025046	-0.00027178	-0.00028253	-0.00028937	-0.00028501	-0.00028933	-0.00029653	-0.00032713	-0.00035315	-0.00036865	-0.00037092	-0.00037532	-0.00038639	-0.00040158	-0.00041193	-0.00041851	-0.00041185	-0.00040356	-0.00040374	-0.00041244	-0.00042291	-0.00042636	-0.0004229	-0.00042008	-0.00042322	-0.00043143	-0.00044562	-0.00045463	-0.00045782	-0.00046114	-0.00046651	-0.0004789
30917	-0.00017055	-0.00014049	-0.00014021	-0.00012633	-7.9408e-05	-4.4474e-05	-2.1515e-05	-1.1434e-05	-2.9268e-06	4.4301e-06	4.4452e-07	-1.8127e-05	-4.3052e-05	-7.438e-05	-0.00010561	-0.00011792	-0.00013088	-0.00014754	-0.00016393	-0.00016957	-0.00016912	-0.00017855	-0.00019965	-0.00022985	-0.00026895	-0.00029179	-0.00030001	-0.00030273	-0.00031264	-0.00032405	-0.00032795	-0.00032799	-0.00031756	-0.00030984	-0.00031005	-0.00031856	-0.00032655	-0.00032827	-0.00032855	-0.00033744	-0.0003438	-0.00035832	-0.00036577	-0.00037334	-0.0003711	-0.00037443	-0.00038481	-0.00039588	-0.00039751
31117	-8.782e-05	-7.7642e-05	-0.00013349	-0.00014399	-0.00010692	-7.7382e-05	-4.8499e-05	-3.0202e-05	-8.2256e-07	1.9999e-05	3.356e-05	2.1539e-05	3.0087e-06	-2.8146e-05	-7.3371e-05	-0.00011229	-0.0001431	-0.00017176	-0.00019015	-0.00020425	-0.0002087	-0.00021761	-0.00022648	-0.00024084	-0.00026634	-0.00029118	-0.00031095	-0.0003228	-0.000332	-0.00034285	-0.00035497	-0.00037179	-0.00037787	-0.00036861	-0.00035461	-0.00034412	-0.00034374	-0.00034819	-0.00034856	-0.00034537	-0.00033949	-0.00034086	-0.00035642	-0.00038375	-0.00040451	-0.00041611	-0.00042287	-0.00043665	-0.0004536
31317	-4.709e-05	2.2754e-05	-5.3306e-05	-9.5633e-05	-8.8405e-05	-7.5808e-05	-7.7898e-05	-6.4497e-05	-4.6601e-05	-2.9398e-05	-2.0457e-05	-2.1614e-05	-2.7887e-05	-4.4794e-05	-7.4925e-05	-0.00011244	-0.00015033	-0.00018021	-0.00019615	-0.00020641	-0.00021719	-0.00023387	-0.00025137	-0.00026675	-0.00028219	-0.0002922	-0.00030934	-0.00032252	-0.00033183	-0.00034007	-0.00034081	-0.00035109	-0.0003571	-0.00035947	-0.00035981	-0.00035385	-0.0003494	-0.00034998	-0.00035264	-0.00036081	-0.00035933	-0.00036228	-0.00036835	-0.00037566	-0.00038571	-0.00039732	-0.0004054	-0.00041343	-0.00041911
31517	-0.00023734	-4.7511e-05	-8.749e-06	1.9525e-05	5.2012e-05	8.9195e-05	7.8004e-05	7.7108e-05	6.0491e-05	4.2736e-05	1.8745e-05	-1.773e-05	-5.6573e-05	-7.6499e-05	-8.9358e-05	-9.9014e-05	-0.00010768	-0.00011298	-0.00012467	-0.00013041	-0.00013921	-0.00015757	-0.00019402	-0.00023537	-0.0002654	-0.00027954	-0.00028877	-0.00029299	-0.00029706	-0.00030326	-0.00030016	-0.00029425	-0.00028578	-0.00028751	-0.00030228	-0.00032193	-0.00033153	-0.00033898	-0.00034184	-0.0003549	-0.00037102	-0.00039154	-0.00040134	-0.00039974	-0.00039349	-0.00039722	-0.00040884	-0.00041864	-0.0004217
31717	-0.00022066	-2.806e-05	1.5663e-05	3.6504e-05	3.9898e-05	6.5421e-05	5.3084e-05	4.8235e-05	3.1205e-05	1.3858e-05	-9.9456e-06	-3.7563e-05	-5.843e-05	-6.9293e-05	-8.0385e-05	-9.5347e-05	-0.00011453	-0.00012954	-0.00014786	-0.00016139	-0.00018373	-0.00021836	-0.00025729	-0.00029114	-0.00031244	-0.00032306	-0.00033227	-0.00034098	-0.00034554	-0.00034581	-0.00033811	-0.00033471	-0.00034063	-0.00035294	-0.00037236	-0.00038384	-0.0003887	-0.00039422	-0.00040062	-0.00040956	-0.00041128	-0.00041117	-0.00040805	-0.00040737	-0.00041132	-0.00042511	-0.00043813	-0.00044868	-0.0004562
31917	-0.00030105	-9.461e-05	3.1958e-06	6.254e-05	0.00010679	0.00016216	0.00017291	0.00016346	0.00013718	0.00010923	7.5604e-05	3.1556e-05	-9.6294e-06	-3.886e-05	-5.6685e-05	-5.2768e-05	-4.4146e-05	-4.3834e-05	-5.1931e-05	-5.9415e-05	-6.6131e-05	-8.5779e-05	-0.00012414	-0.0001702	-0.000217	-0.00024933	-0.0002527	-0.00025162	-0.00025304	-0.00026054	-0.00025914	-0.00024938	-0.00023588	-0.00022916	-0.00024008	-0.00026664	-0.00028692	-0.00029638	-0.00029905	-0.00031016	-0.00032786	-0.00035082	-0.00036395	-0.00036376	-0.00035638	-0.00035516	-0.00036417	-0.00037549	-0.00038015
32117	-0.00028226	-0.00017165	-8.2813e-05	-2.8725e-05	9.9741e-06	6.4295e-05	9.2529e-05	0.00010143	8.8114e-05	6.8143e-05	4.474e-05	9.6453e-06	-2.2621e-05	-5.2912e-05	-8.9161e-05	-0.00011117	-0.000124	-0.00012985	-0.0001404	-0.00015337	-0.00017138	-0.00019564	-0.00022107	-0.00024926	-0.00027474	-0.00030274	-0.00032466	-0.00033694	-0.00034275	-0.00034412	-0.00034496	-0.00034805	-0.00035427	-0.00036313	-0.00036507	-0.00036902	-0.00037349	-0.00038592	-0.00039695	-0.0004103	-0.00042006	-0.00042705	-0.00043739	-0.00045372	-0.00046857	-0.00048238	-0.00048871	-0.0004925	-0.00049752
32317	-3.129e-06	2.7216e-06	-1.7626e-05	-3.1363e-05	-1.4503e-05	1.9827e-06	1.3691e-05	1.7367e-05	2.1082e-05	3.3122e-05	3.791e-05	3.4208e-05	1.6897e-05	-2.2505e-06	-3.3835e-05	-5.9034e-05	-7.5818e-05	-0.00010363	-0.00013012	-0.00015905	-0.00018173	-0.00020297	-0.00022495	-0.00024749	-0.00026668	-0.00028418	-0.00028845	-0.00028539	-0.00028243	-0.00028401	-0.0002898	-0.00029654	-0.00030222	-0.00030834	-0.00031416	-0.00032122	-0.00033435	-0.00034378	-0.00034809	-0.0003481	-0.00034972	-0.00035054	-0.00035795	-0.00037187	-0.00038389	-0.00039327	-0.00040511	-0.00041739	-0.00043256
32517	4.8837e-05	8.0178e-05	6.3294e-05	4.8917e-05	6.5143e-05	8.1831e-05	8.4243e-05	8.6535e-05	7.9691e-05	8.7809e-05	8.5252e-05	8.0125e-05	5.9159e-05	3.7601e-05	8.3403e-06	-1.0959e-05	-2.4343e-05	-4.0382e-05	-5.9404e-05	-8.1227e-05	-0.0001006	-0.00011995	-0.00014441	-0.00016905	-0.00019424	-0.0002189	-0.00023253	-0.00023925	-0.00023907	-0.00023937	-0.00023951	-0.00023956	-0.00024254	-0.0002416	-0.0002429	-0.00024485	-0.00024967	-0.00025723	-0.0002657	-0.00026486	-0.00026456	-0.00026212	-0.00026662	-0.00027514	-0.00027941	-0.0002894	-0.000294	-0.00029718	-0.0003094
32717	-3.1781e-05	-0.00011219	-0.00011093	-8.6306e-05	-2.0386e-05	2.5988e-05	7.1081e-05	0.00010609	0.0001144	0.00012485	0.00012155	9.9701e-05	6.3005e-05	9.1387e-06	-4.6732e-05	-7.7503e-05	-9.033e-05	-9.572e-05	-0.00010364	-0.00011649	-0.00011965	-0.00012031	-0.00012646	-0.00014555	-0.00018477	-0.00022314	-0.00024472	-0.00024972	-0.00024035	-0.00024631	-0.00025697	-0.00026075	-0.00025451	-0.0002343	-0.00022174	-0.00022287	-0.00023377	-0.00025419	-0.00025635	-0.00025188	-0.00025486	-0.00027406	-0.00030147	-0.0003247	-0.00033158	-0.00033412	-0.00033645	-0.00034953	-0.00036698
32917	-0.00021734	-0.00029691	-0.00028867	-0.00024208	-0.00016049	-0.00010487	-4.562e-05	-7.9606e-06	1.4371e-05	2.4785e-05	1.5123e-05	-1.6039e-05	-6.232e-05	-0.00011666	-0.00017697	-0.00021609	-0.00023346	-0.00024891	-0.0002572	-0.00025911	-0.00025893	-0.00025649	-0.00026478	-0.00028252	-0.00031411	-0.00034824	-0.00036534	-0.00037374	-0.00038145	-0.00039276	-0.00040771	-0.00041677	-0.00041405	-0.00040607	-0.00040104	-0.0004082	-0.00042003	-0.00042974	-0.00042822	-0.00042523	-0.00042563	-0.00044442	-0.00046624	-0.00048203	-0.00048403	-0.00048416	-0.00048596	-0.00049844	-0.00051505
37357	6.7132e-05	0.00018662	0.00018048	0.00016545	0.00014709	0.00014948	0.00013524	0.0001136	9.7295e-05	9.5423e-05	8.3418e-05	7.3649e-05	6.6467e-05	6.2743e-05	5.2718e-05	4.1381e-05	2.9186e-05	7.9698e-06	-2.056e-05	-4.5962e-05	-6.8531e-05	-9.9241e-05	-0.0001265	-0.00015237	-0.00017386	-0.00018756	-0.00019103	-0.00018914	-0.00018508	-0.00019118	-0.0001925	-0.00019867	-0.00020247	-0.00020914	-0.00022005	-0.00022886	-0.00023562	-0.00024638	-0.00024361	-0.00024503	-0.00025113	-0.00026008	-0.00027028	-0.00027998	-0.00029745	-0.00031397	-0.00032711	-0.0003454	-0.00036397
41797	-0.00014064	-0.00013552	-0.00023413	-0.00031967	-0.00036517	-0.00037397	-0.00037811	-0.00036239	-0.00033934	-0.00031457	-0.00029053	-0.00025834	-0.00022435	-0.00022832	-0.0002674	-0.00031478	-0.00035752	-0.00038829	-0.00041152	-0.00043446	-0.00046236	-0.0004925	-0.00050286	-0.00049641	-0.00050128	-0.00051613	-0.00053947	-0.00055421	-0.00055469	-0.00055774	-0.00055413	-0.00056918	-0.00058665	-0.00059193	-0.00058461	-0.00056952	-0.00056112	-0.00056832	-0.00057495	-0.0005723	-0.00056148	-0.00054354	-0.00054199	-0.00055897	-0.00057901	-0.0005945	-0.00060048	-0.00060241	-0.00061396
46237	-8.401e-05	-6.3782e-05	-8.3593e-05	-0.00010224	-9.2571e-05	-6.858e-05	-4.2006e-05	-2.3462e-05	-1.4675e-05	-1.5852e-05	-1.8016e-05	-2.0317e-05	-3.1059e-05	-5.6958e-05	-0.00010051	-0.00014019	-0.00017258	-0.00018329	-0.00018656	-0.00019771	-0.0002079	-0.00021547	-0.00022749	-0.00023596	-0.00025968	-0.00028444	-0.00030794	-0.0003274	-0.00033017	-0.00033465	-0.00034425	-0.0003549	-0.00035849	-0.00034915	-0.0003344	-0.00032841	-0.00032518	-0.00033182	-0.00034128	-0.00034103	-0.00033824	-0.00034241	-0.00035761	-0.0003752	-0.00039123	-0.00039825	-0.0004042	-0.00040519	-0.00041181
50677	-2.8977e-06	2.728e-05	-2.1209e-05	-5.8081e-05	-7.6555e-05	-7.6296e-05	-7.8977e-05	-6.8838e-05	-5.9543e-05	-5.4532e-05	-4.9637e-05	-4.8875e-05	-5.2799e-05	-5.9652e-05	-8.3664e-05	-0.00011819	-0.0001531	-0.00018239	-0.00019455	-0.00021253	-0.00022972	-0.00024889	-0.00026949	-0.00028323	-0.00029649	-0.00031052	-0.00032697	-0.00034293	-0.00034807	-0.00036093	-0.00036019	-0.00036944	-0.00038257	-0.00038891	-0.00038678	-0.00038523	-0.00038288	-0.00038463	-0.0003874	-0.00039259	-0.00039098	-0.00038381	-0.00038694	-0.00039965	-0.00041337	-0.00042473	-0.00043594	-0.00043816	-0.00044851
55117	0.00021042	9.3183e-05	5.2868e-05	5.7741e-05	7.8968e-05	9.084e-05	0.00013077	0.00015687	0.00018835	0.00019367	0.00018114	0.00018094	0.00016577	0.0001388	9.3421e-05	4.7613e-05	1.5373e-05	-9.2587e-06	-1.7592e-05	-2.5439e-05	-4.859e-05	-7.0245e-05	-8.4674e-05	-9.569e-05	-0.00011538	-0.00014295	-0.00017049	-0.00019489	-0.00020514	-0.00020777	-0.00020863	-0.00021967	-0.00023189	-0.00023294	-0.00022311	-0.00021878	-0.00021735	-0.00022349	-0.00022843	-0.00023407	-0.00023137	-0.00022969	-0.00024031	-0.00025843	-0.00027185	-0.00028466	-0.00029126	-0.00029854	-0.00030922
59557	-5.7297e-05	-9.5389e-05	-6.481e-05	-3.6208e-05	5.691e-05	0.00011	0.00015946	0.00018745	0.00019174	0.00019284	0.00018086	0.00016443	0.00010589	3.7382e-05	-1.5866e-05	-4.4304e-05	-5.4446e-05	-6.0523e-05	-7.2421e-05	-8.2133e-05	-9.4983e-05	-9.395e-05	-0.00010471	-0.00013845	-0.0001861	-0.00022743	-0.00025042	-0.00025693	-0.00025685	-0.00026737	-0.00028168	-0.00028904	-0.00027609	-0.00026548	-0.00025879	-0.00026728	-0.00028412	-0.00029691	-0.00029525	-0.00029295	-0.0002993	-0.0003246	-0.00034633	-0.0003662	-0.00037167	-0.00037762	-0.00039087	-0.00041188	-0.00043275
63997	-0.00012955	-8.1215e-05	-1.4666e-05	-5.6052e-05	-3.6643e-05	-7.4293e-06	8.9412e-07	-1.1677e-05	-4.7602e-05	-6.7795e-05	-7.0466e-05	-6.7986e-05	-8.6848e-05	-0.0001233	-0.00015936	-0.00016482	-0.00016152	-0.00016352	-0.0001679	-0.00018891	-0.00021448	-0.00023474	-0.00025014	-0.00027649	-0.00031223	-0.00034995	-0.0003733	-0.00037971	-0.00037344	-0.00036795	-0.00036968	-0.00037661	-0.00037197	-0.00036717	-0.00036091	-0.00035976	-0.0003715	-0.00038395	-0.00039158	-0.00039345	-0.0003937	-0.00039757	-0.00040422	-0.00041511	-0.00041871	-0.00042189	-0.00042374	-0.00042588	-0.00043058
68437	8.2047e-06	-2.0166e-05	-4.5771e-05	-5.9317e-05	-4.2309e-05	-3.63e-05	-2.0999e-05	6.1601e-06	1.3357e-05	1.5478e-05	1.6901e-05	1.425e-07	-1.9277e-05	-4.3314e-05	-6.9213e-05	-0.0001009	-0.00013797	-0.00015655	-0.0001629	-0.00017513	-0.00018926	-0.00021122	-0.00023311	-0.00025928	-0.00028529	-0.00030741	-0.0003288	-0.00034438	-0.00035348	-0.00035806	-0.00035619	-0.00036207	-0.00036159	-0.00036253	-0.00036223	-0.00036084	-0.00036879	-0.00037507	-0.00038172	-0.00038609	-0.00038858	-0.00039193	-0.0003969	-0.00040883	-0.0004234	-0.00042938	-0.00043603	-0.00044518	-0.00045521
72877	-0.00019619	-1.0088e-05	6.1691e-05	6.892e-05	6.62e-05	8.1547e-05	5.3605e-05	5.0438e-05	3.3712e-05	1.2145e-05	-1.8704e-06	-2.2225e-05	-2.6421e-05	-2.8612e-05	-1.6767e-05	-3.1775e-06	-1.9342e-05	-4.7933e-05	-6.9608e-05	-8.9661e-05	-0.00010728	-0.00014203	-0.00018653	-0.00022874	-0.00025879	-0.0002652	-0.00025839	-0.00026097	-0.00026183	-0.00026874	-0.00026864	-0.00026136	-0.00026018	-0.00026865	-0.00029006	-0.00030683	-0.00031343	-0.000316	-0.00031639	-0.00032397	-0.00033681	-0.00034134	-0.00033923	-0.00033425	-0.0003328	-0.0003431	-0.00036041	-0.00037146	-0.00037814
77317	-3.7356e-05	-5.429e-05	7.804e-06	0.00010255	0.0001637	0.00019755	0.00022763	0.00024591	0.00024634	0.00022539	0.00018362	0.00012842	7.9398e-05	3.4984e-05	1.7421e-05	6.0243e-06	-2.0413e-06	-1.6528e-05	-1.6002e-05	-1.7171e-05	-2.3413e-05	-2.9795e-05	-6.285e-05	-0.00011191	-0.00015455	-0.0001874	-0.00019942	-0.00021942	-0.00023218	-0.00024319	-0.00025232	-0.00024763	-0.00023633	-0.00023354	-0.00023718	-0.00024888	-0.00025339	-0.00025267	-0.00025746	-0.0002704	-0.00028934	-0.00031111	-0.00032641	-0.00033375	-0.00033357	-0.00034027	-0.0003556	-0.00036173	-0.00036297
81757	-5.8439e-05	-0.0001072	-8.063e-05	-6.0241e-06	4.0175e-05	5.5097e-05	8.5891e-05	9.6363e-05	0.00010622	9.5647e-05	6.0628e-05	1.8026e-05	-2.3709e-05	-5.5686e-05	-7.0453e-05	-8.7621e-05	-9.9224e-05	-0.00012603	-0.00013677	-0.00014068	-0.0001496	-0.00016358	-0.00019111	-0.00023081	-0.00026287	-0.00028693	-0.00029251	-0.0002967	-0.00030496	-0.00031548	-0.00032068	-0.0003195	-0.00030917	-0.00031114	-0.00031968	-0.00032767	-0.00033901	-0.00034906	-0.00035041	-0.00035588	-0.00036533	-0.00037481	-0.00038196	-0.00038275	-0.00038797	-0.0003943	-0.00039829	-0.00041102	-0.00041985
86197	5.1541e-05	0.00012405	0.00016216	0.0001838	0.0002237	0.00025406	0.00026634	0.00026377	0.00024488	0.00024061	0.00023468	0.00019324	0.00015319	0.00011653	9.2843e-05	8.155e-05	6.7652e-05	5.4289e-05	3.3121e-05	1.4813e-05	7.5477e-06	-1.4543e-05	-4.3527e-05	-8.6961e-05	-0.00012755	-0.00015414	-0.00016457	-0.00016865	-0.00017314	-0.00017943	-0.00018196	-0.00017701	-0.00016881	-0.00016433	-0.00017252	-0.00018309	-0.00019611	-0.00020623	-0.00021307	-0.00021559	-0.00022894	-0.00023991	-0.00025298	-0.00025587	-0.00025849	-0.00025969	-0.00026951	-0.00028487	-0.00029646
90637	-0.00045838	-0.00044225	-0.00042934	-0.00034159	-0.0002602	-0.00019032	-0.00013399	-0.00011164	-8.2957e-05	-8.1048e-05	-0.00011169	-0.00015952	-0.0002148	-0.00027441	-0.00032935	-0.00035706	-0.0003595	-0.00037235	-0.00037093	-0.00036521	-0.00035158	-0.00034181	-0.0003473	-0.00038058	-0.00042252	-0.00046278	-0.00048312	-0.00049664	-0.000503	-0.00051609	-0.00053362	-0.00053644	-0.00052064	-0.00050857	-0.0004988	-0.00049988	-0.00050819	-0.00051538	-0.00051504	-0.0005075	-0.0005105	-0.00052296	-0.00053894	-0.00055037	-0.00055186	-0.00054869	-0.00055738	-0.0005691	-0.00058005
95077	-0.0003818	-0.00030894	-0.00029479	-0.00023164	-0.00018538	-0.00015627	-0.00013859	-0.00013149	-0.00013388	-0.00012797	-0.00016667	-0.00020696	-0.0002508	-0.00027998	-0.00029656	-0.00030625	-0.00032107	-0.00033687	-0.00034343	-0.00033652	-0.00033221	-0.0003424	-0.0003699	-0.0004067	-0.00043846	-0.00045802	-0.00046819	-0.00048055	-0.00049299	-0.00050968	-0.00051268	-0.00050419	-0.00048936	-0.0004894	-0.00049559	-0.00050545	-0.00050804	-0.00050674	-0.00050741	-0.00051071	-0.00052345	-0.0005389	-0.00054489	-0.00054596	-0.00054318	-0.00054349	-0.00055486	-0.00055594	-0.00055759
99517	-0.00023957	-0.00010824	-0.000201	-0.0002607	-0.00021503	-0.00017157	-0.00016711	-0.00014149	-0.00011283	-8.0791e-05	-5.3677e-05	-3.952e-05	-6.0084e-05	-0.00010726	-0.00016259	-0.00020069	-0.00023796	-0.00026699	-0.00028873	-0.00030592	-0.00031595	-0.00031092	-0.00030932	-0.00031776	-0.00033942	-0.00036252	-0.00037646	-0.00038357	-0.00038364	-0.00039164	-0.00040787	-0.0004251	-0.00042349	-0.0004159	-0.00040696	-0.00040786	-0.0004119	-0.00042077	-0.00042262	-0.00041813	-0.00041494	-0.00042666	-0.00044971	-0.00046975	-0.00048266	-0.00048841	-0.00049707	-0.00051327	-0.00052912
103960	4.2634e-05	0.00015366	7.7949e-05	1.3021e-05	-5.9649e-06	-1.3622e-05	-4.4959e-05	-5.7438e-05	-6.5984e-05	-3.8728e-05	-2.2354e-05	-1.5551e-05	-1.9486e-05	-2.7508e-05	-4.0308e-05	-5.127e-05	-7.9103e-05	-0.00011366	-0.00014699	-0.0001809	-0.00020736	-0.0002352	-0.0002559	-0.000276	-0.00029061	-0.00030435	-0.00031285	-0.00031842	-0.00031407	-0.00032009	-0.000323	-0.00033318	-0.00034806	-0.0003646	-0.00037691	-0.00037773	-0.00037899	-0.00038703	-0.00038801	-0.00039264	-0.00039067	-0.0003859	-0.00038367	-0.00038264	-0.00039518	-0.00040549	-0.00041787	-0.00042358	-0.00043392
108400	-0.00037728	-0.00031443	-0.000401	-0.00042803	-0.0004237	-0.0004074	-0.0004045	-0.00039544	-0.00037667	-0.0003457	-0.00033486	-0.00032405	-0.00033256	-0.00034379	-0.00037796	-0.00040829	-0.00044186	-0.00046907	-0.00048581	-0.00050557	-0.00052396	-0.00053601	-0.00054889	-0.00056293	-0.00057609	-0.00058992	-0.00060891	-0.00061951	-0.00062498	-0.00063603	-0.00064642	-0.00066068	-0.0006673	-0.00067365	-0.00066953	-0.0006616	-0.00066268	-0.00067067	-0.0006727	-0.0006745	-0.00066797	-0.00066969	-0.00067987	-0.00069874	-0.00071223	-0.00072712	-0.00073199	-0.00073866	-0.00074536
[truncated: 1,050 more columns]

## Sheet: Figure 2C
	Column A is the y-axis of the figure in the fs unit, and row 3 is the x-axis of the figure. Absorption difference starts from column B and row 4
	440.28	440.75	441.23	441.7	442.18	442.66	443.13	443.61	444.08	444.56	445.04	445.51	445.99	446.46	446.94	447.41	447.89	448.36	448.84	449.32	449.79	450.27	450.74	451.22	451.69	452.17	452.64	453.12	453.59	454.07	454.55	455.02	455.49	455.97	456.44	456.92	457.4	457.87	458.35	458.82	459.3	459.77	460.24	460.72	461.19	461.67	462.14	462.62	463.09
-616.62	0	0	0	0	0	0	0	0	0	0	0	0	0	0	0	0	0	0	0	0	0	0	0	0	0	0	0	0	0	0	0	0	0	0	0	0	0	0	0	0	0	0	0	0	0	0	0	0	0
-609.96	0	0	0	0	0	0	0	0	0	0	0	0	0	0	0	0	0	0	0	0	0	0	0	0	0	0	0	0	0	0	0	0	0	0	0	0	0	0	0	0	0	0	0	0	0	0	0	0	0
-603.29	0	0	0	0	0	0	0	0	0	0	0	0	0	0	0	0	0	0	0	0	0	0	0	0	0	0	0	0	0	0	0	0	0	0	0	0	0	0	0	0	0	0	0	0	0	0	0	0	0
-596.62	0	0	0	0	0	0	0	0	0	0	0	0	0	0	0	0	0	0	0	0	0	0	0	0	0	0	0	0	0	0	0	0	0	0	0	0	0	0	0	0	0	0	0	0	0	0	0	0	0
-589.96	0	0	0	0	0	0	0	0	0	0	0	0	0	0	0	0	0	0	0	0	0	0	0	0	0	0	0	0	0	0	0	0	0	0	0	0	0	0	0	0	0	0	0	0	0	0	0	0	0
-583.29	0	0	0	0	0	0	0	0	0	0	0	0	0	0	0	0	0	0	0	0	0	0	0	0	0	0	0	0	0	0	0	0	0	0	0	0	0	0	0	0	0	0	0	0	0	0	0	0	0
-576.62	0	0	0	0	0	0	0	0	0	0	0	0	0	0	0	0	0	0	0	0	0	0	0	0	0	0	0	0	0	0	0	0	0	0	0	0	0	0	0	0	0	0	0	0	0	0	0	0	0
-569.96	0	0	0	0	0	0	0	0	0	0	0	0	0	0	0	0	0	0	0	0	0	0	0	0	0	0	0	0	0	0	0	0	0	0	0	0	0	0	0	0	0	0	0	0	0	0	0	0	0
-563.29	0	0	0	0	0	0	0	0	0	0	0	0	0	0	0	0	0	0	0	0	0	0	0	0	0	0	0	0	0	0	0	0	0	0	0	0	0	0	0	0	0	0	0	0	0	0	0	0	0
-556.62	0	0	0	0	0	0	0	0	0	0	0	0	0	0	0	0	0	0	0	0	0	0	0	0	0	0	0	0	0	0	0	0	0	0	0	0	0	0	0	0	0	0	0	0	0	0	0	0	0
[truncated: 659 more rows]
[truncated: 1,050 more columns]

## Sheet: Figure 2D
Time fs	AT-ESA	13C-ESA	AT-SE	13C-SE
[truncated: 749 more rows]

[truncated: 11 more sheets: Figure 3A, Figure 3B, Figure 4B, Figure 5A, Figure 6A, Figure 6B, Figure 6C, Figure 6D, Figure 7B, Figure 7C, Figure 7D]
